# Supplementary material for: Identifying transcriptomic signatures that mediate the causal effect of genotype on Alzheimer's disease
Source: Front Neurosci. 2026 Mar 11;20:1716828. doi: 10.3389/fnins.2026.1716828 (PMC13044590; doi:10.3389/fnins.2026.1716828)
Supplement: Supplementary Table 1 — GSEA results for AD biodomains using HDMA-derived transcriptomic rankings. [file Table_1.xls]

## Sheet: HDMA_gsea_results
set	Biodomain	Subdomain	ID	Description	NES	p.adjust	core_enrichment	core_symbols
ascending
(down-regulated)	Synapse	synaptic vesicle cycle	GO:0031630	regulation of synaptic vesicle fusion to presynaptic active zone membrane	2.2817669600525234	1.6249304465452828e-4	ENSG00000168993/ENSG00000105649/ENSG00000149927/ENSG00000067715/ENSG00000167371/ENSG00000136854/ENSG00000105737/ENSG00000145920/ENSG00000272636/ENSG00000187672	CPLX1/RAB3A/DOC2A/SYT1/PRRT2/STXBP1/GRIK5/CPLX2/DOC2B/ERC2
ascending
(down-regulated)	Synapse	synaptic vesicle cycle	GO:1901632	regulation of synaptic vesicle membrane organization	2.2817669600525234	1.6249304465452828e-4	ENSG00000168993/ENSG00000105649/ENSG00000149927/ENSG00000067715/ENSG00000167371/ENSG00000136854/ENSG00000105737/ENSG00000145920/ENSG00000272636/ENSG00000187672	CPLX1/RAB3A/DOC2A/SYT1/PRRT2/STXBP1/GRIK5/CPLX2/DOC2B/ERC2
descending
(up-regulated)	Immune Response	none	GO:0002507	tolerance induction	2.1047671538489445	1.0949392166041619e-4	ENSG00000090376/ENSG00000163513/ENSG00000081913/ENSG00000129654/ENSG00000158156/ENSG00000204592/ENSG00000254087/ENSG00000118503/ENSG00000168961/ENSG00000136536/ENSG00000135077/ENSG00000114423/ENSG00000234745/ENSG00000078747/ENSG00000186818/ENSG00000189403	IRAK3/TGFBR2/PHLPP1/FOXJ1/XKR8/HLA-E/LYN/TNFAIP3/LGALS9/MARCHF7/HAVCR2/CBLB/HLA-B/ITCH/LILRB4/HMGB1
descending
(up-regulated)	Autophagy	phagocytosis	GO:0060099	regulation of phagocytosis, engulfment	2.1012844188422717	4.134194516899573e-4	ENSG00000168461/ENSG00000177119/ENSG00000179348/ENSG00000197943/ENSG00000136044/ENSG00000164171/ENSG00000167851/ENSG00000095970/ENSG00000123338/ENSG00000125730	RAB31/ANO6/GATA2/PLCG2/APPL2/ITGA2/CD300A/TREM2/NCKAP1L/C3
descending
(up-regulated)	Immune Response	phagocytosis	GO:0060099	regulation of phagocytosis, engulfment	2.1012844188422717	4.134194516899573e-4	ENSG00000168461/ENSG00000177119/ENSG00000179348/ENSG00000197943/ENSG00000136044/ENSG00000164171/ENSG00000167851/ENSG00000095970/ENSG00000123338/ENSG00000125730	RAB31/ANO6/GATA2/PLCG2/APPL2/ITGA2/CD300A/TREM2/NCKAP1L/C3
ascending
(down-regulated)	Synapse	synaptic vesicle cycle	GO:0031629	synaptic vesicle fusion to presynaptic active zone membrane	2.098885827144736	4.136138633900066e-4	ENSG00000168993/ENSG00000099365/ENSG00000105649/ENSG00000149927/ENSG00000106089/ENSG00000067715/ENSG00000167371/ENSG00000136854/ENSG00000105737/ENSG00000145920/ENSG00000272636/ENSG00000132639/ENSG00000187672	CPLX1/STX1B/RAB3A/DOC2A/STX1A/SYT1/PRRT2/STXBP1/GRIK5/CPLX2/DOC2B/SNAP25/ERC2
ascending
(down-regulated)	Synapse	presynapse organization	GO:0031629	synaptic vesicle fusion to presynaptic active zone membrane	2.098885827144736	4.136138633900066e-4	ENSG00000168993/ENSG00000099365/ENSG00000105649/ENSG00000149927/ENSG00000106089/ENSG00000067715/ENSG00000167371/ENSG00000136854/ENSG00000105737/ENSG00000145920/ENSG00000272636/ENSG00000132639/ENSG00000187672	CPLX1/STX1B/RAB3A/DOC2A/STX1A/SYT1/PRRT2/STXBP1/GRIK5/CPLX2/DOC2B/SNAP25/ERC2
ascending
(down-regulated)	Proteostasis	none	GO:0099500	vesicle fusion to plasma membrane	2.098885827144736	4.136138633900066e-4	ENSG00000168993/ENSG00000099365/ENSG00000105649/ENSG00000149927/ENSG00000106089/ENSG00000067715/ENSG00000167371/ENSG00000136854/ENSG00000105737/ENSG00000145920/ENSG00000272636/ENSG00000132639/ENSG00000187672	CPLX1/STX1B/RAB3A/DOC2A/STX1A/SYT1/PRRT2/STXBP1/GRIK5/CPLX2/DOC2B/SNAP25/ERC2
descending
(up-regulated)	Vasculature	none	GO:0060977	coronary vasculature morphogenesis	2.0611007923061995	3.7332085701938673e-4	ENSG00000069702/ENSG00000113721/ENSG00000135547/ENSG00000138685/ENSG00000081479/ENSG00000106799/ENSG00000166068/ENSG00000189079/ENSG00000148400/ENSG00000170624/ENSG00000181555/ENSG00000138802/ENSG00000112715/ENSG00000099250	TGFBR3/PDGFRB/HEY2/FGF2/LRP2/TGFBR1/SPRED1/ARID2/NOTCH1/SGCD/SETD2/SEC24B/VEGFA/NRP1
descending
(up-regulated)	Autophagy	phagocytosis	GO:0060100	positive regulation of phagocytosis, engulfment	2.051049918115568	3.697578635566513e-4	ENSG00000168461/ENSG00000177119/ENSG00000179348/ENSG00000197943/ENSG00000136044/ENSG00000164171/ENSG00000095970/ENSG00000123338/ENSG00000125730	RAB31/ANO6/GATA2/PLCG2/APPL2/ITGA2/TREM2/NCKAP1L/C3
descending
(up-regulated)	Immune Response	phagocytosis	GO:0060100	positive regulation of phagocytosis, engulfment	2.051049918115568	3.697578635566513e-4	ENSG00000168461/ENSG00000177119/ENSG00000179348/ENSG00000197943/ENSG00000136044/ENSG00000164171/ENSG00000095970/ENSG00000123338/ENSG00000125730	RAB31/ANO6/GATA2/PLCG2/APPL2/ITGA2/TREM2/NCKAP1L/C3
ascending
(down-regulated)	Synapse	none	GO:0098664	G protein-coupled serotonin receptor signaling pathway	2.015379646704075	0.00637072	ENSG00000113749/ENSG00000069696/ENSG00000168539/ENSG00000180720/ENSG00000102468/ENSG00000101180/ENSG00000133019/ENSG00000157219/ENSG00000178394/ENSG00000128266/ENSG00000181072/ENSG00000168830/ENSG00000179097	HRH2/DRD4/CHRM1/CHRM4/HTR2A/HRH3/CHRM3/HTR5A/HTR1A/GNAZ/CHRM2/HTR1E/HTR1F
descending
(up-regulated)	Structural Stabilization	cell-cell junction organization	GO:0033631	cell-cell adhesion mediated by integrin	2.0040690814369784	0.00118435	ENSG00000150093/ENSG00000133789/ENSG00000060237/ENSG00000161638/ENSG00000196839/ENSG00000128567/ENSG00000162407/ENSG00000103335/ENSG00000149781/ENSG00000168743/ENSG00000168615	ITGB1/SWAP70/WNK1/ITGA5/ADA/PODXL/PLPP3/PIEZO1/FERMT3/NPNT/ADAM9
descending
(up-regulated)	Immune Response	cytokine production	GO:0002719	negative regulation of cytokine production involved in immune response	1.995168946879622	8.858745890048614e-4	ENSG00000119699/ENSG00000090376/ENSG00000113916/ENSG00000167601/ENSG00000092969/ENSG00000130303/ENSG00000105329/ENSG00000104972/ENSG00000101665/ENSG00000010704/ENSG00000204642/ENSG00000186818	TGFB3/IRAK3/BCL6/AXL/TGFB2/BST2/TGFB1/LILRB1/SMAD7/HFE/HLA-F/LILRB4
descending
(up-regulated)	Immune Response	none	GO:0002701	negative regulation of production of molecular mediator of immune response	1.9893095782135444	3.46812770034084e-4	ENSG00000119699/ENSG00000090376/ENSG00000113916/ENSG00000167601/ENSG00000012124/ENSG00000092969/ENSG00000130303/ENSG00000139644/ENSG00000105329/ENSG00000104972/ENSG00000101665/ENSG00000137033/ENSG00000010704/ENSG00000204642/ENSG00000186818	TGFB3/IRAK3/BCL6/AXL/CD22/TGFB2/BST2/TMBIM6/TGFB1/LILRB1/SMAD7/IL33/HFE/HLA-F/LILRB4
ascending
(down-regulated)	Synapse	synaptic vesicle cycle	GO:0048499	synaptic vesicle membrane organization	1.9844081016040669	0.0012972	ENSG00000168993/ENSG00000099365/ENSG00000102003/ENSG00000105649/ENSG00000149927/ENSG00000106089/ENSG00000067715/ENSG00000167371/ENSG00000136854/ENSG00000105737/ENSG00000145920/ENSG00000272636/ENSG00000065000/ENSG00000132639/ENSG00000187672	CPLX1/STX1B/SYP/RAB3A/DOC2A/STX1A/SYT1/PRRT2/STXBP1/GRIK5/CPLX2/DOC2B/AP3D1/SNAP25/ERC2
descending
(up-regulated)	Structural Stabilization	cell-cell junction organization	GO:0034113	heterotypic cell-cell adhesion	1.9680716681044867	2.6466452158832295e-5	ENSG00000150093/ENSG00000060237/ENSG00000161638/ENSG00000112378/ENSG00000197971/ENSG00000183230/ENSG00000116815/ENSG00000111846/ENSG00000138448/ENSG00000101144/ENSG00000096696/ENSG00000136826/ENSG00000081237/ENSG00000197702/ENSG00000173801/ENSG00000134755/ENSG00000131669/ENSG00000169896/ENSG00000204305/ENSG00000135424/ENSG00000026508/ENSG00000140678/ENSG00000160255/ENSG00000166086	ITGB1/WNK1/ITGA5/PERP/MBP/CTNNA3/CD58/GCNT2/ITGAV/BMP7/DSP/KLF4/PTPRC/PARVA/JUP/DSC2/NINJ1/ITGAM/AGER/ITGA7/CD44/ITGAX/ITGB2/JAM3
descending
(up-regulated)	Vasculature	vascular endothelial growth factor receptor signaling pathway	GO:0010573	vascular endothelial growth factor production	1.9679864679925465	1.3788957761400595e-4	ENSG00000037280/ENSG00000134352/ENSG00000171860/ENSG00000173039/ENSG00000170425/ENSG00000165795/ENSG00000205336/ENSG00000105329/ENSG00000012048/ENSG00000069667/ENSG00000100644/ENSG00000106804/ENSG00000172071/ENSG00000168610/ENSG00000125730/ENSG00000197405/ENSG00000160712/ENSG00000128272/ENSG00000196562/ENSG00000143437/ENSG00000138061	FLT4/IL6ST/C3AR1/RELA/ADORA2B/NDRG2/ADGRG1/TGFB1/BRCA1/RORA/HIF1A/C5/EIF2AK3/STAT3/C3/C5AR1/IL6R/ATF4/SULF2/ARNT/CYP1B1
descending
(up-regulated)	Immune Response	adaptive immune response	GO:2001185	regulation of CD8-positive, alpha-beta T cell activation	1.9602784647060718	0.00129218	ENSG00000067955/ENSG00000164889/ENSG00000204592/ENSG00000107738/ENSG00000160685/ENSG00000159216/ENSG00000104972/ENSG00000020633/ENSG00000125347/ENSG00000123338/ENSG00000010704/ENSG00000186818/ENSG00000154447/ENSG00000206503	CBFB/SLC4A2/HLA-E/VSIR/ZBTB7B/RUNX1/LILRB1/RUNX3/IRF1/NCKAP1L/HFE/LILRB4/SH3RF1/HLA-A
ascending
(down-regulated)	Synapse	trans-synaptic signaling	GO:0099601	regulation of neurotransmitter receptor activity	1.9585096673493363	2.2000721173901573e-4	ENSG00000147571/ENSG00000116544/ENSG00000142408/ENSG00000166862/ENSG00000234965/ENSG00000183092/ENSG00000204314/ENSG00000006116/ENSG00000237515/ENSG00000174871/ENSG00000120899/ENSG00000132535/ENSG00000081189/ENSG00000080845/ENSG00000161681/ENSG00000008735/ENSG00000180155/ENSG00000170579/ENSG00000198010/ENSG00000187902/ENSG00000143786/ENSG00000105605/ENSG00000133216/ENSG00000145708/ENSG00000166342…	CRH/DLGAP3/CACNG8/CACNG2/SHISA8/BEGAIN/PRRT1/CACNG3/SHISA9/CNIH2/PTK2B/DLG4/MEF2C/DLGAP4/SHANK1/MAPK8IP2/LYNX1/DLGAP1/DLGAP2/SHISA7/CNIH3/CACNG7/EPHB2/CRHBP/NETO1/SHANK3/APP/CAPN1/DAPK1/NLGN2
descending
(up-regulated)	Immune Response	adaptive immune response	GO:0001914	regulation of T cell mediated cytotoxicity	1.9577541950146786	3.583459486490491e-4	ENSG00000204592/ENSG00000166710/ENSG00000089041/ENSG00000081237/ENSG00000104972/ENSG00000204520/ENSG00000204305/ENSG00000204287/ENSG00000123338/ENSG00000234745/ENSG00000010704/ENSG00000196126/ENSG00000204642/ENSG00000153029/ENSG00000204267/ENSG00000130202/ENSG00000206503/ENSG00000204525/ENSG00000079950	HLA-E/B2M/P2RX7/PTPRC/LILRB1/MICA/AGER/HLA-DRA/NCKAP1L/HLA-B/HFE/HLA-DRB1/HLA-F/MR1/TAP2/NECTIN2/HLA-A/HLA-C/STX7
descending
(up-regulated)	Immune Response	adaptive immune response	GO:0001913	T cell mediated cytotoxicity	1.9573194847367315	1.2042720649914495e-4	ENSG00000204592/ENSG00000166710/ENSG00000089041/ENSG00000213853/ENSG00000081237/ENSG00000104972/ENSG00000069974/ENSG00000103811/ENSG00000204520/ENSG00000204305/ENSG00000204287/ENSG00000109861/ENSG00000123338/ENSG00000234745/ENSG00000010704/ENSG00000196126/ENSG00000204642/ENSG00000153029/ENSG00000204267/ENSG00000130202/ENSG00000206503/ENSG00000204525/ENSG00000079950	HLA-E/B2M/P2RX7/EMP2/PTPRC/LILRB1/RAB27A/CTSH/MICA/AGER/HLA-DRA/CTSC/NCKAP1L/HLA-B/HFE/HLA-DRB1/HLA-F/MR1/TAP2/NECTIN2/HLA-A/HLA-C/STX7
descending
(up-regulated)	Immune Response	cytokine production	GO:0010934	macrophage cytokine production	1.940447936205906	8.774466713157496e-5	ENSG00000119699/ENSG00000162889/ENSG00000136869/ENSG00000090376/ENSG00000096717/ENSG00000197943/ENSG00000189067/ENSG00000167191/ENSG00000167601/ENSG00000089041/ENSG00000172936/ENSG00000092969/ENSG00000105329/ENSG00000162511/ENSG00000104972/ENSG00000114251/ENSG00000198833/ENSG00000106100/ENSG00000019582/ENSG00000104312	TGFB3/MAPKAPK2/TLR4/IRAK3/SIRT1/PLCG2/LITAF/GPRC5B/AXL/P2RX7/MYD88/TGFB2/TGFB1/LAPTM5/LILRB1/WNT5A/UBE2J1/NOD1/CD74/RIPK2
descending
(up-regulated)	Immune Response	cytokine production	GO:0010935	regulation of macrophage cytokine production	1.940447936205906	8.774466713157496e-5	ENSG00000119699/ENSG00000162889/ENSG00000136869/ENSG00000090376/ENSG00000096717/ENSG00000197943/ENSG00000189067/ENSG00000167191/ENSG00000167601/ENSG00000089041/ENSG00000172936/ENSG00000092969/ENSG00000105329/ENSG00000162511/ENSG00000104972/ENSG00000114251/ENSG00000198833/ENSG00000106100/ENSG00000019582/ENSG00000104312	TGFB3/MAPKAPK2/TLR4/IRAK3/SIRT1/PLCG2/LITAF/GPRC5B/AXL/P2RX7/MYD88/TGFB2/TGFB1/LAPTM5/LILRB1/WNT5A/UBE2J1/NOD1/CD74/RIPK2
descending
(up-regulated)	Immune Response	adaptive immune response	GO:0036037	CD8-positive, alpha-beta T cell activation	1.9379079698073545	0.00116874	ENSG00000067955/ENSG00000171791/ENSG00000164889/ENSG00000204592/ENSG00000107738/ENSG00000160685/ENSG00000159216/ENSG00000104972/ENSG00000020633/ENSG00000125347/ENSG00000123338/ENSG00000010704/ENSG00000128815/ENSG00000186818/ENSG00000154447/ENSG00000206503	CBFB/BCL2/SLC4A2/HLA-E/VSIR/ZBTB7B/RUNX1/LILRB1/RUNX3/IRF1/NCKAP1L/HFE/WDFY4/LILRB4/SH3RF1/HLA-A
descending
(up-regulated)	Immune Response	cytokine production	GO:0032613	interleukin-10 production	1.9372471816732402	1.4461166972072663e-4	ENSG00000136869/ENSG00000198719/ENSG00000019991/ENSG00000197943/ENSG00000107738/ENSG00000122122/ENSG00000165025/ENSG00000137462/ENSG00000168961/ENSG00000104972/ENSG00000164754/ENSG00000071575/ENSG00000172243/ENSG00000204305/ENSG00000095970/ENSG00000117335/ENSG00000144381/ENSG00000168610/ENSG00000196126/ENSG00000011600/ENSG00000186818	TLR4/DLL1/HGF/PLCG2/VSIR/SASH3/SYK/TLR2/LGALS9/LILRB1/RAD21/TRIB2/CLEC7A/AGER/TREM2/CD46/HSPD1/STAT3/HLA-DRB1/TYROBP/LILRB4
descending
(up-regulated)	Immune Response	cytokine production	GO:0032653	regulation of interleukin-10 production	1.9372471816732402	1.4461166972072663e-4	ENSG00000136869/ENSG00000198719/ENSG00000019991/ENSG00000197943/ENSG00000107738/ENSG00000122122/ENSG00000165025/ENSG00000137462/ENSG00000168961/ENSG00000104972/ENSG00000164754/ENSG00000071575/ENSG00000172243/ENSG00000204305/ENSG00000095970/ENSG00000117335/ENSG00000144381/ENSG00000168610/ENSG00000196126/ENSG00000011600/ENSG00000186818	TLR4/DLL1/HGF/PLCG2/VSIR/SASH3/SYK/TLR2/LGALS9/LILRB1/RAD21/TRIB2/CLEC7A/AGER/TREM2/CD46/HSPD1/STAT3/HLA-DRB1/TYROBP/LILRB4
descending
(up-regulated)	Immune Response	adaptive immune response	GO:0001916	positive regulation of T cell mediated cytotoxicity	1.9369825494758752	0.00116874	ENSG00000204592/ENSG00000166710/ENSG00000089041/ENSG00000081237/ENSG00000204520/ENSG00000204287/ENSG00000234745/ENSG00000010704/ENSG00000196126/ENSG00000204642/ENSG00000153029/ENSG00000204267/ENSG00000130202/ENSG00000206503/ENSG00000204525/ENSG00000079950	HLA-E/B2M/P2RX7/PTPRC/MICA/HLA-DRA/HLA-B/HFE/HLA-DRB1/HLA-F/MR1/TAP2/NECTIN2/HLA-A/HLA-C/STX7
descending
(up-regulated)	Vasculature	vascular endothelial growth factor receptor signaling pathway	GO:0010575	positive regulation of vascular endothelial growth factor production	1.9359494610492929	6.207681638226858e-4	ENSG00000037280/ENSG00000134352/ENSG00000171860/ENSG00000173039/ENSG00000170425/ENSG00000105329/ENSG00000012048/ENSG00000069667/ENSG00000100644/ENSG00000106804/ENSG00000172071/ENSG00000168610/ENSG00000125730/ENSG00000197405/ENSG00000128272/ENSG00000196562/ENSG00000143437/ENSG00000138061	FLT4/IL6ST/C3AR1/RELA/ADORA2B/TGFB1/BRCA1/RORA/HIF1A/C5/EIF2AK3/STAT3/C3/C5AR1/ATF4/SULF2/ARNT/CYP1B1
descending
(up-regulated)	Vasculature	vascular endothelial growth factor receptor signaling pathway	GO:0010574	regulation of vascular endothelial growth factor production	1.9338900595949307	5.105296010895653e-4	ENSG00000037280/ENSG00000134352/ENSG00000171860/ENSG00000173039/ENSG00000170425/ENSG00000165795/ENSG00000105329/ENSG00000012048/ENSG00000069667/ENSG00000100644/ENSG00000106804/ENSG00000172071/ENSG00000168610/ENSG00000125730/ENSG00000197405/ENSG00000128272/ENSG00000196562/ENSG00000143437/ENSG00000138061	FLT4/IL6ST/C3AR1/RELA/ADORA2B/NDRG2/TGFB1/BRCA1/RORA/HIF1A/C5/EIF2AK3/STAT3/C3/C5AR1/ATF4/SULF2/ARNT/CYP1B1
descending
(up-regulated)	Vasculature	none	GO:0061298	retina vasculature development in camera-type eye	1.933850180744055	0.00122141	ENSG00000126785/ENSG00000113721/ENSG00000134853/ENSG00000149489/ENSG00000139567/ENSG00000169504/ENSG00000174804/ENSG00000165633/ENSG00000124479/ENSG00000162337/ENSG00000198844/ENSG00000101680/ENSG00000114739/ENSG00000100644	RHOJ/PDGFRB/PDGFRA/ROM1/ACVRL1/CLIC4/FZD4/VSTM4/NDP/LRP5/ARHGEF15/LAMA1/ACVR2B/HIF1A
descending
(up-regulated)	Immune Response	none	GO:0042117	monocyte activation	1.9321887476695823	0.00183346	ENSG00000184371/ENSG00000068001/ENSG00000125144/ENSG00000137845/ENSG00000115414/ENSG00000135636/ENSG00000186818/ENSG00000168615	CSF1/HYAL2/MT1G/ADAM10/FN1/DYSF/LILRB4/ADAM9
descending
(up-regulated)	Immune Response	adaptive immune response	GO:0046643	regulation of gamma-delta T cell activation	1.9313949949186324	0.00188339	ENSG00000138795/ENSG00000143842/ENSG00000165025/ENSG00000081059/ENSG00000081237/ENSG00000104972/ENSG00000173757/ENSG00000123338	LEF1/SOX13/SYK/TCF7/PTPRC/LILRB1/STAT5B/NCKAP1L
ascending
(down-regulated)	Synapse	trans-synaptic signaling	GO:0051590	positive regulation of neurotransmitter transport	1.9313815922020385	0.010214490736608134	ENSG00000069696/ENSG00000099365/ENSG00000075073/ENSG00000169213/ENSG00000106089/ENSG00000067715/ENSG00000136854/ENSG00000185345/ENSG00000007516/ENSG00000151025/ENSG00000145335/ENSG00000050438	DRD4/STX1B/TACR2/RAB3B/STX1A/SYT1/STXBP1/PRKN/BAIAP3/GPR158/SNCA/SLC4A8
descending
(up-regulated)	Immune Response	adaptive immune response	GO:0043374	CD8-positive, alpha-beta T cell differentiation	1.9223871908910701	0.00202764	ENSG00000067955/ENSG00000171791/ENSG00000164889/ENSG00000160685/ENSG00000159216/ENSG00000020633/ENSG00000125347/ENSG00000123338/ENSG00000186818	CBFB/BCL2/SLC4A2/ZBTB7B/RUNX1/RUNX3/IRF1/NCKAP1L/LILRB4
ascending
(down-regulated)	Synapse	postsynapse organization	GO:0098974	postsynaptic actin cytoskeleton organization	1.92117	0.026642324754029185	ENSG00000198929/ENSG00000169750/ENSG00000277363/ENSG00000136279/ENSG00000075624/ENSG00000100884/ENSG00000184009	NOS1AP/RAC3/SRCIN1/DBNL/ACTB/CPNE6/ACTG1
descending
(up-regulated)	Immune Response	none	GO:0002698	negative regulation of immune effector process	1.9167245657502072	2.2557127342113783e-7	ENSG00000119699/ENSG00000090376/ENSG00000103241/ENSG00000129654/ENSG00000113916/ENSG00000167601/ENSG00000012124/ENSG00000204592/ENSG00000085063/ENSG00000155659/ENSG00000160685/ENSG00000077238/ENSG00000092969/ENSG00000135046/ENSG00000115318/ENSG00000127951/ENSG00000130303/ENSG00000175899/ENSG00000081237/ENSG00000168961/ENSG00000139644/ENSG00000105329/ENSG00000104972/ENSG00000167851/ENSG00000197471…	TGFB3/IRAK3/FOXF1/FOXJ1/BCL6/AXL/CD22/HLA-E/CD59/VSIG4/ZBTB7B/IL4R/TGFB2/ANXA1/LOXL3/FGL2/BST2/A2M/PTPRC/LGALS9/TMBIM6/TGFB1/LILRB1/CD300A/SPN/MICA/FER/LGALS3/CD55/HAVCR2/CD46/DUSP10/SMAD7/NCKAP1L/IL33/HLA-B/RPS19/PTPN6/HFE/HLX/HLA-F/CRK/CD84/LILRB4/SERPINB9
descending
(up-regulated)	Immune Response	none	GO:0001912	positive regulation of leukocyte mediated cytotoxicity	1.9144628488176658	2.8528766241617173e-4	ENSG00000204592/ENSG00000166710/ENSG00000089041/ENSG00000081237/ENSG00000182985/ENSG00000204520/ENSG00000169896/ENSG00000173757/ENSG00000204287/ENSG00000234745/ENSG00000010704/ENSG00000196126/ENSG00000011600/ENSG00000204642/ENSG00000153029/ENSG00000204267/ENSG00000130202/ENSG00000206503/ENSG00000141968/ENSG00000185896/ENSG00000204525/ENSG00000079950/ENSG00000166747	HLA-E/B2M/P2RX7/PTPRC/CADM1/MICA/ITGAM/STAT5B/HLA-DRA/HLA-B/HFE/HLA-DRB1/TYROBP/HLA-F/MR1/TAP2/NECTIN2/HLA-A/VAV1/LAMP1/HLA-C/STX7/AP1G1
descending
(up-regulated)	Immune Response	none	GO:0001910	regulation of leukocyte mediated cytotoxicity	1.9100608409454156	4.545064065614072e-5	ENSG00000204592/ENSG00000166710/ENSG00000089041/ENSG00000081237/ENSG00000168961/ENSG00000105329/ENSG00000104972/ENSG00000182985/ENSG00000204520/ENSG00000169896/ENSG00000204305/ENSG00000135077/ENSG00000173757/ENSG00000204287/ENSG00000123338/ENSG00000234745/ENSG00000010704/ENSG00000196126/ENSG00000011600/ENSG00000204642/ENSG00000153029/ENSG00000167193/ENSG00000204267/ENSG00000130202/ENSG00000170542…	HLA-E/B2M/P2RX7/PTPRC/LGALS9/TGFB1/LILRB1/CADM1/MICA/ITGAM/AGER/HAVCR2/STAT5B/HLA-DRA/NCKAP1L/HLA-B/HFE/HLA-DRB1/TYROBP/HLA-F/MR1/CRK/TAP2/NECTIN2/SERPINB9/ICAM1/CX3CR1/HLA-A/VAV1/LAMP1/HLA-C/STX7/AP1G1
descending
(up-regulated)	Immune Response	cytokine production	GO:0061082	myeloid leukocyte cytokine production	1.8997743638973015	9.462991743460229e-5	ENSG00000119699/ENSG00000162889/ENSG00000136869/ENSG00000090376/ENSG00000096717/ENSG00000197943/ENSG00000113916/ENSG00000189067/ENSG00000167191/ENSG00000167601/ENSG00000165025/ENSG00000089041/ENSG00000172936/ENSG00000092969/ENSG00000105329/ENSG00000162511/ENSG00000104972/ENSG00000107201/ENSG00000142867/ENSG00000088888/ENSG00000114251/ENSG00000198833/ENSG00000106100/ENSG00000019582/ENSG00000104312	TGFB3/MAPKAPK2/TLR4/IRAK3/SIRT1/PLCG2/BCL6/LITAF/GPRC5B/AXL/SYK/P2RX7/MYD88/TGFB2/TGFB1/LAPTM5/LILRB1/RIGI/BCL10/MAVS/WNT5A/UBE2J1/NOD1/CD74/RIPK2
descending
(up-regulated)	Vasculature	angiogenesis	GO:1904018	positive regulation of vasculature development	1.8967526774382308	1.1040689800542451e-10	ENSG00000111961/ENSG00000150093/ENSG00000105855/ENSG00000064393/ENSG00000060237/ENSG00000185591/ENSG00000079337/ENSG00000116044/ENSG00000109458/ENSG00000148482/ENSG00000161638/ENSG00000121966/ENSG00000113578/ENSG00000102755/ENSG00000163513/ENSG00000138772/ENSG00000112333/ENSG00000096717/ENSG00000174059/ENSG00000134954/ENSG00000198719/ENSG00000179348/ENSG00000138685/ENSG00000104067/ENSG00000139567…	SASH1/ITGB1/ITGB8/HIPK2/WNK1/SP1/RAPGEF3/NFE2L2/GAB1/SLC39A12/ITGA5/CXCR4/FGF1/FLT1/TGFBR2/ANXA3/NR2E1/SIRT1/CD34/ETS1/DLL1/GATA2/FGF2/TJP1/ACVRL1/ANGPT2/PGF/BTG1/C3AR1/TIE1/CD40/KLF4/PLCG1/TGFBR1/PRKD1/ABL1/RUNX1/HIPK1/EMP2/TGFB1/KDR/HK2/JUP/CDH5/EMILIN2/CTSH/ADAM12/NINJ1/SEMA5A/AGO2/TEK/HMOX1/SERPINE1/BRCA1/VASH2/AQP1/HIF1A/DDAH1/NOS3/RRAS/CYBB/ITGAX/STAT3/PRKCA/C3/PRKD2/C5AR1/GREM1/WNT5A/ENG/C…
descending
(up-regulated)	Immune Response	none	GO:0097028	dendritic cell differentiation	1.8965297394113352	5.834167659843079e-4	ENSG00000105855/ENSG00000163513/ENSG00000134250/ENSG00000167601/ENSG00000140968/ENSG00000254087/ENSG00000168961/ENSG00000168214/ENSG00000104972/ENSG00000111321/ENSG00000106565/ENSG00000204305/ENSG00000095970/ENSG00000002933/ENSG00000080815/ENSG00000234745	ITGB8/TGFBR2/NOTCH2/AXL/IRF8/LYN/LGALS9/RBPJ/LILRB1/LTBR/TMEM176B/AGER/TREM2/TMEM176A/PSEN1/HLA-B
ascending
(down-regulated)	Synapse	postsynapse organization	GO:0099188	postsynaptic cytoskeleton organization	1.8959741831199446	0.016352749929121647	ENSG00000198929/ENSG00000277586/ENSG00000169750/ENSG00000148798/ENSG00000277363/ENSG00000136279/ENSG00000075624/ENSG00000100884/ENSG00000184009/ENSG00000100285	NOS1AP/NEFL/RAC3/INA/SRCIN1/DBNL/ACTB/CPNE6/ACTG1/NEFH
descending
(up-regulated)	Immune Response	adaptive immune response	GO:0050853	B cell receptor signaling pathway	1.8940522076283097	1.0949392166041619e-4	ENSG00000101096/ENSG00000171791/ENSG00000140931/ENSG00000027075/ENSG00000100906/ENSG00000197943/ENSG00000134215/ENSG00000012124/ENSG00000254087/ENSG00000165025/ENSG00000095585/ENSG00000097007/ENSG00000235568/ENSG00000081237/ENSG00000144802/ENSG00000086730/ENSG00000167851/ENSG00000109320/ENSG00000115904/ENSG00000123338/ENSG00000111679/ENSG00000203896/ENSG00000110031/ENSG00000171608/ENSG00000110651	NFATC2/BCL2/CMTM3/PRKCH/NFKBIA/PLCG2/VAV3/CD22/LYN/SYK/BLNK/ABL1/NFAM1/PTPRC/NFKBIZ/LAT2/CD300A/NFKB1/SOS1/NCKAP1L/PTPN6/LIME1/LPXN/PIK3CD/CD81
descending
(up-regulated)	Immune Response	adaptive immune response	GO:0002291	T cell activation via T cell receptor contact with antigen bound to MHC molecule on antigen presenting cell	1.8924284120313366	0.00311952	ENSG00000127951/ENSG00000242574/ENSG00000168961/ENSG00000104972/ENSG00000005844/ENSG00000131981/ENSG00000135077/ENSG00000077420/ENSG00000110651/ENSG00000090339	FGL2/HLA-DMB/LGALS9/LILRB1/ITGAL/LGALS3/HAVCR2/APBB1IP/CD81/ICAM1
descending
(up-regulated)	Structural Stabilization	cell-substrate adhesion	GO:0033627	cell adhesion mediated by integrin	1.8908397482790484	4.5601299353460116e-7	ENSG00000082781/ENSG00000143127/ENSG00000150093/ENSG00000105855/ENSG00000133789/ENSG00000060237/ENSG00000161638/ENSG00000101311/ENSG00000091409/ENSG00000213949/ENSG00000196839/ENSG00000128567/ENSG00000185499/ENSG00000142627/ENSG00000138448/ENSG00000077943/ENSG00000254087/ENSG00000165025/ENSG00000092969/ENSG00000162407/ENSG00000164171/ENSG00000169242/ENSG00000179295/ENSG00000132205/ENSG00000005844…	ITGB5/ITGA10/ITGB1/ITGB8/SWAP70/WNK1/ITGA5/FERMT1/ITGA6/ITGA1/ADA/PODXL/MUC1/EPHA2/ITGAV/ITGA8/LYN/SYK/TGFB2/PLPP3/ITGA2/EFNA1/PTPN11/EMILIN2/ITGAL/ITGAM/ITGA7/SERPINE1/PIEZO1/P2RY12/NCKAP1L/ITGAE/ITGAX/FERMT3/PTPN6/NPNT/ITGB2/JAM3/COL16A1/CRK/LPXN/ADAM9/CRKL/ICAM1/CYP1B1/ACER2/ITGA11/SFRP2/ITGB4/IFT74/CIB1/PTK2
descending
(up-regulated)	Immune Response	cytokine production	GO:0032757	positive regulation of interleukin-8 production	1.8887577165128884	9.177800997009822e-5	ENSG00000136869/ENSG00000187554/ENSG00000116815/ENSG00000173039/ENSG00000068001/ENSG00000165025/ENSG00000172936/ENSG00000137462/ENSG00000168961/ENSG00000204389/ENSG00000107201/ENSG00000172243/ENSG00000169129/ENSG00000106366/ENSG00000168610/ENSG00000142867/ENSG00000088888/ENSG00000105287/ENSG00000172458/ENSG00000114251/ENSG00000106100/ENSG00000133048/ENSG00000204388/ENSG00000019582/ENSG00000189403…	TLR4/TLR5/CD58/RELA/HYAL2/SYK/MYD88/TLR2/LGALS9/HSPA1A/RIGI/CLEC7A/AFAP1L2/SERPINE1/STAT3/BCL10/MAVS/PRKD2/IL17D/WNT5A/NOD1/CHI3L1/HSPA1B/CD74/HMGB1/CD14
descending
(up-regulated)	Immune Response	adaptive immune response	GO:0042492	gamma-delta T cell differentiation	1.8850749176348474	0.00328019	ENSG00000138795/ENSG00000143842/ENSG00000165025/ENSG00000081059/ENSG00000081237/ENSG00000173757/ENSG00000123338	LEF1/SOX13/SYK/TCF7/PTPRC/STAT5B/NCKAP1L
descending
(up-regulated)	Immune Response	adaptive immune response	GO:0050856	regulation of T cell receptor signaling pathway	1.884897983076876	1.1380903152333321e-4	ENSG00000120690/ENSG00000092820/ENSG00000117280/ENSG00000196839/ENSG00000173039/ENSG00000177425/ENSG00000124508/ENSG00000162511/ENSG00000167851/ENSG00000107798/ENSG00000131981/ENSG00000149177/ENSG00000114423/ENSG00000117228/ENSG00000054148/ENSG00000142867/ENSG00000111679/ENSG00000149273/ENSG00000105287/ENSG00000198286/ENSG00000130202/ENSG00000186818/ENSG00000110651/ENSG00000172175/ENSG00000083799…	ELF1/EZR/RAB29/ADA/RELA/PAWR/BTN2A2/LAPTM5/CD300A/LIPA/LGALS3/PTPRJ/CBLB/GBP1/PHPT1/BCL10/PTPN6/RPS3/PRKD2/CARD11/NECTIN2/LILRB4/CD81/MALT1/CYLD/RC3H1
descending
(up-regulated)	Immune Response	adaptive immune response	GO:0046636	negative regulation of alpha-beta T cell activation	1.8845900658362904	2.7634967068138224e-4	ENSG00000067955/ENSG00000164889/ENSG00000106571/ENSG00000113916/ENSG00000107738/ENSG00000160685/ENSG00000077238/ENSG00000135046/ENSG00000128791/ENSG00000115318/ENSG00000159216/ENSG00000168961/ENSG00000104972/ENSG00000167851/ENSG00000020633/ENSG00000114423/ENSG00000101665/ENSG00000010704/ENSG00000136630/ENSG00000078747	CBFB/SLC4A2/GLI3/BCL6/VSIR/ZBTB7B/IL4R/ANXA1/TWSG1/LOXL3/RUNX1/LGALS9/LILRB1/CD300A/RUNX3/CBLB/SMAD7/HFE/HLX/ITCH
descending
(up-regulated)	Immune Response	adaptive immune response	GO:0046638	positive regulation of alpha-beta T cell differentiation	1.8783084333550277	8.862389411447341e-5	ENSG00000143772/ENSG00000067955/ENSG00000163513/ENSG00000198805/ENSG00000106571/ENSG00000196839/ENSG00000122122/ENSG00000132842/ENSG00000150782/ENSG00000165025/ENSG00000160685/ENSG00000077238/ENSG00000135046/ENSG00000159216/ENSG00000168961/ENSG00000144802/ENSG00000020633/ENSG00000067560/ENSG00000204287/ENSG00000123338/ENSG00000136630/ENSG00000196126/ENSG00000186818	ITPKB/CBFB/TGFBR2/PNP/GLI3/ADA/SASH3/AP3B1/IL18/SYK/ZBTB7B/IL4R/ANXA1/RUNX1/LGALS9/NFKBIZ/RUNX3/RHOA/HLA-DRA/NCKAP1L/HLX/HLA-DRB1/LILRB4
descending
(up-regulated)	Immune Response	none	GO:0035590	purinergic nucleotide receptor signaling pathway	1.878214327499739	0.00230704	ENSG00000177119/ENSG00000174944/ENSG00000282608/ENSG00000196839/ENSG00000089041/ENSG00000171659/ENSG00000170425/ENSG00000169860/ENSG00000169403/ENSG00000181631/ENSG00000169313	ANO6/P2RY14/ADORA3/ADA/P2RX7/GPR34/ADORA2B/P2RY1/PTAFR/P2RY13/P2RY12
descending
(up-regulated)	Vasculature	angiogenesis	GO:0045766	positive regulation of angiogenesis	1.874663351539452	3.169988870626352e-9	ENSG00000111961/ENSG00000150093/ENSG00000105855/ENSG00000064393/ENSG00000060237/ENSG00000185591/ENSG00000079337/ENSG00000116044/ENSG00000109458/ENSG00000148482/ENSG00000161638/ENSG00000121966/ENSG00000113578/ENSG00000102755/ENSG00000163513/ENSG00000138772/ENSG00000112333/ENSG00000096717/ENSG00000174059/ENSG00000134954/ENSG00000198719/ENSG00000179348/ENSG00000138685/ENSG00000104067/ENSG00000139567…	SASH1/ITGB1/ITGB8/HIPK2/WNK1/SP1/RAPGEF3/NFE2L2/GAB1/SLC39A12/ITGA5/CXCR4/FGF1/FLT1/TGFBR2/ANXA3/NR2E1/SIRT1/CD34/ETS1/DLL1/GATA2/FGF2/TJP1/ACVRL1/ANGPT2/PGF/BTG1/C3AR1/TIE1/CD40/KLF4/PLCG1/PRKD1/ABL1/RUNX1/HIPK1/EMP2/KDR/HK2/JUP/CDH5/EMILIN2/CTSH/ADAM12/NINJ1/SEMA5A/AGO2/TEK/HMOX1/SERPINE1/BRCA1/VASH2/AQP1/HIF1A/DDAH1/NOS3/RRAS/CYBB/ITGAX/STAT3/PRKCA/C3/PRKD2/C5AR1/GREM1/WNT5A/ENG/CHI3L1/ERAP1/S…
descending
(up-regulated)	Immune Response	none	GO:0001909	leukocyte mediated cytotoxicity	1.8732654172827767	7.322550664054768e-7	ENSG00000170759/ENSG00000204592/ENSG00000166710/ENSG00000150782/ENSG00000089041/ENSG00000172936/ENSG00000213853/ENSG00000117450/ENSG00000081237/ENSG00000168961/ENSG00000105329/ENSG00000143226/ENSG00000104972/ENSG00000069974/ENSG00000182985/ENSG00000103811/ENSG00000204520/ENSG00000169896/ENSG00000116786/ENSG00000204305/ENSG00000135077/ENSG00000173757/ENSG00000203747/ENSG00000204287/ENSG00000109861…	KIF5B/HLA-E/B2M/IL18/P2RX7/MYD88/EMP2/PRDX1/PTPRC/LGALS9/TGFB1/FCGR2A/LILRB1/RAB27A/CADM1/CTSH/MICA/ITGAM/PLEKHM2/AGER/HAVCR2/STAT5B/FCGR3A/HLA-DRA/CTSC/STXBP2/NCKAP1L/CEBPG/HLA-B/PTPN6/HFE/HLA-DRB1/TYROBP/HLA-F/MR1/CRK/TAP2/NECTIN2/SERPINB9/ICAM1/CX3CR1/HLA-A/FCGR1A/VAV1/LAMP1/HLA-C/STX7
descending
(up-regulated)	Immune Response	cytokine production	GO:0032733	positive regulation of interleukin-10 production	1.872755578103274	0.00160963	ENSG00000136869/ENSG00000019991/ENSG00000197943/ENSG00000122122/ENSG00000165025/ENSG00000137462/ENSG00000168961/ENSG00000164754/ENSG00000172243/ENSG00000095970/ENSG00000117335/ENSG00000144381/ENSG00000168610	TLR4/HGF/PLCG2/SASH3/SYK/TLR2/LGALS9/RAD21/CLEC7A/TREM2/CD46/HSPD1/STAT3
descending
(up-regulated)	Immune Response	adaptive immune response	GO:0019885	antigen processing and presentation of endogenous peptide antigen via MHC class I	1.869509281737293	0.00563198	ENSG00000204592/ENSG00000166710/ENSG00000204520/ENSG00000168394/ENSG00000234745/ENSG00000010704/ENSG00000204642/ENSG00000119912/ENSG00000164308/ENSG00000204267/ENSG00000164307/ENSG00000206503/ENSG00000204525	HLA-E/B2M/MICA/TAP1/HLA-B/HFE/HLA-F/IDE/ERAP2/TAP2/ERAP1/HLA-A/HLA-C
descending
(up-regulated)	Immune Response	none	GO:0070664	negative regulation of leukocyte proliferation	1.8654215909059824	5.9023493227118145e-6	ENSG00000137507/ENSG00000129654/ENSG00000136235/ENSG00000164889/ENSG00000168918/ENSG00000113916/ENSG00000204592/ENSG00000107738/ENSG00000254087/ENSG00000177425/ENSG00000155659/ENSG00000197329/ENSG00000160685/ENSG00000124508/ENSG00000128791/ENSG00000118503/ENSG00000168961/ENSG00000138735/ENSG00000104972/ENSG00000164305/ENSG00000167851/ENSG00000124145/ENSG00000197471/ENSG00000149311/ENSG00000136536…	LRRC32/FOXJ1/GPNMB/SLC4A2/INPP5D/BCL6/HLA-E/VSIR/LYN/PAWR/VSIG4/PELI1/ZBTB7B/BTN2A2/TWSG1/TNFAIP3/LGALS9/PDE5A/LILRB1/CASP3/CD300A/SDC4/SPN/ATM/MARCHF7/HAVCR2/CBLB/ERBB2/LST1/PLA2G5/IL33/PTPN6/HLA-DRB1/TYROBP/ITCH/GREM1/LILRB4
descending
(up-regulated)	Immune Response	cytokine production	GO:0002367	cytokine production involved in immune response	1.8629265289159558	8.394818294198371e-7	ENSG00000119699/ENSG00000162889/ENSG00000136869/ENSG00000090376/ENSG00000096717/ENSG00000197943/ENSG00000113916/ENSG00000189067/ENSG00000167191/ENSG00000167601/ENSG00000204592/ENSG00000166710/ENSG00000122122/ENSG00000150782/ENSG00000165025/ENSG00000089041/ENSG00000172936/ENSG00000115604/ENSG00000028137/ENSG00000092969/ENSG00000130303/ENSG00000115594/ENSG00000105329/ENSG00000162511/ENSG00000104972…	TGFB3/MAPKAPK2/TLR4/IRAK3/SIRT1/PLCG2/BCL6/LITAF/GPRC5B/AXL/HLA-E/B2M/SASH3/IL18/SYK/P2RX7/MYD88/IL18R1/TNFRSF1B/TGFB2/BST2/IL1R1/TGFB1/LAPTM5/LILRB1/RIGI/CD55/CLEC7A/LACC1/TRIL/SMAD7/SLC7A5/FZD5/BCL10/MAVS/HFE/HLA-F/WNT5A/UBE2J1/LILRB4/NOD1/IRF5/CD74/CD81/MAP3K7/RIPK2/MALT1/HLA-A
descending
(up-regulated)	Immune Response	cytokine production	GO:0002718	regulation of cytokine production involved in immune response	1.8629265289159558	8.394818294198371e-7	ENSG00000119699/ENSG00000162889/ENSG00000136869/ENSG00000090376/ENSG00000096717/ENSG00000197943/ENSG00000113916/ENSG00000189067/ENSG00000167191/ENSG00000167601/ENSG00000204592/ENSG00000166710/ENSG00000122122/ENSG00000150782/ENSG00000165025/ENSG00000089041/ENSG00000172936/ENSG00000115604/ENSG00000028137/ENSG00000092969/ENSG00000130303/ENSG00000115594/ENSG00000105329/ENSG00000162511/ENSG00000104972…	TGFB3/MAPKAPK2/TLR4/IRAK3/SIRT1/PLCG2/BCL6/LITAF/GPRC5B/AXL/HLA-E/B2M/SASH3/IL18/SYK/P2RX7/MYD88/IL18R1/TNFRSF1B/TGFB2/BST2/IL1R1/TGFB1/LAPTM5/LILRB1/RIGI/CD55/CLEC7A/LACC1/TRIL/SMAD7/SLC7A5/FZD5/BCL10/MAVS/HFE/HLA-F/WNT5A/UBE2J1/LILRB4/NOD1/IRF5/CD74/CD81/MAP3K7/RIPK2/MALT1/HLA-A
descending
(up-regulated)	Structural Stabilization	cell-cell junction organization	GO:0045217	cell-cell junction maintenance	1.8543978571942177	0.00492474	ENSG00000104067/ENSG00000166689/ENSG00000073712/ENSG00000095397/ENSG00000183853/ENSG00000182578	TJP1/PLEKHA7/FERMT2/WHRN/KIRREL1/CSF1R
descending
(up-regulated)	Immune Response	none	GO:0048002	antigen processing and presentation of peptide antigen	1.8535971659193404	3.663626116496532e-5	ENSG00000165406/ENSG00000204592/ENSG00000166710/ENSG00000104365/ENSG00000242574/ENSG00000204520/ENSG00000168394/ENSG00000095970/ENSG00000204287/ENSG00000163131/ENSG00000231389/ENSG00000234745/ENSG00000115020/ENSG00000010704/ENSG00000158869/ENSG00000196126/ENSG00000204642/ENSG00000223865/ENSG00000119912/ENSG00000204257/ENSG00000153029/ENSG00000164308/ENSG00000204267/ENSG00000152700/ENSG00000204252…	MARCHF8/HLA-E/B2M/IKBKB/HLA-DMB/MICA/TAP1/TREM2/HLA-DRA/CTSS/HLA-DPA1/HLA-B/PIKFYVE/HFE/FCER1G/HLA-DRB1/HLA-F/HLA-DPB1/IDE/HLA-DMA/MR1/ERAP2/TAP2/SAR1B/HLA-DOA/ERAP1/HLA-DRB5/CD74/DNM2/LNPEP/MARCHF1/TAPBPL/SLC11A1/HLA-DQA1/HLA-A/FCGR1A/HLA-C
descending
(up-regulated)	Immune Response	none	GO:0001911	negative regulation of leukocyte mediated cytotoxicity	1.8487068156625142	0.00436151	ENSG00000204592/ENSG00000081237/ENSG00000168961/ENSG00000105329/ENSG00000104972/ENSG00000204520/ENSG00000135077/ENSG00000123338/ENSG00000234745/ENSG00000204642/ENSG00000167193/ENSG00000170542/ENSG00000168329/ENSG00000206503	HLA-E/PTPRC/LGALS9/TGFB1/LILRB1/MICA/HAVCR2/NCKAP1L/HLA-B/HLA-F/CRK/SERPINB9/CX3CR1/HLA-A
descending
(up-regulated)	Lipid Metabolism	cholesterol metabolic process	GO:0071397	cellular response to cholesterol	1.847331036475142	0.00431422	ENSG00000128602/ENSG00000178075/ENSG00000165029/ENSG00000163083/ENSG00000185920/ENSG00000070018/ENSG00000173402/ENSG00000100427	SMO/GRAMD1C/ABCA1/INHBB/PTCH1/LRP6/DAG1/MLC1
descending
(up-regulated)	Immune Response	adaptive immune response	GO:0019883	antigen processing and presentation of endogenous antigen	1.8464221251284392	0.00344544	ENSG00000204592/ENSG00000166710/ENSG00000204520/ENSG00000168394/ENSG00000204287/ENSG00000234745/ENSG00000010704/ENSG00000196126/ENSG00000204642/ENSG00000119912/ENSG00000164308/ENSG00000204267/ENSG00000164307/ENSG00000019582/ENSG00000206503/ENSG00000204525	HLA-E/B2M/MICA/TAP1/HLA-DRA/HLA-B/HFE/HLA-DRB1/HLA-F/IDE/ERAP2/TAP2/ERAP1/CD74/HLA-A/HLA-C
descending
(up-regulated)	Structural Stabilization	cell-substrate adhesion	GO:0033628	regulation of cell adhesion mediated by integrin	1.845930594292237	2.442484909431067e-4	ENSG00000133789/ENSG00000060237/ENSG00000101311/ENSG00000196839/ENSG00000128567/ENSG00000185499/ENSG00000142627/ENSG00000254087/ENSG00000165025/ENSG00000092969/ENSG00000169242/ENSG00000179295/ENSG00000106366/ENSG00000103335/ENSG00000169313/ENSG00000123338/ENSG00000149781/ENSG00000111679/ENSG00000166086/ENSG00000167193/ENSG00000110031/ENSG00000168615/ENSG00000099942/ENSG00000138061/ENSG00000177076…	SWAP70/WNK1/FERMT1/ADA/PODXL/MUC1/EPHA2/LYN/SYK/TGFB2/EFNA1/PTPN11/SERPINE1/PIEZO1/P2RY12/NCKAP1L/FERMT3/PTPN6/JAM3/CRK/LPXN/ADAM9/CRKL/CYP1B1/ACER2/SFRP2/IFT74/CIB1/PTK2/PDE3B
descending
(up-regulated)	Immune Response	adaptive immune response	GO:0002920	regulation of humoral immune response	1.8433700338456103	0.00240712	ENSG00000129654/ENSG00000000971/ENSG00000085063/ENSG00000155659/ENSG00000175899/ENSG00000081237/ENSG00000196352/ENSG00000095970/ENSG00000117335/ENSG00000092020/ENSG00000125730/ENSG00000111679/ENSG00000167085	FOXJ1/CFH/CD59/VSIG4/A2M/PTPRC/CD55/TREM2/CD46/PPP2R3C/C3/PTPN6/PHB1
ascending
(down-regulated)	Vasculature	cardiac conduction	GO:0086091	regulation of heart rate by cardiac conduction	1.8418076950085442	0.00378607	ENSG00000149575/ENSG00000166257/ENSG00000006283/ENSG00000127914/ENSG00000105711/ENSG00000157388/ENSG00000159640/ENSG00000151067/ENSG00000173826/ENSG00000162989/ENSG00000055118/ENSG00000138622/ENSG00000165995/ENSG00000177098/ENSG00000057294/ENSG00000171385/ENSG00000130037/ENSG00000145349/ENSG00000197122/ENSG00000136717/ENSG00000130529/ENSG00000153956/ENSG00000145362/ENSG00000108953	SCN2B/SCN3B/CACNA1G/AKAP9/SCN1B/CACNA1D/ACE/CACNA1C/KCNH6/KCNJ3/KCNH2/HCN4/CACNB2/SCN4B/PKP2/KCND3/KCNA5/CAMK2D/SRC/BIN1/TRPM4/CACNA2D1/ANK2/YWHAE
descending
(up-regulated)	Vasculature	maintenance of blood-brain barrier	GO:0035633	maintenance of blood-brain barrier	1.8348708524625803	6.633554644508284e-4	ENSG00000150093/ENSG00000152661/ENSG00000261371/ENSG00000149564/ENSG00000106025/ENSG00000197971/ENSG00000119139/ENSG00000104067/ENSG00000169554/ENSG00000154721/ENSG00000121742/ENSG00000197822/ENSG00000135862/ENSG00000179776/ENSG00000064651/ENSG00000168389/ENSG00000157224/ENSG00000158769/ENSG00000105289/ENSG00000166086/ENSG00000198947/ENSG00000112715/ENSG00000108784/ENSG00000105699/ENSG00000196569…	ITGB1/GJA1/PECAM1/ESAM/TSPAN12/MBP/TJP2/TJP1/ZEB2/JAM2/GJB6/OCLN/LAMC1/CDH5/SLC12A2/MFSD2A/CLDN12/F11R/TJP3/JAM3/DMD/VEGFA/NAGLU/LSR/LAMA2/VCL
ascending
(down-regulated)	Synapse	trans-synaptic signaling	GO:0001956	positive regulation of neurotransmitter secretion	1.8345569268398918	0.025587790635513034	ENSG00000099365/ENSG00000075073/ENSG00000106089/ENSG00000067715/ENSG00000136854/ENSG00000007516/ENSG00000151025/ENSG00000145335/ENSG00000050438	STX1B/TACR2/STX1A/SYT1/STXBP1/BAIAP3/GPR158/SNCA/SLC4A8
descending
(up-regulated)	Immune Response	adaptive immune response	GO:0042130	negative regulation of T cell proliferation	1.8337006403674927	1.462696669002555e-4	ENSG00000137507/ENSG00000129654/ENSG00000136235/ENSG00000164889/ENSG00000204592/ENSG00000107738/ENSG00000177425/ENSG00000155659/ENSG00000197329/ENSG00000160685/ENSG00000124508/ENSG00000128791/ENSG00000168961/ENSG00000138735/ENSG00000104972/ENSG00000164305/ENSG00000124145/ENSG00000197471/ENSG00000136536/ENSG00000135077/ENSG00000114423/ENSG00000141736/ENSG00000127472/ENSG00000111679/ENSG00000196126…	LRRC32/FOXJ1/GPNMB/SLC4A2/HLA-E/VSIR/PAWR/VSIG4/PELI1/ZBTB7B/BTN2A2/TWSG1/LGALS9/PDE5A/LILRB1/CASP3/SDC4/SPN/MARCHF7/HAVCR2/CBLB/ERBB2/PLA2G5/PTPN6/HLA-DRB1/ITCH/LILRB4
descending
(up-regulated)	Structural Stabilization	cell-cell junction organization	GO:0034114	regulation of heterotypic cell-cell adhesion	1.8280820280029189	0.010733681573970083	ENSG00000060237/ENSG00000197971/ENSG00000111846/ENSG00000101144/ENSG00000136826/ENSG00000204305/ENSG00000026508	WNK1/MBP/GCNT2/BMP7/KLF4/AGER/CD44
descending
(up-regulated)	Immune Response	adaptive immune response	GO:0001771	immunological synapse formation	1.8267193871337166	0.00870195	ENSG00000198087/ENSG00000147065/ENSG00000111859/ENSG00000107099/ENSG00000134516/ENSG00000131981/ENSG00000135077/ENSG00000154928/ENSG00000075711/ENSG00000110651	CD2AP/MSN/NEDD9/DOCK8/DOCK2/LGALS3/HAVCR2/EPHB1/DLG1/CD81
descending
(up-regulated)	Vasculature	none	GO:0061440	kidney vasculature development	1.8260131769540813	0.00269435	ENSG00000261371/ENSG00000113721/ENSG00000134853/ENSG00000134250/ENSG00000174059/ENSG00000091879/ENSG00000003402/ENSG00000101144/ENSG00000177464/ENSG00000074181/ENSG00000148400/ENSG00000120156/ENSG00000151617/ENSG00000118762/ENSG00000240583/ENSG00000160712/ENSG00000099250/ENSG00000078401	PECAM1/PDGFRB/PDGFRA/NOTCH2/CD34/ANGPT2/CFLAR/BMP7/GPR4/NOTCH3/NOTCH1/TEK/EDNRA/PKD2/AQP1/IL6R/NRP1/EDN1
descending
(up-regulated)	Immune Response	adaptive immune response	GO:0001782	B cell homeostasis	1.8249991053050723	0.00155648	ENSG00000171791/ENSG00000100485/ENSG00000196839/ENSG00000254087/ENSG00000122122/ENSG00000097007/ENSG00000118503/ENSG00000164305/ENSG00000115904/ENSG00000135905/ENSG00000100644/ENSG00000092020/ENSG00000147251/ENSG00000056972/ENSG00000123338/ENSG00000142867/ENSG00000153094/ENSG00000019582/ENSG00000102524/ENSG00000135870/ENSG00000087088/ENSG00000030110/ENSG00000123143	BCL2/SOS2/ADA/LYN/SASH3/ABL1/TNFAIP3/CASP3/SOS1/DOCK10/HIF1A/PPP2R3C/DOCK11/TRAF3IP2/NCKAP1L/BCL10/BCL2L11/CD74/TNFSF13B/RC3H1/BAX/BAK1/PKN1
ascending
(down-regulated)	Synapse	synaptic vesicle cycle	GO:0016082	synaptic vesicle priming	1.8240428931760162	0.026642324754029185	ENSG00000099365/ENSG00000089169/ENSG00000106089/ENSG00000130477/ENSG00000136854/ENSG00000159164/ENSG00000125814/ENSG00000132639/ENSG00000145335/ENSG00000187672/ENSG00000105402	STX1B/RPH3A/STX1A/UNC13A/STXBP1/SV2A/NAPB/SNAP25/SNCA/ERC2/NAPA
descending
(up-regulated)	Immune Response	none	GO:0006968	cellular defense response	1.8230920895522356	0.00512206	ENSG00000136451/ENSG00000150093/ENSG00000173039/ENSG00000197471/ENSG00000110719/ENSG00000115523/ENSG00000137033/ENSG00000142867/ENSG00000108679/ENSG00000011600/ENSG00000197405/ENSG00000112210/ENSG00000168329/ENSG00000163848	VEZF1/ITGB1/RELA/SPN/TCIRG1/GNLY/IL33/BCL10/LGALS3BP/TYROBP/C5AR1/RAB23/CX3CR1/ZNF148
descending
(up-regulated)	Metal Binding and Homeostasis	cellular response to metal ion	GO:0097501	stress response to metal ion	1.8194779088350468	0.00598533	ENSG00000170385/ENSG00000169715/ENSG00000198417/ENSG00000205364/ENSG00000125144/ENSG00000125148/ENSG00000138821/ENSG00000205358/ENSG00000165240/ENSG00000187193/ENSG00000196660/ENSG00000087250/ENSG00000018280	SLC30A1/MT1E/MT1F/MT1M/MT1G/MT2A/SLC39A8/MT1H/ATP7A/MT1X/SLC30A10/MT3/SLC11A1
descending
(up-regulated)	Immune Response	cytokine production	GO:0032637	interleukin-8 production	1.8183739910008552	9.993798176887285e-5	ENSG00000136869/ENSG00000187554/ENSG00000116815/ENSG00000173039/ENSG00000068001/ENSG00000165025/ENSG00000172936/ENSG00000136826/ENSG00000264522/ENSG00000137462/ENSG00000135046/ENSG00000081237/ENSG00000168961/ENSG00000204389/ENSG00000196975/ENSG00000107201/ENSG00000172243/ENSG00000169129/ENSG00000137486/ENSG00000106366/ENSG00000168610/ENSG00000142867/ENSG00000088888/ENSG00000105287/ENSG00000172458…	TLR4/TLR5/CD58/RELA/HYAL2/SYK/MYD88/KLF4/OTUD7B/TLR2/ANXA1/PTPRC/LGALS9/HSPA1A/ANXA4/RIGI/CLEC7A/AFAP1L2/ARRB1/SERPINE1/STAT3/BCL10/MAVS/PRKD2/IL17D/WNT5A/NOD1/CHI3L1/HSPA1B/CD74/HMGB1/CD14
descending
(up-regulated)	Immune Response	cytokine production	GO:0032677	regulation of interleukin-8 production	1.8183739910008552	9.993798176887285e-5	ENSG00000136869/ENSG00000187554/ENSG00000116815/ENSG00000173039/ENSG00000068001/ENSG00000165025/ENSG00000172936/ENSG00000136826/ENSG00000264522/ENSG00000137462/ENSG00000135046/ENSG00000081237/ENSG00000168961/ENSG00000204389/ENSG00000196975/ENSG00000107201/ENSG00000172243/ENSG00000169129/ENSG00000137486/ENSG00000106366/ENSG00000168610/ENSG00000142867/ENSG00000088888/ENSG00000105287/ENSG00000172458…	TLR4/TLR5/CD58/RELA/HYAL2/SYK/MYD88/KLF4/OTUD7B/TLR2/ANXA1/PTPRC/LGALS9/HSPA1A/ANXA4/RIGI/CLEC7A/AFAP1L2/ARRB1/SERPINE1/STAT3/BCL10/MAVS/PRKD2/IL17D/WNT5A/NOD1/CHI3L1/HSPA1B/CD74/HMGB1/CD14
descending
(up-regulated)	Immune Response	adaptive immune response	GO:0046634	regulation of alpha-beta T cell activation	1.8160873256070176	3.5106322490658215e-6	ENSG00000143772/ENSG00000067955/ENSG00000163513/ENSG00000198805/ENSG00000164889/ENSG00000106571/ENSG00000196839/ENSG00000113916/ENSG00000204592/ENSG00000107738/ENSG00000122122/ENSG00000132842/ENSG00000150782/ENSG00000165025/ENSG00000160685/ENSG00000077238/ENSG00000135046/ENSG00000128791/ENSG00000115318/ENSG00000159216/ENSG00000081237/ENSG00000105122/ENSG00000168961/ENSG00000144802/ENSG00000104972…	ITPKB/CBFB/TGFBR2/PNP/SLC4A2/GLI3/ADA/BCL6/HLA-E/VSIR/SASH3/AP3B1/IL18/SYK/ZBTB7B/IL4R/ANXA1/TWSG1/LOXL3/RUNX1/PTPRC/RASAL3/LGALS9/NFKBIZ/LILRB1/CD300A/RUNX3/IRF1/CD55/RHOA/AGER/CBLB/HLA-DRA/SMAD7/NCKAP1L/HFE/HLX/HLA-DRB1/CARD11/EBI3/ITCH/LILRB4/SH3RF1/HMGB1/CD81/RIPK2/MALT1/HLA-A/RC3H1
descending
(up-regulated)	Metal Binding and Homeostasis	cellular response to metal ion	GO:0071280	cellular response to copper ion	1.816052397275461	0.00608957	ENSG00000116044/ENSG00000169715/ENSG00000198417/ENSG00000205364/ENSG00000125144/ENSG00000125148/ENSG00000205358/ENSG00000165240/ENSG00000204209/ENSG00000240583/ENSG00000187193	NFE2L2/MT1E/MT1F/MT1M/MT1G/MT2A/MT1H/ATP7A/DAXX/AQP1/MT1X
descending
(up-regulated)	Immune Response	adaptive immune response	GO:0002709	regulation of T cell mediated immunity	1.8149217985072388	7.746841718581801e-5	ENSG00000126804/ENSG00000204592/ENSG00000166710/ENSG00000122122/ENSG00000150782/ENSG00000089041/ENSG00000115604/ENSG00000028137/ENSG00000081237/ENSG00000115594/ENSG00000104972/ENSG00000197471/ENSG00000204520/ENSG00000196352/ENSG00000204305/ENSG00000204287/ENSG00000144381/ENSG00000101665/ENSG00000123338/ENSG00000234745/ENSG00000163251/ENSG00000010704/ENSG00000196126/ENSG00000204642/ENSG00000153029…	ZBTB1/HLA-E/B2M/SASH3/IL18/P2RX7/IL18R1/TNFRSF1B/PTPRC/IL1R1/LILRB1/SPN/MICA/CD55/AGER/HLA-DRA/HSPD1/SMAD7/NCKAP1L/HLA-B/FZD5/HFE/HLA-DRB1/HLA-F/MR1/TAP2/NECTIN2/LILRB4/HMGB1/CD81/MAP3K7/MALT1/HLA-A/HLA-C/STX7/WAS/DENND1B/FBXO38/AHR
descending
(up-regulated)	Structural Stabilization	cell-substrate adhesion	GO:0001954	positive regulation of cell-matrix adhesion	1.813613153737637	9.715966819761766e-5	ENSG00000071054/ENSG00000132669/ENSG00000184371/ENSG00000162946/ENSG00000101311/ENSG00000105810/ENSG00000073712/ENSG00000097007/ENSG00000213853/ENSG00000152818/ENSG00000115109/ENSG00000173402/ENSG00000128052/ENSG00000173801/ENSG00000124145/ENSG00000197747/ENSG00000169756/ENSG00000149177/ENSG00000120156/ENSG00000172638/ENSG00000067900/ENSG00000126458/ENSG00000104332/ENSG00000084636	MAP4K4/RIN2/CSF1/DISC1/FERMT1/CDK6/FERMT2/ABL1/EMP2/UTRN/EPB41L5/DAG1/KDR/JUP/SDC4/S100A10/LIMS1/PTPRJ/TEK/EFEMP2/ROCK1/RRAS/SFRP1/COL16A1
descending
(up-regulated)	Endolysosome	recycling endosome	GO:0001921	positive regulation of receptor recycling	1.8122116799125703	0.011207183835713407	ENSG00000117280/ENSG00000112276/ENSG00000186635/ENSG00000049245/ENSG00000182718/ENSG00000117298/ENSG00000080815/ENSG00000122679	RAB29/BVES/ARAP1/VAMP3/ANXA2/ECE1/PSEN1/RAMP3
descending
(up-regulated)	Immune Response	adaptive immune response	GO:0019884	antigen processing and presentation of exogenous antigen	1.811255562418954	9.914754130807993e-4	ENSG00000204592/ENSG00000166710/ENSG00000132842/ENSG00000104365/ENSG00000242574/ENSG00000092010/ENSG00000204287/ENSG00000163131/ENSG00000231389/ENSG00000115020/ENSG00000158869/ENSG00000196126/ENSG00000204642/ENSG00000223865/ENSG00000204257/ENSG00000153029/ENSG00000204267/ENSG00000204252/ENSG00000198502/ENSG00000019582/ENSG00000079805/ENSG00000113441/ENSG00000196735/ENSG00000206503/ENSG00000150337	HLA-E/B2M/AP3B1/IKBKB/HLA-DMB/PSME1/HLA-DRA/CTSS/HLA-DPA1/PIKFYVE/FCER1G/HLA-DRB1/HLA-F/HLA-DPB1/HLA-DMA/MR1/TAP2/HLA-DOA/HLA-DRB5/CD74/DNM2/LNPEP/HLA-DQA1/HLA-A/FCGR1A
descending
(up-regulated)	Structural Stabilization	none	GO:2000810	regulation of bicellular tight junction assembly	1.8108597203453776	0.011542833206104728	ENSG00000027075/ENSG00000104067/ENSG00000139567/ENSG00000142627/ENSG00000104365/ENSG00000197879/ENSG00000067900/ENSG00000158769/ENSG00000163251	PRKCH/TJP1/ACVRL1/EPHA2/IKBKB/MYO1C/ROCK1/F11R/FZD5
descending
(up-regulated)	Immune Response	adaptive immune response	GO:0002474	antigen processing and presentation of peptide antigen via MHC class I	1.8107456546098393	0.00176318	ENSG00000204592/ENSG00000166710/ENSG00000104365/ENSG00000204520/ENSG00000168394/ENSG00000234745/ENSG00000010704/ENSG00000158869/ENSG00000204642/ENSG00000119912/ENSG00000153029/ENSG00000164308/ENSG00000204267/ENSG00000152700/ENSG00000164307/ENSG00000113441/ENSG00000139192/ENSG00000206503/ENSG00000150337/ENSG00000204525	HLA-E/B2M/IKBKB/MICA/TAP1/HLA-B/HFE/FCER1G/HLA-F/IDE/MR1/ERAP2/TAP2/SAR1B/ERAP1/LNPEP/TAPBPL/HLA-A/FCGR1A/HLA-C
descending
(up-regulated)	Immune Response	neuroinflammatory response	GO:0070498	interleukin-1-mediated signaling pathway	1.8090042850159478	0.00311952	ENSG00000090376/ENSG00000100906/ENSG00000147488/ENSG00000173039/ENSG00000028116/ENSG00000104365/ENSG00000172936/ENSG00000198001/ENSG00000168884/ENSG00000115594/ENSG00000164164/ENSG00000134070	IRAK3/NFKBIA/ST18/RELA/VRK2/IKBKB/MYD88/IRAK4/TNIP2/IL1R1/OTUD4/IRAK2
descending
(up-regulated)	Vasculature	vascular endothelial growth factor receptor signaling pathway	GO:0038084	vascular endothelial growth factor signaling pathway	1.8054991034982038	2.2157108978944421e-4	ENSG00000150093/ENSG00000109458/ENSG00000102755/ENSG00000113721/ENSG00000054598/ENSG00000011465/ENSG00000037280/ENSG00000134853/ENSG00000198719/ENSG00000119630/ENSG00000173039/ENSG00000197879/ENSG00000184304/ENSG00000128052/ENSG00000121879/ENSG00000136158/ENSG00000092421/ENSG00000105287/ENSG00000118257/ENSG00000112562/ENSG00000112715/ENSG00000171608/ENSG00000106211/ENSG00000099250/ENSG00000165197…	ITGB1/GAB1/FLT1/PDGFRB/FOXC1/DCN/FLT4/PDGFRA/DLL1/PGF/RELA/MYO1C/PRKD1/KDR/PIK3CA/SPRY2/SEMA6A/PRKD2/NRP2/SMOC2/VEGFA/PIK3CD/HSPB1/NRP1/VEGFD/JCAD/ROBO1/CD63/NUS1/CADM4
descending
(up-regulated)	Immune Response	adaptive immune response	GO:0030888	regulation of B cell proliferation	1.8040180322233708	2.2157108978944421e-4	ENSG00000101096/ENSG00000171791/ENSG00000136869/ENSG00000196839/ENSG00000168918/ENSG00000113916/ENSG00000134215/ENSG00000012124/ENSG00000254087/ENSG00000122122/ENSG00000177425/ENSG00000197329/ENSG00000081237/ENSG00000164305/ENSG00000168283/ENSG00000167851/ENSG00000072274/ENSG00000149311/ENSG00000124762/ENSG00000123338/ENSG00000011600/ENSG00000198286/ENSG00000019582/ENSG00000110651/ENSG00000102524…	NFATC2/BCL2/TLR4/ADA/INPP5D/BCL6/VAV3/CD22/LYN/SASH3/PAWR/PELI1/PTPRC/CASP3/BMI1/CD300A/TFRC/ATM/CDKN1A/NCKAP1L/TYROBP/CARD11/CD74/CD81/TNFSF13B/RC3H1/AHR/PKN1
descending
(up-regulated)	Immune Response	adaptive immune response	GO:0050860	negative regulation of T cell receptor signaling pathway	1.802690040906135	0.00717212	ENSG00000120690/ENSG00000092820/ENSG00000177425/ENSG00000124508/ENSG00000162511/ENSG00000131981/ENSG00000149177/ENSG00000114423/ENSG00000117228/ENSG00000054148/ENSG00000111679/ENSG00000186818	ELF1/EZR/PAWR/BTN2A2/LAPTM5/LGALS3/PTPRJ/CBLB/GBP1/PHPT1/PTPN6/LILRB4
descending
(up-regulated)	Vasculature	none	GO:0035909	aorta morphogenesis	1.8019773121947005	0.00220825	ENSG00000163513/ENSG00000113721/ENSG00000135547/ENSG00000141756/ENSG00000104313/ENSG00000139567/ENSG00000107779/ENSG00000128917/ENSG00000092969/ENSG00000101384/ENSG00000168214/ENSG00000065534/ENSG00000148400/ENSG00000171316/ENSG00000172638/ENSG00000117707/ENSG00000163638/ENSG00000106991/ENSG00000121068/ENSG00000138802/ENSG00000108784/ENSG00000125266	TGFBR2/PDGFRB/HEY2/FKBP10/EYA1/ACVRL1/BMPR1A/DLL4/TGFB2/JAG1/RBPJ/MYLK/NOTCH1/CHD7/EFEMP2/PROX1/ADAMTS9/ENG/TBX2/SEC24B/NAGLU/EFNB2
descending
(up-regulated)	Immune Response	adaptive immune response	GO:0050862	positive regulation of T cell receptor signaling pathway	1.8017687113199532	0.012775119327213183	ENSG00000117280/ENSG00000196839/ENSG00000173039/ENSG00000107798/ENSG00000142867/ENSG00000149273/ENSG00000105287/ENSG00000198286/ENSG00000130202/ENSG00000110651/ENSG00000083799	RAB29/ADA/RELA/LIPA/BCL10/RPS3/PRKD2/CARD11/NECTIN2/CD81/CYLD
descending
(up-regulated)	Immune Response	adaptive immune response	GO:0030890	positive regulation of B cell proliferation	1.8007852959550517	0.00223253	ENSG00000101096/ENSG00000171791/ENSG00000136869/ENSG00000196839/ENSG00000113916/ENSG00000134215/ENSG00000122122/ENSG00000197329/ENSG00000081237/ENSG00000168283/ENSG00000072274/ENSG00000124762/ENSG00000123338/ENSG00000198286/ENSG00000019582/ENSG00000110651/ENSG00000102524	NFATC2/BCL2/TLR4/ADA/BCL6/VAV3/SASH3/PELI1/PTPRC/BMI1/TFRC/CDKN1A/NCKAP1L/CARD11/CD74/CD81/TNFSF13B
ascending
(down-regulated)	Synapse	none	GO:0095500	acetylcholine receptor signaling pathway	1.7996335624910325	0.0108483	ENSG00000176956/ENSG00000168539/ENSG00000166501/ENSG00000180720/ENSG00000160716/ENSG00000101180/ENSG00000087085/ENSG00000173020/ENSG00000133019/ENSG00000135824/ENSG00000182621/ENSG00000120903/ENSG00000101204/ENSG00000181072/ENSG00000176749/ENSG00000088256/ENSG00000060558/ENSG00000188157/ENSG00000133424	LY6H/CHRM1/PRKCB/CHRM4/CHRNB2/HRH3/ACHE/GRK2/CHRM3/RGS8/PLCB1/CHRNA2/CHRNA4/CHRM2/CDK5R1/GNA11/GNA15/AGRN/LARGE1
descending
(up-regulated)	Immune Response	adaptive immune response	GO:0046635	positive regulation of alpha-beta T cell activation	1.7995252347681465	1.5200729787615566e-4	ENSG00000143772/ENSG00000067955/ENSG00000163513/ENSG00000198805/ENSG00000106571/ENSG00000196839/ENSG00000204592/ENSG00000122122/ENSG00000132842/ENSG00000150782/ENSG00000165025/ENSG00000160685/ENSG00000077238/ENSG00000135046/ENSG00000159216/ENSG00000081237/ENSG00000105122/ENSG00000168961/ENSG00000144802/ENSG00000020633/ENSG00000196352/ENSG00000067560/ENSG00000204287/ENSG00000123338/ENSG00000136630…	ITPKB/CBFB/TGFBR2/PNP/GLI3/ADA/HLA-E/SASH3/AP3B1/IL18/SYK/ZBTB7B/IL4R/ANXA1/RUNX1/PTPRC/RASAL3/LGALS9/NFKBIZ/RUNX3/CD55/RHOA/HLA-DRA/NCKAP1L/HLX/HLA-DRB1/CARD11/EBI3/LILRB4/CD81/RIPK2/MALT1/HLA-A
descending
(up-regulated)	Vasculature	none	GO:0001946	lymphangiogenesis	1.799271755386027	0.00744874	ENSG00000054598/ENSG00000037280/ENSG00000139567/ENSG00000142627/ENSG00000066056/ENSG00000071246/ENSG00000176435/ENSG00000117707/ENSG00000114739	FOXC1/FLT4/ACVRL1/EPHA2/TIE1/VASH1/CLEC14A/PROX1/ACVR2B
descending
(up-regulated)	Metal Binding and Homeostasis	cellular response to metal ion	GO:0010273	detoxification of copper ion	1.7984110850303892	0.00752858	ENSG00000169715/ENSG00000198417/ENSG00000205364/ENSG00000125144/ENSG00000125148/ENSG00000205358/ENSG00000165240/ENSG00000187193/ENSG00000087250	MT1E/MT1F/MT1M/MT1G/MT2A/MT1H/ATP7A/MT1X/MT3
descending
(up-regulated)	Metal Binding and Homeostasis	cellular response to metal ion	GO:1990169	stress response to copper ion	1.7984110850303892	0.00752858	ENSG00000169715/ENSG00000198417/ENSG00000205364/ENSG00000125144/ENSG00000125148/ENSG00000205358/ENSG00000165240/ENSG00000187193/ENSG00000087250	MT1E/MT1F/MT1M/MT1G/MT2A/MT1H/ATP7A/MT1X/MT3
descending
(up-regulated)	Immune Response	adaptive immune response	GO:0002707	negative regulation of lymphocyte mediated immunity	1.7980589836746905	0.00147892	ENSG00000129654/ENSG00000113916/ENSG00000204592/ENSG00000081237/ENSG00000168961/ENSG00000105329/ENSG00000104972/ENSG00000197471/ENSG00000204520/ENSG00000135077/ENSG00000117335/ENSG00000101665/ENSG00000123338/ENSG00000234745/ENSG00000111679/ENSG00000010704/ENSG00000204642/ENSG00000167193/ENSG00000186818/ENSG00000170542	FOXJ1/BCL6/HLA-E/PTPRC/LGALS9/TGFB1/LILRB1/SPN/MICA/HAVCR2/CD46/SMAD7/NCKAP1L/HLA-B/PTPN6/HFE/HLA-F/CRK/LILRB4/SERPINB9
descending
(up-regulated)	Immune Response	adaptive immune response	GO:0002715	regulation of natural killer cell mediated immunity	1.7978527175202645	0.00377925	ENSG00000204592/ENSG00000168961/ENSG00000105329/ENSG00000104972/ENSG00000182985/ENSG00000204520/ENSG00000135077/ENSG00000173757/ENSG00000234745/ENSG00000204642/ENSG00000167193/ENSG00000130202/ENSG00000170542/ENSG00000206503/ENSG00000141968/ENSG00000185896/ENSG00000166747	HLA-E/LGALS9/TGFB1/LILRB1/CADM1/MICA/HAVCR2/STAT5B/HLA-B/HLA-F/CRK/NECTIN2/SERPINB9/HLA-A/VAV1/LAMP1/AP1G1
ascending
(down-regulated)	Structural Stabilization	none	GO:0034331	cell junction maintenance	1.7963361562533577	0.00308433	ENSG00000196415/ENSG00000250479/ENSG00000105649/ENSG00000131094/ENSG00000076826/ENSG00000161681/ENSG00000186472/ENSG00000078808/ENSG00000197283/ENSG00000164061/ENSG00000140859/ENSG00000162105/ENSG00000187672/ENSG00000141668/ENSG00000102924/ENSG00000108797/ENSG00000221866/ENSG00000204843/ENSG00000102981	PRTN3/CHCHD10/RAB3A/C1QL1/CAMSAP3/SHANK1/PCLO/SDF4/SYNGAP1/BSN/KIFC3/SHANK2/ERC2/CBLN2/CBLN1/CNTNAP1/PLXNA4/DCTN1/PARD6A
descending
(up-regulated)	Immune Response	adaptive immune response	GO:0046633	alpha-beta T cell proliferation	1.7950280318177887	9.509368348449141e-4	ENSG00000163513/ENSG00000164889/ENSG00000204592/ENSG00000107738/ENSG00000150782/ENSG00000165025/ENSG00000160685/ENSG00000128791/ENSG00000081237/ENSG00000105122/ENSG00000168961/ENSG00000134516/ENSG00000125347/ENSG00000196352/ENSG00000114423/ENSG00000198286/ENSG00000105246/ENSG00000078747/ENSG00000154447/ENSG00000110651/ENSG00000104312/ENSG00000206503	TGFBR2/SLC4A2/HLA-E/VSIR/IL18/SYK/ZBTB7B/TWSG1/PTPRC/RASAL3/LGALS9/DOCK2/IRF1/CD55/CBLB/CARD11/EBI3/ITCH/SH3RF1/CD81/RIPK2/HLA-A
descending
(up-regulated)	Lipid Metabolism	cholesterol metabolic process	GO:0070723	response to cholesterol	1.794096993421424	0.00206308	ENSG00000128602/ENSG00000178075/ENSG00000165029/ENSG00000163513/ENSG00000163083/ENSG00000185920/ENSG00000106799/ENSG00000070018/ENSG00000105329/ENSG00000173402/ENSG00000100427	SMO/GRAMD1C/ABCA1/TGFBR2/INHBB/PTCH1/TGFBR1/LRP6/TGFB1/DAG1/MLC1
descending
(up-regulated)	Immune Response	cytokine production	GO:0002456	T cell mediated immunity	1.7909867940187174	1.1639586677185416e-5	ENSG00000126804/ENSG00000204592/ENSG00000166710/ENSG00000122122/ENSG00000150782/ENSG00000089041/ENSG00000115604/ENSG00000028137/ENSG00000213853/ENSG00000081237/ENSG00000101384/ENSG00000115594/ENSG00000144802/ENSG00000104972/ENSG00000069974/ENSG00000197471/ENSG00000103811/ENSG00000204520/ENSG00000196352/ENSG00000204305/ENSG00000117335/ENSG00000204287/ENSG00000109861/ENSG00000186470/ENSG00000144381…	ZBTB1/HLA-E/B2M/SASH3/IL18/P2RX7/IL18R1/TNFRSF1B/EMP2/PTPRC/JAG1/IL1R1/NFKBIZ/LILRB1/RAB27A/SPN/CTSH/MICA/CD55/AGER/CD46/HLA-DRA/CTSC/BTN3A2/HSPD1/SMAD7/NCKAP1L/HLA-B/FZD5/HFE/HLA-DRB1/HLA-F/MR1/TAP2/NECTIN2/LILRB4/HMGB1/CD81/MAP3K7/MALT1/ICAM1/HLA-A/HLA-C/STX7/WAS/BTN3A3/DENND1B/FBXO38/AHR
descending
(up-regulated)	Immune Response	adaptive immune response	GO:0050868	negative regulation of T cell activation	1.7904571637130022	5.9023493227118145e-6	ENSG00000067955/ENSG00000137507/ENSG00000129654/ENSG00000136235/ENSG00000164889/ENSG00000106571/ENSG00000113916/ENSG00000170677/ENSG00000204592/ENSG00000107738/ENSG00000177425/ENSG00000155659/ENSG00000197329/ENSG00000160685/ENSG00000077238/ENSG00000124508/ENSG00000135046/ENSG00000128791/ENSG00000115318/ENSG00000159216/ENSG00000127951/ENSG00000168961/ENSG00000138735/ENSG00000162511/ENSG00000104972…	CBFB/LRRC32/FOXJ1/GPNMB/SLC4A2/GLI3/BCL6/SOCS6/HLA-E/VSIR/PAWR/VSIG4/PELI1/ZBTB7B/IL4R/BTN2A2/ANXA1/TWSG1/LOXL3/RUNX1/FGL2/LGALS9/PDE5A/LAPTM5/LILRB1/CASP3/CD300A/SDC4/RUNX3/SPN/LGALS3/IRF1/MARCHF7/HAVCR2/CBLB/ERBB2/SMAD7/PLA2G5/PTPN6/HFE/HLX/HLA-DRB1/ITCH/LILRB4/DLG1/CD74/HMGB1/ILDR2
descending
(up-regulated)	Vasculature	none	GO:0048514	blood vessel morphogenesis	1.7896150701184546	7.876814937001582e-24	ENSG00000184481/ENSG00000074219/ENSG00000162367/ENSG00000137693/ENSG00000006831/ENSG00000111961/ENSG00000112531/ENSG00000126785/ENSG00000183943/ENSG00000166292/ENSG00000136451/ENSG00000150093/ENSG00000105855/ENSG00000128602/ENSG00000149922/ENSG00000132669/ENSG00000064393/ENSG00000060237/ENSG00000152661/ENSG00000122786/ENSG00000185591/ENSG00000079337/ENSG00000116044/ENSG00000109458/ENSG00000069702…	FOXO4/TEAD2/TAL1/YAP1/ADIPOR2/SASH1/QKI/RHOJ/PRKX/TMEM100/VEZF1/ITGB1/ITGB8/SMO/TBX6/RIN2/HIPK2/WNK1/GJA1/CALD1/SP1/RAPGEF3/NFE2L2/GAB1/TGFBR3/LEF1/GNA13/SLC39A12/RGCC/GLUL/ITGA5/CXCR4/FGF1/FLT1/NFATC4/TGFBR2/PDGFRB/FOXC1/HHEX/HEY2/ELK3/ANXA3/TSPAN12/DCN/FLT4/NR2E1/PDGFRA/NOTCH2/S1PR1/FOXF1/FKBP10/APLN/SIRT1/CD34/ZFP36L1/CAV1/ETS1/RAP1A/ANPEP/EPHB4/GPNMB/DLL1/GATA2/FGF2/EYA1/TJP1/ACVRL1/APOLD1/BM…
descending
(up-regulated)	Immune Response	adaptive immune response	GO:0050855	regulation of B cell receptor signaling pathway	1.7884826087764805	0.0116791	ENSG00000140931/ENSG00000027075/ENSG00000012124/ENSG00000254087/ENSG00000235568/ENSG00000167851/ENSG00000110031/ENSG00000110651	CMTM3/PRKCH/CD22/LYN/NFAM1/CD300A/LPXN/CD81
descending
(up-regulated)	Immune Response	adaptive immune response	GO:0046637	regulation of alpha-beta T cell differentiation	1.7876821090225101	1.2042720649914495e-4	ENSG00000143772/ENSG00000067955/ENSG00000163513/ENSG00000198805/ENSG00000164889/ENSG00000106571/ENSG00000196839/ENSG00000113916/ENSG00000122122/ENSG00000132842/ENSG00000150782/ENSG00000165025/ENSG00000160685/ENSG00000077238/ENSG00000135046/ENSG00000115318/ENSG00000159216/ENSG00000168961/ENSG00000144802/ENSG00000020633/ENSG00000067560/ENSG00000204287/ENSG00000101665/ENSG00000123338/ENSG00000136630…	ITPKB/CBFB/TGFBR2/PNP/SLC4A2/GLI3/ADA/BCL6/SASH3/AP3B1/IL18/SYK/ZBTB7B/IL4R/ANXA1/LOXL3/RUNX1/LGALS9/NFKBIZ/RUNX3/RHOA/HLA-DRA/SMAD7/NCKAP1L/HLX/HLA-DRB1/LILRB4/SH3RF1/HMGB1/RIPK2/MALT1/RC3H1
descending
(up-regulated)	Immune Response	adaptive immune response	GO:0042098	T cell proliferation	1.785637081083245	1.992873193115392e-8	ENSG00000152661/ENSG00000163513/ENSG00000119927/ENSG00000137507/ENSG00000129654/ENSG00000136235/ENSG00000134352/ENSG00000198805/ENSG00000164889/ENSG00000100485/ENSG00000113916/ENSG00000204592/ENSG00000107738/ENSG00000122122/ENSG00000177425/ENSG00000155659/ENSG00000150782/ENSG00000165025/ENSG00000197329/ENSG00000089041/ENSG00000147065/ENSG00000160685/ENSG00000028137/ENSG00000124508/ENSG00000177697…	GJA1/TGFBR2/GPAM/LRRC32/FOXJ1/GPNMB/IL6ST/PNP/SLC4A2/SOS2/BCL6/HLA-E/VSIR/SASH3/PAWR/VSIG4/IL18/SYK/PELI1/P2RX7/MSN/ZBTB7B/TNFRSF1B/BTN2A2/CD151/ANXA1/TWSG1/ABL1/PTPRC/RASAL3/HLA-DMB/DOCK8/LGALS9/PDE5A/EFNB1/LILRB1/SELENOK/DOCK2/CASP3/BMI1/FYN/SDC4/SPN/NCK1/TFRC/LIPA/SOS1/LGALS3/IRF1/CD55/MARCHF7/BTN3A1/AGER/HAVCR2/CBLB/CD46/STAT5B/ERBB2/SLC7A1/HLA-DPA1/PLA2G5/NCKAP1L/TP53/PTPN6/RPS3/HLA-DRB1/HLA…
descending
(up-regulated)	Immune Response	adaptive immune response	GO:0042129	regulation of T cell proliferation	1.7854757261323342	1.9117378599200147e-7	ENSG00000163513/ENSG00000119927/ENSG00000137507/ENSG00000129654/ENSG00000136235/ENSG00000134352/ENSG00000198805/ENSG00000164889/ENSG00000100485/ENSG00000113916/ENSG00000204592/ENSG00000107738/ENSG00000122122/ENSG00000177425/ENSG00000155659/ENSG00000150782/ENSG00000165025/ENSG00000197329/ENSG00000160685/ENSG00000028137/ENSG00000124508/ENSG00000135046/ENSG00000128791/ENSG00000081237/ENSG00000105122…	TGFBR2/GPAM/LRRC32/FOXJ1/GPNMB/IL6ST/PNP/SLC4A2/SOS2/BCL6/HLA-E/VSIR/SASH3/PAWR/VSIG4/IL18/SYK/PELI1/ZBTB7B/TNFRSF1B/BTN2A2/ANXA1/TWSG1/PTPRC/RASAL3/HLA-DMB/LGALS9/PDE5A/EFNB1/LILRB1/SELENOK/CASP3/BMI1/SDC4/SPN/NCK1/TFRC/SOS1/LGALS3/IRF1/CD55/MARCHF7/AGER/HAVCR2/CBLB/CD46/STAT5B/ERBB2/SLC7A1/HLA-DPA1/PLA2G5/NCKAP1L/PTPN6/RPS3/HLA-DRB1/HLA-DPB1/CARD11/EBI3/ITCH/LILRB4/DLG1/SH3RF1/HMGB1/CD81/RIPK2/…
descending
(up-regulated)	Vasculature	none	GO:0001570	vasculogenesis	1.7848460975600504	1.4260996297706899e-5	ENSG00000074219/ENSG00000137693/ENSG00000112531/ENSG00000166292/ENSG00000105855/ENSG00000128602/ENSG00000149922/ENSG00000132669/ENSG00000069702/ENSG00000163513/ENSG00000113721/ENSG00000135547/ENSG00000103241/ENSG00000174059/ENSG00000185650/ENSG00000105974/ENSG00000116473/ENSG00000126016/ENSG00000144476/ENSG00000166224/ENSG00000142627/ENSG00000163659/ENSG00000138448/ENSG00000066056/ENSG00000182963…	TEAD2/YAP1/QKI/TMEM100/ITGB8/SMO/TBX6/RIN2/TGFBR3/TGFBR2/PDGFRB/HEY2/FOXF1/CD34/ZFP36L1/CAV1/RAP1A/AMOT/ACKR3/SGPL1/EPHA2/TIPARP/ITGAV/TIE1/GJC1/MYO1E/FZD4/SPRED1/HEG1/EMP2/TGFB1/KDR/NOTCH1/SETD2/NTRK2/RRAS/HDAC7/NPR2/PAXIP1/ENG/VEGFA/NRP1/ADM/CTNNB1
descending
(up-regulated)	Vasculature	angiogenesis	GO:1901342	regulation of vasculature development	1.7845525124220067	1.5133003970574987e-12	ENSG00000184481/ENSG00000111961/ENSG00000126785/ENSG00000150093/ENSG00000105855/ENSG00000064393/ENSG00000060237/ENSG00000185591/ENSG00000079337/ENSG00000116044/ENSG00000109458/ENSG00000148482/ENSG00000102760/ENSG00000135821/ENSG00000161638/ENSG00000121966/ENSG00000113578/ENSG00000102755/ENSG00000163513/ENSG00000054598/ENSG00000152804/ENSG00000138772/ENSG00000106025/ENSG00000011465/ENSG00000112333…	FOXO4/SASH1/RHOJ/ITGB1/ITGB8/HIPK2/WNK1/SP1/RAPGEF3/NFE2L2/GAB1/SLC39A12/RGCC/GLUL/ITGA5/CXCR4/FGF1/FLT1/TGFBR2/FOXC1/HHEX/ANXA3/TSPAN12/DCN/NR2E1/SIRT1/CD34/ETS1/GPNMB/DLL1/GATA2/FGF2/TJP1/ACVRL1/SP100/ANGPT2/AMOT/PGF/SPARC/EPHA2/BTG1/C3AR1/RELA/TIE1/CD40/GPR4/EGLN1/NIBAN2/KLF4/PLCG1/TGFBR1/SPRED1/VASH1/ZNF354C/STAB1/TGFB2/ADAMTS1/THBS2/PRKD1/ABL1/RUNX1/HIPK1/EMP2/ADAM10/EFNA1/TNFAIP3/TGFB1/KDR/…
descending
(up-regulated)	Vasculature	none	GO:0048844	artery morphogenesis	1.7831385994362488	1.6704191545733463e-4	ENSG00000163513/ENSG00000113721/ENSG00000054598/ENSG00000135547/ENSG00000103241/ENSG00000141756/ENSG00000104313/ENSG00000139567/ENSG00000107779/ENSG00000081479/ENSG00000128917/ENSG00000116132/ENSG00000106799/ENSG00000092969/ENSG00000189079/ENSG00000101384/ENSG00000168214/ENSG00000065534/ENSG00000069122/ENSG00000074181/ENSG00000148400/ENSG00000171316/ENSG00000151617/ENSG00000172638/ENSG00000117707…	TGFBR2/PDGFRB/FOXC1/HEY2/FOXF1/FKBP10/EYA1/ACVRL1/BMPR1A/LRP2/DLL4/PRRX1/TGFBR1/TGFB2/ARID2/JAG1/RBPJ/MYLK/ADGRF5/NOTCH3/NOTCH1/CHD7/EDNRA/EFEMP2/PROX1/PKD2/SMAD7/ADAMTS9/ENG/TBX2/SEC24B/VEGFA/NAGLU/NFATC3/NRP1/EDN1/EFNB2
descending
(up-regulated)	Immune Response	none	GO:0002274	myeloid leukocyte activation	1.7809299477976444	2.9690979926275656e-9	ENSG00000105855/ENSG00000184371/ENSG00000136869/ENSG00000124126/ENSG00000163513/ENSG00000000938/ENSG00000138772/ENSG00000134250/ENSG00000103241/ENSG00000092531/ENSG00000179348/ENSG00000197943/ENSG00000123609/ENSG00000104419/ENSG00000033327/ENSG00000027697/ENSG00000254087/ENSG00000155659/ENSG00000068001/ENSG00000150782/ENSG00000165025/ENSG00000172936/ENSG00000125144/ENSG00000077238/ENSG00000188313…	ITGB8/CSF1/TLR4/PREX1/TGFBR2/FGR/ANXA3/NOTCH2/FOXF1/SNAP23/GATA2/PLCG2/NMI/NDRG1/GAB2/IFNGR1/LYN/VSIG4/HYAL2/IL18/SYK/MYD88/MT1G/IL4R/PLSCR1/TLR2/ADORA2B/ANXA1/STXBP3/ADAM10/GPR137B/TNIP2/PTPRC/VAMP8/LGALS9/CD93/RBPJ/LTBR/JMJD6/LAT2/DOCK2/FN1/CD300A/ADGRF5/KCNJ8/CBL/FER/CRTC3/ATM/ITGAM/PTAFR/AGER/HAVCR2/TREM2/FCGR3A/RORA/CTSC/HSPD1/STXBP2/PSEN1/TRAF3IP2/C1QA/IL33/IL1RL1/DYSF/PTPN6/FCER1G/ITGB2/TY…
descending
(up-regulated)	Immune Response	adaptive immune response	GO:0002716	negative regulation of natural killer cell mediated immunity	1.7785872361167512	0.010695055656488362	ENSG00000204592/ENSG00000168961/ENSG00000105329/ENSG00000104972/ENSG00000204520/ENSG00000135077/ENSG00000234745/ENSG00000204642/ENSG00000167193/ENSG00000170542/ENSG00000206503	HLA-E/LGALS9/TGFB1/LILRB1/MICA/HAVCR2/HLA-B/HLA-F/CRK/SERPINB9/HLA-A
descending
(up-regulated)	Immune Response	adaptive immune response	GO:0045953	negative regulation of natural killer cell mediated cytotoxicity	1.7785872361167512	0.010695055656488362	ENSG00000204592/ENSG00000168961/ENSG00000105329/ENSG00000104972/ENSG00000204520/ENSG00000135077/ENSG00000234745/ENSG00000204642/ENSG00000167193/ENSG00000170542/ENSG00000206503	HLA-E/LGALS9/TGFB1/LILRB1/MICA/HAVCR2/HLA-B/HLA-F/CRK/SERPINB9/HLA-A
ascending
(down-regulated)	Synapse	trans-synaptic signaling	GO:0035235	ionotropic glutamate receptor signaling pathway	1.7784106394768626	0.0333387	ENSG00000176884/ENSG00000183454/ENSG00000105464/ENSG00000273079/ENSG00000120899/ENSG00000105737/ENSG00000198785/ENSG00000125675/ENSG00000164418/ENSG00000176749/ENSG00000152578/ENSG00000155511/ENSG00000171189/ENSG00000142192	GRIN1/GRIN2A/GRIN2D/GRIN2B/PTK2B/GRIK5/GRIN3A/GRIA3/GRIK2/CDK5R1/GRIA4/GRIA1/GRIK1/APP
ascending
(down-regulated)	Synapse	axonal transport	GO:0099637	neurotransmitter receptor transport	1.7781473220438684	0.0187055	ENSG00000168993/ENSG00000142408/ENSG00000166862/ENSG00000099365/ENSG00000006116/ENSG00000168824/ENSG00000161835/ENSG00000144596/ENSG00000065000/ENSG00000132639/ENSG00000068400/ENSG00000006740/ENSG00000171603/ENSG00000069329/ENSG00000155974/ENSG00000105605/ENSG00000166342	CPLX1/CACNG8/CACNG2/STX1B/CACNG3/NSG1/TAMALIN/GRIP2/AP3D1/SNAP25/GRIPAP1/ARHGAP44/CLSTN1/VPS35/GRIP1/CACNG7/NETO1
ascending
(down-regulated)	Synapse	dendritic transport	GO:0099637	neurotransmitter receptor transport	1.7781473220438684	0.0187055	ENSG00000168993/ENSG00000142408/ENSG00000166862/ENSG00000099365/ENSG00000006116/ENSG00000168824/ENSG00000161835/ENSG00000144596/ENSG00000065000/ENSG00000132639/ENSG00000068400/ENSG00000006740/ENSG00000171603/ENSG00000069329/ENSG00000155974/ENSG00000105605/ENSG00000166342	CPLX1/CACNG8/CACNG2/STX1B/CACNG3/NSG1/TAMALIN/GRIP2/AP3D1/SNAP25/GRIPAP1/ARHGAP44/CLSTN1/VPS35/GRIP1/CACNG7/NETO1
descending
(up-regulated)	Immune Response	adaptive immune response	GO:0002711	positive regulation of T cell mediated immunity	1.7771258901274503	5.137403954652715e-4	ENSG00000126804/ENSG00000204592/ENSG00000166710/ENSG00000122122/ENSG00000150782/ENSG00000089041/ENSG00000115604/ENSG00000081237/ENSG00000115594/ENSG00000204520/ENSG00000196352/ENSG00000204287/ENSG00000144381/ENSG00000234745/ENSG00000163251/ENSG00000010704/ENSG00000196126/ENSG00000204642/ENSG00000153029/ENSG00000204267/ENSG00000130202/ENSG00000110651/ENSG00000135341/ENSG00000172175/ENSG00000206503…	ZBTB1/HLA-E/B2M/SASH3/IL18/P2RX7/IL18R1/PTPRC/IL1R1/MICA/CD55/HLA-DRA/HSPD1/HLA-B/FZD5/HFE/HLA-DRB1/HLA-F/MR1/TAP2/NECTIN2/CD81/MAP3K7/MALT1/HLA-A/HLA-C/STX7/DENND1B/FBXO38
ascending
(down-regulated)	Synapse	learning or memory	GO:0048168	regulation of neuronal synaptic plasticity	1.776035502834267	9.658814073763168e-4	ENSG00000128564/ENSG00000176884/ENSG00000234965/ENSG00000118160/ENSG00000102003/ENSG00000183454/ENSG00000105464/ENSG00000177380/ENSG00000273079/ENSG00000105649/ENSG00000237515/ENSG00000058404/ENSG00000132535/ENSG00000168959/ENSG00000154118/ENSG00000197283/ENSG00000107954/ENSG00000058335/ENSG00000174775/ENSG00000198576/ENSG00000132872/ENSG00000020129/ENSG00000145335/ENSG00000165802/ENSG00000187902…	VGF/GRIN1/SHISA8/SLC8A2/SYP/GRIN2A/GRIN2D/PPFIA3/GRIN2B/RAB3A/SHISA9/CAMK2B/DLG4/GRM5/JPH3/SYNGAP1/NEURL1/RASGRF1/HRAS/ARC/SYT4/NCDN/SNCA/NSMF/SHISA7/DBN1/SYNGR1/GRIK2/EPHB2/NETO1/SLC4A10/SHANK3/NPTN/APP/FXR2/CAMK2A/SYAP1
descending
(up-regulated)	Immune Response	phagocytosis	GO:0006956	complement activation	1.7760244434116395	0.00129218	ENSG00000102760/ENSG00000000971/ENSG00000085063/ENSG00000155659/ENSG00000205403/ENSG00000175899/ENSG00000196352/ENSG00000095970/ENSG00000117335/ENSG00000106804/ENSG00000173372/ENSG00000125730/ENSG00000173369/ENSG00000167085/ENSG00000159189/ENSG00000127241/ENSG00000159403/ENSG00000244731/ENSG00000224389	RGCC/CFH/CD59/VSIG4/CFI/A2M/CD55/TREM2/CD46/C5/C1QA/C3/C1QB/PHB1/C1QC/MASP1/C1R/C4A/C4B
descending
(up-regulated)	Vasculature	vascular associated smooth muscle cell development	GO:1904706	negative regulation of vascular associated smooth muscle cell proliferation	1.775823447056476	0.00699022	ENSG00000119699/ENSG00000120063/ENSG00000146535/ENSG00000171388/ENSG00000165795/ENSG00000185532/ENSG00000164850/ENSG00000124762/ENSG00000172638/ENSG00000111276/ENSG00000150593/ENSG00000171862	TGFB3/GNA13/GNA12/APLN/NDRG2/PRKG1/GPER1/CDKN1A/EFEMP2/CDKN1B/PDCD4/PTEN
descending
(up-regulated)	Immune Response	activation of innate immune response	GO:0002283	neutrophil activation involved in immune response	1.7757912514844427	0.015886416501538932	ENSG00000138772/ENSG00000165025/ENSG00000172936/ENSG00000116266/ENSG00000169896/ENSG00000169403/ENSG00000076944/ENSG00000158869/ENSG00000160255/ENSG00000011600/ENSG00000133246	ANXA3/SYK/MYD88/STXBP3/ITGAM/PTAFR/STXBP2/FCER1G/ITGB2/TYROBP/PRAM1
descending
(up-regulated)	Immune Response	adaptive immune response	GO:0046651	lymphocyte proliferation	1.7755406979323538	7.246489563032857e-11	ENSG00000152661/ENSG00000138795/ENSG00000101096/ENSG00000171791/ENSG00000136869/ENSG00000163513/ENSG00000119927/ENSG00000137507/ENSG00000129654/ENSG00000136235/ENSG00000134352/ENSG00000198805/ENSG00000164889/ENSG00000100485/ENSG00000196839/ENSG00000168918/ENSG00000113916/ENSG00000134215/ENSG00000012124/ENSG00000204592/ENSG00000107738/ENSG00000254087/ENSG00000101017/ENSG00000122122/ENSG00000177425…	GJA1/LEF1/NFATC2/BCL2/TLR4/TGFBR2/GPAM/LRRC32/FOXJ1/GPNMB/IL6ST/PNP/SLC4A2/SOS2/ADA/INPP5D/BCL6/VAV3/CD22/HLA-E/VSIR/LYN/CD40/SASH3/PAWR/VSIG4/IL18/SYK/PELI1/P2RX7/MYD88/MSN/ZBTB7B/TNFRSF1B/BTN2A2/CD151/ANXA1/TWSG1/ABL1/EMP2/PTPRC/RASAL3/HLA-DMB/DOCK8/LGALS9/NFKBIZ/PDE5A/EFNB1/LILRB1/SELENOK/DOCK2/CASP3/BMI1/CD300A/FYN/SDC4/SPN/NCK1/TFRC/ATM/LIPA/SOS1/LGALS3/IRF1/CD55/MARCHF7/CDKN1A/BTN3A1/AGER/H…
descending
(up-regulated)	Immune Response	activation of innate immune response	GO:0002224	toll-like receptor signaling pathway	1.775385561744356	2.635961719669514e-4	ENSG00000162889/ENSG00000136869/ENSG00000090376/ENSG00000187554/ENSG00000114738/ENSG00000197943/ENSG00000132842/ENSG00000104365/ENSG00000205213/ENSG00000172936/ENSG00000137462/ENSG00000198001/ENSG00000144802/ENSG00000125734/ENSG00000167851/ENSG00000164164/ENSG00000110330/ENSG00000134070/ENSG00000125347/ENSG00000143546/ENSG00000144381/ENSG00000163131/ENSG00000163220/ENSG00000142867/ENSG00000185507…	MAPKAPK2/TLR4/IRAK3/TLR5/MAPKAPK3/PLCG2/AP3B1/IKBKB/LGR4/MYD88/TLR2/IRAK4/NFKBIZ/GPR108/CD300A/OTUD4/BIRC2/IRAK2/IRF1/S100A8/HSPD1/CTSS/S100A9/BCL10/IRF7/IRAK1/MFHAS1/RPS6KA3/BIRC3/MAP3K7/IRF3
descending
(up-regulated)	Vasculature	none	GO:0001945	lymph vessel development	1.7726690192111718	0.00141024	ENSG00000054598/ENSG00000037280/ENSG00000138685/ENSG00000139567/ENSG00000142627/ENSG00000066056/ENSG00000165025/ENSG00000173706/ENSG00000071246/ENSG00000128052/ENSG00000176435/ENSG00000185551/ENSG00000131634/ENSG00000117707/ENSG00000114739	FOXC1/FLT4/FGF2/ACVRL1/EPHA2/TIE1/SYK/HEG1/VASH1/KDR/CLEC14A/NR2F2/TMEM204/PROX1/ACVR2B
descending
(up-regulated)	Apoptosis	apoptotic process involved in development	GO:0060561	apoptotic process involved in morphogenesis	1.7669411098144314	0.012305604600329595	ENSG00000138795/ENSG00000109846/ENSG00000054598/ENSG00000137713/ENSG00000101144/ENSG00000028137/ENSG00000092969/ENSG00000162337/ENSG00000148400/ENSG00000067182/ENSG00000163251/ENSG00000153094	LEF1/CRYAB/FOXC1/PPP2R1B/BMP7/TNFRSF1B/TGFB2/LRP5/NOTCH1/TNFRSF1A/FZD5/BCL2L11
descending
(up-regulated)	Immune Response	adaptive immune response	GO:0046640	regulation of alpha-beta T cell proliferation	1.7657074993519308	0.00330573	ENSG00000163513/ENSG00000164889/ENSG00000204592/ENSG00000107738/ENSG00000150782/ENSG00000165025/ENSG00000160685/ENSG00000128791/ENSG00000081237/ENSG00000105122/ENSG00000168961/ENSG00000125347/ENSG00000196352/ENSG00000114423/ENSG00000198286/ENSG00000105246/ENSG00000078747/ENSG00000154447/ENSG00000110651/ENSG00000104312/ENSG00000206503	TGFBR2/SLC4A2/HLA-E/VSIR/IL18/SYK/ZBTB7B/TWSG1/PTPRC/RASAL3/LGALS9/IRF1/CD55/CBLB/CARD11/EBI3/ITCH/SH3RF1/CD81/RIPK2/HLA-A
descending
(up-regulated)	Structural Stabilization	none	GO:0033630	positive regulation of cell adhesion mediated by integrin	1.764845342062636	0.0171357	ENSG00000101311/ENSG00000128567/ENSG00000165025/ENSG00000092969/ENSG00000103335/ENSG00000169313/ENSG00000123338/ENSG00000111679/ENSG00000168615/ENSG00000145423/ENSG00000096872/ENSG00000185043	FERMT1/PODXL/SYK/TGFB2/PIEZO1/P2RY12/NCKAP1L/PTPN6/ADAM9/SFRP2/IFT74/CIB1
descending
(up-regulated)	Immune Response	adaptive immune response	GO:0042100	B cell proliferation	1.7647313232030728	2.3844128014903547e-4	ENSG00000138795/ENSG00000101096/ENSG00000171791/ENSG00000136869/ENSG00000196839/ENSG00000168918/ENSG00000113916/ENSG00000134215/ENSG00000012124/ENSG00000254087/ENSG00000101017/ENSG00000122122/ENSG00000177425/ENSG00000197329/ENSG00000097007/ENSG00000081237/ENSG00000144802/ENSG00000164305/ENSG00000168283/ENSG00000167851/ENSG00000072274/ENSG00000149311/ENSG00000124762/ENSG00000144381/ENSG00000123338…	LEF1/NFATC2/BCL2/TLR4/ADA/INPP5D/BCL6/VAV3/CD22/LYN/CD40/SASH3/PAWR/PELI1/ABL1/PTPRC/NFKBIZ/CASP3/BMI1/CD300A/TFRC/ATM/CDKN1A/HSPD1/NCKAP1L/TYROBP/CARD11/CD74/CD81/FOSL2/TNFSF13B/RC3H1/BAX/AHR/PKN1
descending
(up-regulated)	Vasculature	angiogenesis	GO:0045765	regulation of angiogenesis	1.7641690887140475	1.9131175390284896e-11	ENSG00000184481/ENSG00000111961/ENSG00000126785/ENSG00000150093/ENSG00000105855/ENSG00000064393/ENSG00000060237/ENSG00000185591/ENSG00000079337/ENSG00000116044/ENSG00000109458/ENSG00000148482/ENSG00000102760/ENSG00000135821/ENSG00000161638/ENSG00000121966/ENSG00000113578/ENSG00000102755/ENSG00000163513/ENSG00000054598/ENSG00000152804/ENSG00000138772/ENSG00000106025/ENSG00000011465/ENSG00000112333…	FOXO4/SASH1/RHOJ/ITGB1/ITGB8/HIPK2/WNK1/SP1/RAPGEF3/NFE2L2/GAB1/SLC39A12/RGCC/GLUL/ITGA5/CXCR4/FGF1/FLT1/TGFBR2/FOXC1/HHEX/ANXA3/TSPAN12/DCN/NR2E1/SIRT1/CD34/ETS1/GPNMB/DLL1/GATA2/FGF2/TJP1/ACVRL1/SP100/ANGPT2/AMOT/PGF/SPARC/EPHA2/BTG1/C3AR1/RELA/TIE1/CD40/GPR4/EGLN1/NIBAN2/KLF4/PLCG1/SPRED1/VASH1/ZNF354C/STAB1/TGFB2/ADAMTS1/THBS2/PRKD1/ABL1/RUNX1/HIPK1/EMP2/EFNA1/TNFAIP3/KDR/HK2/JUP/CDH5/EPN2/SL…
descending
(up-regulated)	Vasculature	angiogenesis	GO:0001525	angiogenesis	1.7629425182995095	2.5488681916931315e-20	ENSG00000184481/ENSG00000162367/ENSG00000006831/ENSG00000111961/ENSG00000126785/ENSG00000183943/ENSG00000166292/ENSG00000136451/ENSG00000150093/ENSG00000105855/ENSG00000064393/ENSG00000060237/ENSG00000122786/ENSG00000185591/ENSG00000079337/ENSG00000116044/ENSG00000109458/ENSG00000069702/ENSG00000138795/ENSG00000120063/ENSG00000148482/ENSG00000102760/ENSG00000135821/ENSG00000161638/ENSG00000121966…	FOXO4/TAL1/ADIPOR2/SASH1/RHOJ/PRKX/TMEM100/VEZF1/ITGB1/ITGB8/HIPK2/WNK1/CALD1/SP1/RAPGEF3/NFE2L2/GAB1/TGFBR3/LEF1/GNA13/SLC39A12/RGCC/GLUL/ITGA5/CXCR4/FGF1/FLT1/NFATC4/TGFBR2/PDGFRB/FOXC1/HHEX/ELK3/ANXA3/TSPAN12/DCN/FLT4/NR2E1/PDGFRA/NOTCH2/S1PR1/APLN/SIRT1/CD34/CAV1/ETS1/ANPEP/EPHB4/GPNMB/DLL1/GATA2/FGF2/TJP1/ACVRL1/APOLD1/BMPR1A/NOTCH4/PRCP/SP100/ANGPT2/AMOT/CLIC4/PGF/COL27A1/DLL4/SPARC/CALCRL/…
descending
(up-regulated)	Vasculature	angiogenesis	GO:0001525	angiogenesis	1.7629425182995095	2.5488681916931315e-20	ENSG00000184481/ENSG00000162367/ENSG00000006831/ENSG00000111961/ENSG00000126785/ENSG00000183943/ENSG00000166292/ENSG00000136451/ENSG00000150093/ENSG00000105855/ENSG00000064393/ENSG00000060237/ENSG00000122786/ENSG00000185591/ENSG00000079337/ENSG00000116044/ENSG00000109458/ENSG00000069702/ENSG00000138795/ENSG00000120063/ENSG00000148482/ENSG00000102760/ENSG00000135821/ENSG00000161638/ENSG00000121966…	FOXO4/TAL1/ADIPOR2/SASH1/RHOJ/PRKX/TMEM100/VEZF1/ITGB1/ITGB8/HIPK2/WNK1/CALD1/SP1/RAPGEF3/NFE2L2/GAB1/TGFBR3/LEF1/GNA13/SLC39A12/RGCC/GLUL/ITGA5/CXCR4/FGF1/FLT1/NFATC4/TGFBR2/PDGFRB/FOXC1/HHEX/ELK3/ANXA3/TSPAN12/DCN/FLT4/NR2E1/PDGFRA/NOTCH2/S1PR1/APLN/SIRT1/CD34/CAV1/ETS1/ANPEP/EPHB4/GPNMB/DLL1/GATA2/FGF2/TJP1/ACVRL1/APOLD1/BMPR1A/NOTCH4/PRCP/SP100/ANGPT2/AMOT/CLIC4/PGF/COL27A1/DLL4/SPARC/CALCRL/…
descending
(up-regulated)	Vasculature	none	GO:0061042	vascular wound healing	1.7627576337459194	0.010877951186802532	ENSG00000006831/ENSG00000121966/ENSG00000174059/ENSG00000179348/ENSG00000118503/ENSG00000128052/ENSG00000064651/ENSG00000106366/ENSG00000159899/ENSG00000112562/ENSG00000012779/ENSG00000112715/ENSG00000076706/ENSG00000100219	ADIPOR2/CXCR4/CD34/GATA2/TNFAIP3/KDR/SLC12A2/SERPINE1/NPR2/SMOC2/ALOX5/VEGFA/MCAM/XBP1
descending
(up-regulated)	Immune Response	cytokine production	GO:1903557	positive regulation of tumor necrosis factor superfamily cytokine production	1.7620500355240314	2.045522324146131e-5	ENSG00000162889/ENSG00000136869/ENSG00000100968/ENSG00000197943/ENSG00000027697/ENSG00000204592/ENSG00000122122/ENSG00000165025/ENSG00000172936/ENSG00000137462/ENSG00000115267/ENSG00000081237/ENSG00000168961/ENSG00000105329/ENSG00000143226/ENSG00000113811/ENSG00000111335/ENSG00000179295/ENSG00000197471/ENSG00000107201/ENSG00000089127/ENSG00000149177/ENSG00000169403/ENSG00000172243/ENSG00000204305…	MAPKAPK2/TLR4/NFATC4/PLCG2/IFNGR1/HLA-E/SASH3/SYK/MYD88/TLR2/IFIH1/PTPRC/LGALS9/TGFB1/FCGR2A/SELENOK/OAS2/PTPN11/SPN/RIGI/OAS1/PTPRJ/PTAFR/CLEC7A/AGER/HAVCR2/FCGR3A/PSEN1/CYBB/IL33/FZD5/STAT3/BCL10/MAVS/TYROBP/WNT5A/OAS3/CD84/LPL/NOD1/HSPB1/HMGB1/RIPK2/CD14/LRRK2
descending
(up-regulated)	Immune Response	none	GO:0070663	regulation of leukocyte proliferation	1.7620150641628012	3.1259563004044544e-9	ENSG00000184371/ENSG00000101096/ENSG00000171791/ENSG00000136869/ENSG00000163513/ENSG00000119927/ENSG00000152804/ENSG00000064666/ENSG00000137507/ENSG00000129654/ENSG00000136235/ENSG00000134352/ENSG00000198805/ENSG00000164889/ENSG00000100485/ENSG00000196839/ENSG00000168918/ENSG00000113916/ENSG00000134215/ENSG00000012124/ENSG00000204592/ENSG00000107738/ENSG00000254087/ENSG00000122122/ENSG00000177425…	CSF1/NFATC2/BCL2/TLR4/TGFBR2/GPAM/HHEX/CNN2/LRRC32/FOXJ1/GPNMB/IL6ST/PNP/SLC4A2/SOS2/ADA/INPP5D/BCL6/VAV3/CD22/HLA-E/VSIR/LYN/SASH3/PAWR/VSIG4/IL18/SYK/PELI1/MYD88/ZBTB7B/TNFRSF1B/BTN2A2/ANXA1/TWSG1/BST2/PTPRC/RASAL3/CSF1R/HLA-DMB/TNFAIP3/LGALS9/PDE5A/EFNB1/LILRB1/SELENOK/CASP3/BMI1/CD300A/SDC4/SPN/NCK1/TFRC/ATM/SOS1/LGALS3/IRF1/CD55/MARCHF7/CDKN1A/AGER/HAVCR2/CBLB/CD46/STAT5B/ERBB2/FCGR3A/ST6GAL…
descending
(up-regulated)	Immune Response	adaptive immune response	GO:0002921	negative regulation of humoral immune response	1.7612853425235142	0.010877951186802532	ENSG00000129654/ENSG00000085063/ENSG00000155659/ENSG00000175899/ENSG00000196352/ENSG00000117335/ENSG00000111679	FOXJ1/CD59/VSIG4/A2M/CD55/CD46/PTPN6
descending
(up-regulated)	Immune Response	adaptive immune response	GO:0002286	T cell activation involved in immune response	1.7601386452073433	3.0447582159744092e-5	ENSG00000138795/ENSG00000006042/ENSG00000113916/ENSG00000136167/ENSG00000150782/ENSG00000115604/ENSG00000160685/ENSG00000077238/ENSG00000135046/ENSG00000115318/ENSG00000127951/ENSG00000242574/ENSG00000168961/ENSG00000144802/ENSG00000124253/ENSG00000104972/ENSG00000069974/ENSG00000197471/ENSG00000005844/ENSG00000184557/ENSG00000165240/ENSG00000131981/ENSG00000135077/ENSG00000117335/ENSG00000069667…	LEF1/TMEM98/BCL6/LCP1/IL18/IL18R1/ZBTB7B/IL4R/ANXA1/LOXL3/FGL2/HLA-DMB/LGALS9/NFKBIZ/PCK1/LILRB1/RAB27A/SPN/ITGAL/SOCS3/ATP7A/LGALS3/HAVCR2/CD46/RORA/HLA-DRA/PSEN1/SMAD7/NCKAP1L/STAT3/TP53/FCER1G/HLX/HLA-DRB1/IL6R/APBB1IP/CD74/HMGB1/CD81/RIPK2/JAK1/SLC11A1/MALT1/ICAM1/RC3H1/STAT6
descending
(up-regulated)	Immune Response	cytokine production	GO:0032760	positive regulation of tumor necrosis factor production	1.7586301037543453	1.9952857896887107e-5	ENSG00000162889/ENSG00000136869/ENSG00000100968/ENSG00000197943/ENSG00000027697/ENSG00000204592/ENSG00000122122/ENSG00000165025/ENSG00000172936/ENSG00000137462/ENSG00000115267/ENSG00000081237/ENSG00000168961/ENSG00000105329/ENSG00000143226/ENSG00000113811/ENSG00000111335/ENSG00000179295/ENSG00000197471/ENSG00000107201/ENSG00000089127/ENSG00000149177/ENSG00000169403/ENSG00000172243/ENSG00000204305…	MAPKAPK2/TLR4/NFATC4/PLCG2/IFNGR1/HLA-E/SASH3/SYK/MYD88/TLR2/IFIH1/PTPRC/LGALS9/TGFB1/FCGR2A/SELENOK/OAS2/PTPN11/SPN/RIGI/OAS1/PTPRJ/PTAFR/CLEC7A/AGER/HAVCR2/FCGR3A/PSEN1/CYBB/IL33/FZD5/STAT3/MAVS/TYROBP/WNT5A/OAS3/CD84/LPL/NOD1/HSPB1/HMGB1/RIPK2/CD14/LRRK2
ascending
(down-regulated)	Synapse	none	GO:2000649	regulation of sodium ion transmembrane transporter activity	1.7579475279717238	0.010003909625889196	ENSG00000221946/ENSG00000149575/ENSG00000166257/ENSG00000069696/ENSG00000088992/ENSG00000137726/ENSG00000105711/ENSG00000070159/ENSG00000165238/ENSG00000002746/ENSG00000114279/ENSG00000128245/ENSG00000090020/ENSG00000143153/ENSG00000171132/ENSG00000187446/ENSG00000129682/ENSG00000166342/ENSG00000177098/ENSG00000049759/ENSG00000102466/ENSG00000138411/ENSG00000145349/ENSG00000130402/ENSG00000266964	FXYD7/SCN2B/SCN3B/DRD4/TESC/FXYD6/SCN1B/PTPN3/WNK2/HECW1/FGF12/YWHAH/SLC9A1/ATP1B1/PRKCE/CHP1/FGF13/NETO1/SCN4B/NEDD4L/FGF14/HECW2/CAMK2D/ACTN4/FXYD1
descending
(up-regulated)	Structural Stabilization	cell-cell junction organization	GO:0022408	negative regulation of cell-cell adhesion	1.7567298868212795	5.965509702615968e-8	ENSG00000133789/ENSG00000060237/ENSG00000067955/ENSG00000186951/ENSG00000102760/ENSG00000139921/ENSG00000137507/ENSG00000197971/ENSG00000129654/ENSG00000136235/ENSG00000164889/ENSG00000106571/ENSG00000204301/ENSG00000153162/ENSG00000128567/ENSG00000113916/ENSG00000170677/ENSG00000089327/ENSG00000204592/ENSG00000107738/ENSG00000177425/ENSG00000155659/ENSG00000197329/ENSG00000160685/ENSG00000136826…	SWAP70/WNK1/CBFB/PPARA/RGCC/TMX1/LRRC32/MBP/FOXJ1/GPNMB/SLC4A2/GLI3/NOTCH4/BMP6/PODXL/BCL6/SOCS6/FXYD5/HLA-E/VSIR/PAWR/VSIG4/PELI1/ZBTB7B/KLF4/IL4R/BTN2A2/ANXA1/TWSG1/LOXL3/ABL1/RUNX1/FGL2/EPB41L5/JAG1/PRKG1/LGALS9/TGFB1/PDE5A/LAPTM5/LILRB1/CASP3/CD300A/RDX/SDC4/RUNX3/SPN/NOTCH1/LGALS3/IRF1/MARCHF7/CD9/HAVCR2/CBLB/C1QTNF1/ERBB2/SMAD7/PLA2G5/PTPN6/CDH1/HFE/HLX/HLA-DRB1/ITCH/LILRB4/DLG1/VEGFA/AKNA/…
descending
(up-regulated)	Immune Response	activation of innate immune response	GO:0042119	neutrophil activation	1.7557199789350484	0.00585649	ENSG00000124126/ENSG00000138772/ENSG00000150782/ENSG00000165025/ENSG00000172936/ENSG00000135046/ENSG00000116266/ENSG00000167851/ENSG00000169896/ENSG00000169403/ENSG00000076944/ENSG00000056972/ENSG00000158869/ENSG00000160255/ENSG00000011600/ENSG00000133246	PREX1/ANXA3/IL18/SYK/MYD88/ANXA1/STXBP3/CD300A/ITGAM/PTAFR/STXBP2/TRAF3IP2/FCER1G/ITGB2/TYROBP/PRAM1
descending
(up-regulated)	Immune Response	cytokine production	GO:0002720	positive regulation of cytokine production involved in immune response	1.7556031103920606	1.5039079529793504e-4	ENSG00000162889/ENSG00000136869/ENSG00000096717/ENSG00000197943/ENSG00000167191/ENSG00000204592/ENSG00000166710/ENSG00000122122/ENSG00000150782/ENSG00000165025/ENSG00000089041/ENSG00000172936/ENSG00000115604/ENSG00000115594/ENSG00000162511/ENSG00000104972/ENSG00000107201/ENSG00000196352/ENSG00000172243/ENSG00000179630/ENSG00000103257/ENSG00000163251/ENSG00000142867/ENSG00000088888/ENSG00000204642…	MAPKAPK2/TLR4/SIRT1/PLCG2/GPRC5B/HLA-E/B2M/SASH3/IL18/SYK/P2RX7/MYD88/IL18R1/IL1R1/LAPTM5/LILRB1/RIGI/CD55/CLEC7A/LACC1/SLC7A5/FZD5/BCL10/MAVS/HLA-F/WNT5A/NOD1/IRF5/CD74/CD81/MAP3K7/RIPK2/MALT1/HLA-A
descending
(up-regulated)	Immune Response	none	GO:0002503	peptide antigen assembly with MHC class II protein complex	1.753885614503492	0.022184066245674833	ENSG00000166710/ENSG00000242574/ENSG00000204287/ENSG00000231389/ENSG00000196126/ENSG00000223865/ENSG00000204257/ENSG00000204252/ENSG00000198502/ENSG00000196735	B2M/HLA-DMB/HLA-DRA/HLA-DPA1/HLA-DRB1/HLA-DPB1/HLA-DMA/HLA-DOA/HLA-DRB5/HLA-DQA1
descending
(up-regulated)	Proteostasis	none	GO:0010755	regulation of plasminogen activation	1.7509101207524378	0.012305604600329595	ENSG00000182718/ENSG00000159216/ENSG00000167711/ENSG00000197747/ENSG00000105707/ENSG00000106366/ENSG00000011422/ENSG00000104368/ENSG00000107020/ENSG00000135919/ENSG00000074800/ENSG00000101160	ANXA2/RUNX1/SERPINF2/S100A10/HPN/SERPINE1/PLAUR/PLAT/PLGRKT/SERPINE2/ENO1/CTSZ
descending
(up-regulated)	Immune Response	none	GO:0060216	definitive hemopoiesis	1.7499084717326245	0.012305604600329595	ENSG00000162367/ENSG00000067955/ENSG00000069702/ENSG00000179348/ENSG00000152518/ENSG00000143995/ENSG00000163349/ENSG00000172845/ENSG00000120156	TAL1/CBFB/TGFBR3/GATA2/ZFP36L2/MEIS1/HIPK1/SP3/TEK
descending
(up-regulated)	Immune Response	none	GO:0070098	chemokine-mediated signaling pathway	1.7498020428700147	0.00152076	ENSG00000060237/ENSG00000121966/ENSG00000054598/ENSG00000144476/ENSG00000117115/ENSG00000254087/ENSG00000144230/ENSG00000166272/ENSG00000174600/ENSG00000135063/ENSG00000095970/ENSG00000108691/ENSG00000100644/ENSG00000172939/ENSG00000178623/ENSG00000078401/ENSG00000107562/ENSG00000162775/ENSG00000168329/ENSG00000169855/ENSG00000111252	WNK1/CXCR4/FOXC1/ACKR3/PADI2/LYN/GPR17/WBP1L/CMKLR1/ENTREP1/TREM2/CCL2/HIF1A/OXSR1/GPR35/EDN1/CXCL12/RBM15/CX3CR1/ROBO1/SH2B3
descending
(up-regulated)	Immune Response	none	GO:0002704	negative regulation of leukocyte mediated immunity	1.7496063442416254	6.53752922955e-4	ENSG00000103241/ENSG00000129654/ENSG00000113916/ENSG00000204592/ENSG00000130303/ENSG00000081237/ENSG00000168961/ENSG00000105329/ENSG00000104972/ENSG00000167851/ENSG00000197471/ENSG00000204520/ENSG00000135077/ENSG00000117335/ENSG00000101665/ENSG00000123338/ENSG00000234745/ENSG00000111679/ENSG00000010704/ENSG00000204642/ENSG00000167193/ENSG00000066294/ENSG00000186818/ENSG00000170542	FOXF1/FOXJ1/BCL6/HLA-E/BST2/PTPRC/LGALS9/TGFB1/LILRB1/CD300A/SPN/MICA/HAVCR2/CD46/SMAD7/NCKAP1L/HLA-B/PTPN6/HFE/HLA-F/CRK/CD84/LILRB4/SERPINB9
ascending
(down-regulated)	Synapse	synaptic vesicle cycle	GO:0099003	vesicle-mediated transport in synapse	1.749480892336647	5.797191650426286e-10	ENSG00000130643/ENSG00000168993/ENSG00000129990/ENSG00000074317/ENSG00000126583/ENSG00000069696/ENSG00000188191/ENSG00000099365/ENSG00000042753/ENSG00000101438/ENSG00000166501/ENSG00000102003/ENSG00000169213/ENSG00000106976/ENSG00000177380/ENSG00000089169/ENSG00000105649/ENSG00000174672/ENSG00000220205/ENSG00000149927/ENSG00000106089/ENSG00000115977/ENSG00000008056/ENSG00000067715/ENSG00000185666…	CALY/CPLX1/SYT5/SNCB/PRKCG/DRD4/PRKAR1B/STX1B/AP2S1/SLC32A1/PRKCB/SYP/RAB3B/DNM1/PPFIA3/RPH3A/RAB3A/BRSK2/VAMP2/DOC2A/STX1A/AAK1/SYN1/SYT1/SYN3/SLC17A7/PACSIN1/PPFIA2/HPCA/SYT12/PRRT2/UNC13A/STXBP1/NSG1/PCLO/SV2A/GRIK5/PRKN/SYN2/SNCG/SYT7/NAPB/SEPTIN5/ATP6V0A1/ARC/GRIP2/BRSK1/ATP6V0D1/AP2A2/AMPH/SYT4/DNAJC5/AP2A1/GAK/ATP6V1F/SV2B/ATP6V1B2/CPLX2/ATP6V1E1/BSN/ATP6AP1/ARHGDIA/DOC2B/AP3D1/CADPS/ATP6V…
descending
(up-regulated)	Vasculature	vascular endothelial growth factor receptor signaling pathway	GO:0048010	vascular endothelial growth factor receptor signaling pathway	1.7480458903946745	4.584654256495141e-4	ENSG00000069869/ENSG00000162889/ENSG00000161638/ENSG00000102755/ENSG00000054598/ENSG00000152804/ENSG00000037280/ENSG00000114738/ENSG00000198719/ENSG00000119630/ENSG00000167601/ENSG00000173269/ENSG00000180370/ENSG00000136830/ENSG00000174804/ENSG00000184304/ENSG00000128052/ENSG00000176435/ENSG00000072134/ENSG00000010810/ENSG00000131634/ENSG00000100644/ENSG00000105287/ENSG00000112715/ENSG00000106211…	NEDD4/MAPKAPK2/ITGA5/FLT1/FOXC1/HHEX/FLT4/MAPKAPK3/DLL1/PGF/AXL/MMRN2/PAK2/NIBAN2/FZD4/PRKD1/KDR/CLEC14A/EPN2/FYN/TMEM204/HIF1A/PRKD2/VEGFA/HSPB1/MT3/NRP1/ARNT/VAV2/VEGFD/PTPN1/VAV1/ROBO1/CADM4/GRB10/PTK2/MAPK14
descending
(up-regulated)	Immune Response	adaptive immune response	GO:2000514	regulation of CD4-positive, alpha-beta T cell activation	1.747054296760185	3.3592452727111976e-4	ENSG00000067955/ENSG00000163513/ENSG00000113916/ENSG00000107738/ENSG00000122122/ENSG00000150782/ENSG00000160685/ENSG00000077238/ENSG00000135046/ENSG00000128791/ENSG00000115318/ENSG00000159216/ENSG00000168961/ENSG00000144802/ENSG00000020633/ENSG00000196352/ENSG00000204305/ENSG00000114423/ENSG00000204287/ENSG00000101665/ENSG00000123338/ENSG00000136630/ENSG00000196126/ENSG00000198286/ENSG00000078747…	CBFB/TGFBR2/BCL6/VSIR/SASH3/IL18/ZBTB7B/IL4R/ANXA1/TWSG1/LOXL3/RUNX1/LGALS9/NFKBIZ/RUNX3/CD55/AGER/CBLB/HLA-DRA/SMAD7/NCKAP1L/HLX/HLA-DRB1/CARD11/ITCH/SH3RF1/HMGB1/CD81/RIPK2/MALT1/RC3H1
descending
(up-regulated)	Immune Response	leukocyte chemotaxis	GO:0072678	T cell migration	1.7461067797575602	6.633554644508284e-4	ENSG00000060237/ENSG00000170989/ENSG00000189058/ENSG00000147065/ENSG00000097007/ENSG00000137845/ENSG00000161921/ENSG00000107099/ENSG00000113811/ENSG00000064651/ENSG00000197471/ENSG00000005844/ENSG00000067560/ENSG00000108691/ENSG00000158769/ENSG00000172939/ENSG00000114251/ENSG00000167193/ENSG00000136141/ENSG00000099942/ENSG00000171608/ENSG00000112282/ENSG00000107562/ENSG00000204472/ENSG00000090339	WNK1/S1PR1/APOD/MSN/ABL1/ADAM10/CXCL16/DOCK8/SELENOK/SLC12A2/SPN/ITGAL/RHOA/CCL2/F11R/OXSR1/WNT5A/CRK/LRCH1/CRKL/PIK3CD/MED23/CXCL12/AIF1/ICAM1
ascending
(down-regulated)	Synapse	synaptic vesicle cycle	GO:0016188	synaptic vesicle maturation	1.7460792475392284	0.025587790635513034	ENSG00000102003/ENSG00000105649/ENSG00000132535/ENSG00000130477/ENSG00000136854/ENSG00000033627/ENSG00000159720/ENSG00000128524/ENSG00000147416/ENSG00000131100/ENSG00000071553/ENSG00000213760/ENSG00000047249/ENSG00000114573/ENSG00000155097/ENSG00000100554/ENSG00000102383	SYP/RAB3A/DLG4/UNC13A/STXBP1/ATP6V0A1/ATP6V0D1/ATP6V1F/ATP6V1B2/ATP6V1E1/ATP6AP1/ATP6V1G2/ATP6V1H/ATP6V1A/ATP6V1C1/ATP6V1D/ZDHHC15
descending
(up-regulated)	Immune Response	adaptive immune response	GO:2000515	negative regulation of CD4-positive, alpha-beta T cell activation	1.7452557001607134	0.00415357	ENSG00000067955/ENSG00000113916/ENSG00000107738/ENSG00000160685/ENSG00000077238/ENSG00000135046/ENSG00000128791/ENSG00000115318/ENSG00000159216/ENSG00000168961/ENSG00000020633/ENSG00000114423/ENSG00000101665/ENSG00000136630/ENSG00000078747/ENSG00000189403/ENSG00000135870/ENSG00000171150	CBFB/BCL6/VSIR/ZBTB7B/IL4R/ANXA1/TWSG1/LOXL3/RUNX1/LGALS9/RUNX3/CBLB/SMAD7/HLX/ITCH/HMGB1/RC3H1/SOCS5
ascending
(down-regulated)	Synapse	none	GO:0099558	maintenance of synapse structure	1.7425284585065892	0.0325356	ENSG00000250479/ENSG00000105649/ENSG00000131094/ENSG00000161681/ENSG00000186472/ENSG00000078808/ENSG00000197283/ENSG00000164061/ENSG00000162105/ENSG00000187672/ENSG00000141668/ENSG00000102924/ENSG00000221866/ENSG00000204843	CHCHD10/RAB3A/C1QL1/SHANK1/PCLO/SDF4/SYNGAP1/BSN/SHANK2/ERC2/CBLN2/CBLN1/PLXNA4/DCTN1
descending
(up-regulated)	Vasculature	angiogenesis	GO:0060055	angiogenesis involved in wound healing	1.7423741805758497	0.00717212	ENSG00000006831/ENSG00000121966/ENSG00000174059/ENSG00000179348/ENSG00000137509/ENSG00000177464/ENSG00000086062/ENSG00000118503/ENSG00000173402/ENSG00000128052/ENSG00000064651/ENSG00000106366/ENSG00000159899/ENSG00000112562/ENSG00000012779/ENSG00000112715	ADIPOR2/CXCR4/CD34/GATA2/PRCP/GPR4/B4GALT1/TNFAIP3/DAG1/KDR/SLC12A2/SERPINE1/NPR2/SMOC2/ALOX5/VEGFA
descending
(up-regulated)	Immune Response	activation of innate immune response	GO:0043011	myeloid dendritic cell differentiation	1.739787491515876	0.013619201906391596	ENSG00000105855/ENSG00000163513/ENSG00000134250/ENSG00000168214/ENSG00000111321/ENSG00000080815	ITGB8/TGFBR2/NOTCH2/RBPJ/LTBR/PSEN1
descending
(up-regulated)	Cell Cycle	cell cycle phase transition	GO:2000134	negative regulation of G1/S transition of mitotic cell cycle	1.739523695727618	1.4916137102116765e-4	ENSG00000197256/ENSG00000175215/ENSG00000168309/ENSG00000166483/ENSG00000171791/ENSG00000123374/ENSG00000172716/ENSG00000136235/ENSG00000185499/ENSG00000136826/ENSG00000183765/ENSG00000185088/ENSG00000124508/ENSG00000144579/ENSG00000147883/ENSG00000080839/ENSG00000139687/ENSG00000115170/ENSG00000166164/ENSG00000149311/ENSG00000134371/ENSG00000124762/ENSG00000118762/ENSG00000143751/ENSG00000108691…	KANK2/CTDSP2/FAM107A/WEE1/BCL2/CDK2/SLFN11/GPNMB/MUC1/KLF4/CHEK2/RPS27L/BTN2A2/CTDSP1/CDKN2B/RBL1/RB1/ACVR1/BRD7/ATM/CDC73/CDKN1A/PKD2/SDE2/CCL2/CTDSPL/RBL2/TP53/MDM2/CDKN1B/APC/FBXO7/EZH2/CCND1/PTEN/CRADD/WAC/DLG1/CASP2
descending
(up-regulated)	Vasculature	none	GO:0060837	blood vessel endothelial cell differentiation	1.7381277682821497	0.018413260390068572	ENSG00000166292/ENSG00000135547/ENSG00000198719/ENSG00000168214/ENSG00000128052/ENSG00000107798/ENSG00000148400/ENSG00000117707	TMEM100/HEY2/DLL1/RBPJ/KDR/LIPA/NOTCH1/PROX1
descending
(up-regulated)	Immune Response	activation of innate immune response	GO:0001773	myeloid dendritic cell activation	1.7368445220478523	0.016807617650015035	ENSG00000105855/ENSG00000163513/ENSG00000134250/ENSG00000168214/ENSG00000111321/ENSG00000134516/ENSG00000135077/ENSG00000080815	ITGB8/TGFBR2/NOTCH2/RBPJ/LTBR/DOCK2/HAVCR2/PSEN1
descending
(up-regulated)	Immune Response	cytokine production	GO:0061081	positive regulation of myeloid leukocyte cytokine production involved in immune response	1.736759511836392	0.00220825	ENSG00000162889/ENSG00000136869/ENSG00000096717/ENSG00000197943/ENSG00000167191/ENSG00000165025/ENSG00000089041/ENSG00000172936/ENSG00000162511/ENSG00000104972/ENSG00000107201/ENSG00000142867/ENSG00000088888/ENSG00000114251/ENSG00000106100/ENSG00000019582/ENSG00000104312	MAPKAPK2/TLR4/SIRT1/PLCG2/GPRC5B/SYK/P2RX7/MYD88/LAPTM5/LILRB1/RIGI/BCL10/MAVS/WNT5A/NOD1/CD74/RIPK2
descending
(up-regulated)	Immune Response	adaptive immune response	GO:0019882	antigen processing and presentation	1.7348555082005142	1.668668705962357e-5	ENSG00000165406/ENSG00000204592/ENSG00000166710/ENSG00000132842/ENSG00000104365/ENSG00000127951/ENSG00000204264/ENSG00000242574/ENSG00000069974/ENSG00000103811/ENSG00000118508/ENSG00000204520/ENSG00000168394/ENSG00000166128/ENSG00000095970/ENSG00000092010/ENSG00000204287/ENSG00000163131/ENSG00000084733/ENSG00000231389/ENSG00000234745/ENSG00000109113/ENSG00000115020/ENSG00000168118/ENSG00000010704…	MARCHF8/HLA-E/B2M/AP3B1/IKBKB/FGL2/PSMB8/HLA-DMB/RAB27A/CTSH/RAB32/MICA/TAP1/RAB8B/TREM2/PSME1/HLA-DRA/CTSS/RAB10/HLA-DPA1/HLA-B/RAB34/PIKFYVE/RAB4A/HFE/FCER1G/HLA-DRB1/HLA-F/WDFY4/HLA-DPB1/IDE/HLA-DMA/MR1/ERAP2/TAP2/SAR1B/HLA-DOA/NOD1/ERAP1/HLA-DRB5/CD74/DNM2/LNPEP/MARCHF1/TAPBPL/SLC11A1/HLA-DQA1/ICAM1/HLA-A/FCGR1A/HLA-C/WAS
descending
(up-regulated)	Immune Response	none	GO:1903038	negative regulation of leukocyte cell-cell adhesion	1.7342619642684864	6.749178814840023e-6	ENSG00000060237/ENSG00000067955/ENSG00000186951/ENSG00000137507/ENSG00000129654/ENSG00000136235/ENSG00000164889/ENSG00000106571/ENSG00000113916/ENSG00000170677/ENSG00000204592/ENSG00000107738/ENSG00000177425/ENSG00000155659/ENSG00000197329/ENSG00000160685/ENSG00000136826/ENSG00000077238/ENSG00000124508/ENSG00000135046/ENSG00000128791/ENSG00000115318/ENSG00000159216/ENSG00000127951/ENSG00000168961…	WNK1/CBFB/PPARA/LRRC32/FOXJ1/GPNMB/SLC4A2/GLI3/BCL6/SOCS6/HLA-E/VSIR/PAWR/VSIG4/PELI1/ZBTB7B/KLF4/IL4R/BTN2A2/ANXA1/TWSG1/LOXL3/RUNX1/FGL2/LGALS9/PDE5A/LAPTM5/LILRB1/CASP3/CD300A/SDC4/RUNX3/SPN/LGALS3/IRF1/MARCHF7/HAVCR2/CBLB/ERBB2/SMAD7/PLA2G5/PTPN6/HFE/HLX/HLA-DRB1/ITCH/LILRB4/DLG1/CD74/HMGB1/ILDR2
descending
(up-regulated)	Metal Binding and Homeostasis	cellular response to metal ion	GO:0071294	cellular response to zinc ion	1.7322521588013922	0.012963463071586205	ENSG00000122986/ENSG00000169715/ENSG00000198417/ENSG00000205364/ENSG00000125144/ENSG00000125148/ENSG00000205358/ENSG00000187193/ENSG00000118260/ENSG00000143799/ENSG00000188786/ENSG00000087250	HVCN1/MT1E/MT1F/MT1M/MT1G/MT2A/MT1H/MT1X/CREB1/PARP1/MTF1/MT3
descending
(up-regulated)	Immune Response	none	GO:0002825	regulation of T-helper 1 type immune response	1.7309691954394053	0.020793068129559666	ENSG00000150782/ENSG00000115604/ENSG00000077238/ENSG00000135046/ENSG00000115594/ENSG00000135077/ENSG00000137033/ENSG00000115602/ENSG00000136630/ENSG00000104312/ENSG00000018280/ENSG00000116711/ENSG00000171150/ENSG00000104998/ENSG00000196843	IL18/IL18R1/IL4R/ANXA1/IL1R1/HAVCR2/IL33/IL1RL1/HLX/RIPK2/SLC11A1/PLA2G4A/SOCS5/IL27RA/ARID5A
ascending
(down-regulated)	Synapse	dendritic transport	GO:1903539	protein localization to postsynaptic membrane	1.7286758054618114	0.00713572	ENSG00000168993/ENSG00000166862/ENSG00000099365/ENSG00000183454/ENSG00000006116/ENSG00000165985/ENSG00000132535/ENSG00000168824/ENSG00000161835/ENSG00000156959/ENSG00000174775/ENSG00000144596/ENSG00000124313/ENSG00000132639/ENSG00000068400/ENSG00000006740/ENSG00000171603/ENSG00000067606/ENSG00000069329/ENSG00000171246/ENSG00000155974/ENSG00000105605/ENSG00000166342/ENSG00000144119	CPLX1/CACNG2/STX1B/GRIN2A/CACNG3/C1QL3/DLG4/NSG1/TAMALIN/LHFPL4/HRAS/GRIP2/IQSEC2/SNAP25/GRIPAP1/ARHGAP44/CLSTN1/PRKCZ/VPS35/NPTX1/GRIP1/CACNG7/NETO1/C1QL2
descending
(up-regulated)	Immune Response	adaptive immune response	GO:0002260	lymphocyte homeostasis	1.7284834367134794	3.4410931065831553e-4	ENSG00000171791/ENSG00000119927/ENSG00000122863/ENSG00000100485/ENSG00000138449/ENSG00000196839/ENSG00000254087/ENSG00000122122/ENSG00000089041/ENSG00000097007/ENSG00000118503/ENSG00000168961/ENSG00000164305/ENSG00000026103/ENSG00000110719/ENSG00000115904/ENSG00000173757/ENSG00000135905/ENSG00000100644/ENSG00000157514/ENSG00000092020/ENSG00000147251/ENSG00000056972/ENSG00000123338/ENSG00000142867…	BCL2/GPAM/CHST3/SOS2/SLC40A1/ADA/LYN/SASH3/P2RX7/ABL1/TNFAIP3/LGALS9/CASP3/FAS/TCIRG1/SOS1/STAT5B/DOCK10/HIF1A/TSC22D3/PPP2R3C/DOCK11/TRAF3IP2/NCKAP1L/BCL10/BCL2L11/SKIL/CD74/TNFSF13B/RC3H1/BAX/BAK1/PKN1/AKT1
descending
(up-regulated)	Immune Response	adaptive immune response	GO:0046639	negative regulation of alpha-beta T cell differentiation	1.7247573098349485	0.014513874080285868	ENSG00000067955/ENSG00000164889/ENSG00000106571/ENSG00000113916/ENSG00000160685/ENSG00000077238/ENSG00000135046/ENSG00000115318/ENSG00000159216/ENSG00000020633/ENSG00000101665/ENSG00000136630/ENSG00000189403/ENSG00000135870/ENSG00000171150	CBFB/SLC4A2/GLI3/BCL6/ZBTB7B/IL4R/ANXA1/LOXL3/RUNX1/RUNX3/SMAD7/HLX/HMGB1/RC3H1/SOCS5
descending
(up-regulated)	Vasculature	none	GO:0035907	dorsal aorta development	1.7246440133695649	0.015225190459749322	ENSG00000135547/ENSG00000139567/ENSG00000107779/ENSG00000128917/ENSG00000064300/ENSG00000168214/ENSG00000167034/ENSG00000106991	HEY2/ACVRL1/BMPR1A/DLL4/NGFR/RBPJ/NKX3-1/ENG
ascending
(down-regulated)	Synapse	synaptic vesicle cycle	GO:0099504	synaptic vesicle cycle	1.7240318931858778	1.5414189841773963e-8	ENSG00000168993/ENSG00000129990/ENSG00000074317/ENSG00000126583/ENSG00000188191/ENSG00000099365/ENSG00000042753/ENSG00000101438/ENSG00000166501/ENSG00000102003/ENSG00000169213/ENSG00000106976/ENSG00000177380/ENSG00000089169/ENSG00000105649/ENSG00000174672/ENSG00000220205/ENSG00000149927/ENSG00000106089/ENSG00000008056/ENSG00000067715/ENSG00000185666/ENSG00000104888/ENSG00000124507/ENSG00000139220…	CPLX1/SYT5/SNCB/PRKCG/PRKAR1B/STX1B/AP2S1/SLC32A1/PRKCB/SYP/RAB3B/DNM1/PPFIA3/RPH3A/RAB3A/BRSK2/VAMP2/DOC2A/STX1A/SYN1/SYT1/SYN3/SLC17A7/PACSIN1/PPFIA2/SYT12/PRRT2/UNC13A/STXBP1/PCLO/SV2A/GRIK5/PRKN/SYN2/SNCG/SYT7/NAPB/SEPTIN5/ATP6V0A1/BRSK1/ATP6V0D1/AMPH/SYT4/DNAJC5/GAK/ATP6V1F/SV2B/ATP6V1B2/CPLX2/ATP6V1E1/BSN/ATP6AP1/ARHGDIA/DOC2B/AP3D1/CADPS/ATP6V1G2/CDK5/AP2M1/SNAP25/OTOF/SNCA/AP3B2/GRIPAP1/E…
descending
(up-regulated)	Metal Binding and Homeostasis	cellular response to metal ion	GO:0010043	response to zinc ion	1.7227098059923618	0.00129218	ENSG00000170385/ENSG00000122986/ENSG00000169715/ENSG00000198417/ENSG00000205364/ENSG00000089041/ENSG00000125144/ENSG00000125148/ENSG00000205358/ENSG00000165240/ENSG00000143546/ENSG00000187193/ENSG00000118260/ENSG00000143799/ENSG00000148218/ENSG00000196660/ENSG00000188786/ENSG00000087250/ENSG00000104154/ENSG00000021826/ENSG00000100300	SLC30A1/HVCN1/MT1E/MT1F/MT1M/P2RX7/MT1G/MT2A/MT1H/ATP7A/S100A8/MT1X/CREB1/PARP1/ALAD/SLC30A10/MTF1/MT3/SLC30A4/CPS1/TSPO
ascending
(down-regulated)	Synapse	none	GO:0007214	gamma-aminobutyric acid signaling pathway	1.7224194749828257	0.0419451	ENSG00000163288/ENSG00000182256/ENSG00000136928/ENSG00000187730/ENSG00000145864/ENSG00000154822/ENSG00000113327/ENSG00000011677/ENSG00000122733/ENSG00000178394/ENSG00000022355/ENSG00000187902/ENSG00000166206/ENSG00000186297	GABRB1/GABRG3/GABBR2/GABRD/GABRB2/PLCL2/GABRG2/GABRA3/PHF24/HTR1A/GABRA1/SHISA7/GABRB3/GABRA5
descending
(up-regulated)	Metal Binding and Homeostasis	cellular response to metal ion	GO:0046688	response to copper ion	1.721967332083352	0.00545826	ENSG00000116044/ENSG00000198804/ENSG00000169715/ENSG00000198417/ENSG00000205364/ENSG00000198727/ENSG00000125144/ENSG00000125148/ENSG00000205358/ENSG00000072274/ENSG00000165240/ENSG00000204209/ENSG00000240583/ENSG00000187193/ENSG00000134013/ENSG00000087250	NFE2L2/MT-CO1/MT1E/MT1F/MT1M/MT-CYB/MT1G/MT2A/MT1H/TFRC/ATP7A/DAXX/AQP1/MT1X/LOXL2/MT3
descending
(up-regulated)	Vasculature	none	GO:2001028	positive regulation of endothelial cell chemotaxis	1.7212670750704522	0.0276961	ENSG00000138685/ENSG00000184304/ENSG00000128052/ENSG00000112902/ENSG00000077782/ENSG00000105287/ENSG00000112562/ENSG00000112715/ENSG00000106211	FGF2/PRKD1/KDR/SEMA5A/FGFR1/PRKD2/SMOC2/VEGFA/HSPB1
descending
(up-regulated)	Immune Response	cytokine production	GO:0032755	positive regulation of interleukin-6 production	1.720216580964433	2.325467481289294e-4	ENSG00000136869/ENSG00000197971/ENSG00000197943/ENSG00000173039/ENSG00000068001/ENSG00000165025/ENSG00000089041/ENSG00000172936/ENSG00000137462/ENSG00000170425/ENSG00000115267/ENSG00000168961/ENSG00000105329/ENSG00000113811/ENSG00000179295/ENSG00000107201/ENSG00000169403/ENSG00000172243/ENSG00000204305/ENSG00000144381/ENSG00000137033/ENSG00000168610/ENSG00000142867/ENSG00000088888/ENSG00000011600…	TLR4/MBP/PLCG2/RELA/HYAL2/SYK/P2RX7/MYD88/TLR2/ADORA2B/IFIH1/LGALS9/TGFB1/SELENOK/PTPN11/RIGI/PTAFR/CLEC7A/AGER/HSPD1/IL33/STAT3/BCL10/MAVS/TYROBP/IL17RA/IL6R/IL17D/WNT5A/LPL/NOD1/CD74/HMGB1/RIPK2/IL16/AIF1
descending
(up-regulated)	Immune Response	none	GO:0002695	negative regulation of leukocyte activation	1.7189403524825984	1.6971277944724441e-6	ENSG00000067955/ENSG00000000938/ENSG00000137507/ENSG00000153208/ENSG00000129654/ENSG00000136235/ENSG00000164889/ENSG00000106571/ENSG00000168918/ENSG00000113916/ENSG00000170677/ENSG00000167601/ENSG00000204592/ENSG00000107738/ENSG00000254087/ENSG00000177425/ENSG00000155659/ENSG00000197329/ENSG00000160685/ENSG00000077238/ENSG00000124508/ENSG00000135046/ENSG00000128791/ENSG00000115318/ENSG00000159216…	CBFB/FGR/LRRC32/MERTK/FOXJ1/GPNMB/SLC4A2/GLI3/INPP5D/BCL6/SOCS6/AXL/HLA-E/VSIR/LYN/PAWR/VSIG4/PELI1/ZBTB7B/IL4R/BTN2A2/ANXA1/TWSG1/LOXL3/RUNX1/FGL2/PTPRC/TNFAIP3/LGALS9/GPER1/PDE5A/LAPTM5/LILRB1/FN1/CASP3/CD300A/ADGRF5/SDC4/RUNX3/SPN/MICA/FER/ATM/LGALS3/IRF1/MARCHF7/HAVCR2/CBLB/ERBB2/LST1/SMAD7/PLA2G5/SFRP1/PTPN6/HFE/HLX/HLA-DRB1/TYROBP/ITCH/CD84/LILRB4/FBXO7/DLG1/CD74/NR1H3/HMGB1/ILDR2/SOX11
descending
(up-regulated)	Immune Response	adaptive immune response	GO:0046629	gamma-delta T cell activation	1.7180460030860767	0.019212289646532606	ENSG00000138795/ENSG00000143842/ENSG00000165025/ENSG00000081059/ENSG00000081237/ENSG00000104972/ENSG00000204520/ENSG00000173757/ENSG00000123338	LEF1/SOX13/SYK/TCF7/PTPRC/LILRB1/MICA/STAT5B/NCKAP1L
descending
(up-regulated)	Immune Response	activation of innate immune response	GO:0001780	neutrophil homeostasis	1.7155394285964953	0.019731992710639634	ENSG00000143772/ENSG00000184371/ENSG00000153208/ENSG00000158156/ENSG00000167601/ENSG00000151012/ENSG00000135046/ENSG00000184588/ENSG00000166086/ENSG00000171608/ENSG00000189403/ENSG00000111252	ITPKB/CSF1/MERTK/XKR8/AXL/SLC7A11/ANXA1/PDE4B/JAM3/PIK3CD/HMGB1/SH2B3
descending
(up-regulated)	Immune Response	activation of innate immune response	GO:0043312	neutrophil degranulation	1.7112588121920858	0.018965310483153336	ENSG00000138772/ENSG00000165025/ENSG00000116266/ENSG00000169896/ENSG00000169403/ENSG00000076944/ENSG00000160255/ENSG00000133246	ANXA3/SYK/STXBP3/ITGAM/PTAFR/STXBP2/ITGB2/PRAM1
descending
(up-regulated)	Immune Response	none	GO:0001776	leukocyte homeostasis	1.7103706064797202	7.296492140347458e-5	ENSG00000143772/ENSG00000184371/ENSG00000171791/ENSG00000119927/ENSG00000153208/ENSG00000122863/ENSG00000100485/ENSG00000138449/ENSG00000196839/ENSG00000158156/ENSG00000167601/ENSG00000254087/ENSG00000122122/ENSG00000089041/ENSG00000151012/ENSG00000135046/ENSG00000097007/ENSG00000118503/ENSG00000168961/ENSG00000164305/ENSG00000026103/ENSG00000107798/ENSG00000184588/ENSG00000110719/ENSG00000115904…	ITPKB/CSF1/BCL2/GPAM/MERTK/CHST3/SOS2/SLC40A1/ADA/XKR8/AXL/LYN/SASH3/P2RX7/SLC7A11/ANXA1/ABL1/TNFAIP3/LGALS9/CASP3/FAS/LIPA/PDE4B/TCIRG1/SOS1/STAT5B/DOCK10/HIF1A/TSC22D3/PPP2R3C/DOCK11/TRAF3IP2/NCKAP1L/BCL10/JAM3/BCL2L11/SKIL/CD74/PIK3CD/HMGB1/TNFSF13B/SLC15A4/RC3H1/SH2B3/BAX/BAK1/PKN1/AKT1
descending
(up-regulated)	Oxidative Stress	none	GO:0019430	removal of superoxide radicals	1.709571872599171	0.026482377577717677	ENSG00000116044/ENSG00000181019/ENSG00000101144/ENSG00000228716/ENSG00000158169/ENSG00000117450/ENSG00000165240/ENSG00000131979/ENSG00000164867	NFE2L2/NQO1/BMP7/DHFR/FANCC/PRDX1/ATP7A/GCH1/NOS3
descending
(up-regulated)	Immune Response	adaptive immune response	GO:0002823	negative regulation of adaptive immune response based on somatic recombination of immune receptors built from immunoglobulin superfamily domains	1.7088438516241076	0.00367973	ENSG00000129654/ENSG00000113916/ENSG00000160685/ENSG00000077238/ENSG00000115318/ENSG00000081237/ENSG00000104972/ENSG00000197471/ENSG00000135077/ENSG00000117335/ENSG00000101665/ENSG00000123338/ENSG00000137033/ENSG00000115602/ENSG00000111679/ENSG00000010704/ENSG00000204642/ENSG00000186818/ENSG00000135870/ENSG00000106546/ENSG00000104998/ENSG00000112679/ENSG00000041880/ENSG00000056586	FOXJ1/BCL6/ZBTB7B/IL4R/LOXL3/PTPRC/LILRB1/SPN/HAVCR2/CD46/SMAD7/NCKAP1L/IL33/IL1RL1/PTPN6/HFE/HLA-F/LILRB4/RC3H1/AHR/IL27RA/DUSP22/PARP3/RC3H2
descending
(up-regulated)	Immune Response	none	GO:0070661	leukocyte proliferation	1.7068562237534144	6.267475061597341e-10	ENSG00000184371/ENSG00000152661/ENSG00000138795/ENSG00000101096/ENSG00000171791/ENSG00000136869/ENSG00000163513/ENSG00000119927/ENSG00000152804/ENSG00000064666/ENSG00000137507/ENSG00000129654/ENSG00000136235/ENSG00000134352/ENSG00000198805/ENSG00000164889/ENSG00000100485/ENSG00000196839/ENSG00000168918/ENSG00000113916/ENSG00000134215/ENSG00000012124/ENSG00000204592/ENSG00000107738/ENSG00000254087…	CSF1/GJA1/LEF1/NFATC2/BCL2/TLR4/TGFBR2/GPAM/HHEX/CNN2/LRRC32/FOXJ1/GPNMB/IL6ST/PNP/SLC4A2/SOS2/ADA/INPP5D/BCL6/VAV3/CD22/HLA-E/VSIR/LYN/CD40/SASH3/PAWR/VSIG4/IL18/SYK/PELI1/P2RX7/MYD88/MSN/ZBTB7B/TNFRSF1B/BTN2A2/CD151/NDP/ANXA1/TWSG1/ABL1/EMP2/BST2/PTPRC/RASAL3/CSF1R/HLA-DMB/TNFAIP3/DOCK8/LGALS9/NFKBIZ/PDE5A/EFNB1/LILRB1/SELENOK/DOCK2/CASP3/BMI1/CD300A/FYN/SDC4/SPN/NCK1/TFRC/ATM/LIPA/TCIRG1/SOS1/…
descending
(up-regulated)	Immune Response	cytokine production	GO:0032735	positive regulation of interleukin-12 production	1.706367033563879	0.013112563422035274	ENSG00000136869/ENSG00000197943/ENSG00000140968/ENSG00000173039/ENSG00000165025/ENSG00000137462/ENSG00000168961/ENSG00000162511/ENSG00000125347/ENSG00000172243/ENSG00000204305/ENSG00000144381/ENSG00000128604/ENSG00000189403/ENSG00000104312/ENSG00000172349	TLR4/PLCG2/IRF8/RELA/SYK/TLR2/LGALS9/LAPTM5/IRF1/CLEC7A/AGER/HSPD1/IRF5/HMGB1/RIPK2/IL16
descending
(up-regulated)	Vasculature	none	GO:0043117	positive regulation of vascular permeability	1.7059855126667491	0.020276327901131146	ENSG00000119139/ENSG00000104067/ENSG00000153162/ENSG00000172572/ENSG00000197822/ENSG00000105329/ENSG00000105289/ENSG00000112715/ENSG00000174721	TJP2/TJP1/BMP6/PDE3A/OCLN/TGFB1/TJP3/VEGFA/FGFBP3
descending
(up-regulated)	Immune Response	none	GO:0007159	leukocyte cell-cell adhesion	1.7058534917544161	1.5123254651802785e-12	ENSG00000176105/ENSG00000136518/ENSG00000150093/ENSG00000143772/ENSG00000060237/ENSG00000067955/ENSG00000261371/ENSG00000186951/ENSG00000138795/ENSG00000092820/ENSG00000161638/ENSG00000143842/ENSG00000173473/ENSG00000163513/ENSG00000119927/ENSG00000137507/ENSG00000105974/ENSG00000134954/ENSG00000129654/ENSG00000136235/ENSG00000130024/ENSG00000134352/ENSG00000198805/ENSG00000164889/ENSG00000106571…	YES1/ACTL6A/ITGB1/ITPKB/WNK1/CBFB/PECAM1/PPARA/LEF1/EZR/ITGA5/SOX13/SMARCC1/TGFBR2/GPAM/LRRC32/CAV1/ETS1/FOXJ1/GPNMB/PHF10/IL6ST/PNP/SLC4A2/GLI3/ADA/BCL6/SOCS6/RELA/ZBTB1/HLA-E/BMP7/VSIR/LYN/B2M/SASH3/AP3B1/PAWR/VSIG4/IL18/SYK/PELI1/MSN/ZBTB7B/JAM2/KLF4/IL4R/CD4/BTN2A2/ANXA1/ARID2/TWSG1/SELPLG/LOXL3/GLI2/ABL1/RUNX1/FGL2/PTPRC/RASAL3/HLA-DMB/SLC39A8/DOCK8/LGALS9/NFKBIZ/PCK1/PDE5A/EFNB1/LAPTM5/LILR…
descending
(up-regulated)	Immune Response	neuroinflammatory response	GO:0060760	positive regulation of response to cytokine stimulus	1.7055782930552612	5.972994123629103e-4	ENSG00000184371/ENSG00000136869/ENSG00000121966/ENSG00000196954/ENSG00000138496/ENSG00000137752/ENSG00000167601/ENSG00000257103/ENSG00000140853/ENSG00000137462/ENSG00000173193/ENSG00000115267/ENSG00000169871/ENSG00000115594/ENSG00000204389/ENSG00000162511/ENSG00000107201/ENSG00000095970/ENSG00000146063/ENSG00000100644/ENSG00000088888/ENSG00000185507/ENSG00000263528/ENSG00000114251/ENSG00000204388…	CSF1/TLR4/CXCR4/CASP4/PARP9/CASP1/AXL/LSM14A/NLRC5/TLR2/PARP14/IFIH1/TRIM56/IL1R1/HSPA1A/LAPTM5/RIGI/TREM2/TRIM41/HIF1A/MAVS/IRF7/IKBKE/WNT5A/HSPA1B/STING1/CD74/MED1/RIPK2/EDN1/IRF3/RIPK1/DHX9/RNF185
descending
(up-regulated)	Immune Response	adaptive immune response	GO:0045582	positive regulation of T cell differentiation	1.704650583505129	3.400460709775636e-5	ENSG00000136518/ENSG00000143772/ENSG00000067955/ENSG00000138795/ENSG00000143842/ENSG00000173473/ENSG00000163513/ENSG00000130024/ENSG00000198805/ENSG00000106571/ENSG00000196839/ENSG00000113916/ENSG00000126804/ENSG00000107738/ENSG00000122122/ENSG00000132842/ENSG00000150782/ENSG00000165025/ENSG00000160685/ENSG00000077238/ENSG00000124508/ENSG00000135046/ENSG00000189079/ENSG00000074047/ENSG00000159216…	ACTL6A/ITPKB/CBFB/LEF1/SOX13/SMARCC1/TGFBR2/PHF10/PNP/GLI3/ADA/BCL6/ZBTB1/VSIR/SASH3/AP3B1/IL18/SYK/ZBTB7B/IL4R/BTN2A2/ANXA1/ARID2/GLI2/RUNX1/PTPRC/LGALS9/NFKBIZ/PCK1/BRD7/RUNX3/RHOA/CD46/STAT5B/HLA-DRA/DUSP10/NCKAP1L/SMARCD2/HLX/HLA-DRB1/SMARCE1
descending
(up-regulated)	Apoptosis	none	GO:0070232	regulation of T cell apoptotic process	1.7042518838656768	0.00357348	ENSG00000171791/ENSG00000171115/ENSG00000119927/ENSG00000196839/ENSG00000089041/ENSG00000169242/ENSG00000107099/ENSG00000168961/ENSG00000131981/ENSG00000100644/ENSG00000157514/ENSG00000141510/ENSG00000105287/ENSG00000153094/ENSG00000114251	BCL2/GIMAP8/GPAM/ADA/P2RX7/EFNA1/DOCK8/LGALS9/LGALS3/HIF1A/TSC22D3/TP53/PRKD2/BCL2L11/WNT5A
descending
(up-regulated)	Structural Stabilization	none	GO:0043297	apical junction assembly	1.7038534374736303	8.759319509776792e-4	ENSG00000148498/ENSG00000261371/ENSG00000149564/ENSG00000027075/ENSG00000143545/ENSG00000104067/ENSG00000139567/ENSG00000142627/ENSG00000106404/ENSG00000134873/ENSG00000180370/ENSG00000104365/ENSG00000065243/ENSG00000197879/ENSG00000197822/ENSG00000179776/ENSG00000013297/ENSG00000155366/ENSG00000044115/ENSG00000067560/ENSG00000067900/ENSG00000158769/ENSG00000163251/ENSG00000134982/ENSG00000115808…	PARD3/PECAM1/ESAM/PRKCH/RAB13/TJP1/ACVRL1/EPHA2/CLDN15/CLDN10/PAK2/IKBKB/PKN2/MYO1C/OCLN/CDH5/CLDN11/RHOC/CTNNA1/RHOA/ROCK1/F11R/FZD5/APC/STRN/ECT2/DLG1/MICALL2/CLDN9/VCL/WDR1/DLG5/SLC39A9/NPHP1/AFDN/PDCD6IP
descending
(up-regulated)	Immune Response	activation of innate immune response	GO:0045576	mast cell activation	1.7038006109069899	0.00127739	ENSG00000000938/ENSG00000103241/ENSG00000092531/ENSG00000179348/ENSG00000104419/ENSG00000033327/ENSG00000254087/ENSG00000165025/ENSG00000077238/ENSG00000188313/ENSG00000170425/ENSG00000118640/ENSG00000168961/ENSG00000086730/ENSG00000167851/ENSG00000110395/ENSG00000151422/ENSG00000076944/ENSG00000111679/ENSG00000043462/ENSG00000066294/ENSG00000130202/ENSG00000127507/ENSG00000171608/ENSG00000182511	FGR/FOXF1/SNAP23/GATA2/NDRG1/GAB2/LYN/SYK/IL4R/PLSCR1/ADORA2B/VAMP8/LGALS9/LAT2/CD300A/CBL/FER/STXBP2/PTPN6/LCP2/CD84/NECTIN2/ADGRE2/PIK3CD/FES
descending
(up-regulated)	Immune Response	none	GO:0002697	regulation of immune effector process	1.7036925211549383	1.582395925390358e-10	ENSG00000119699/ENSG00000162889/ENSG00000136869/ENSG00000090376/ENSG00000000938/ENSG00000103241/ENSG00000096717/ENSG00000129654/ENSG00000179348/ENSG00000000971/ENSG00000197943/ENSG00000113916/ENSG00000189067/ENSG00000167191/ENSG00000136044/ENSG00000167601/ENSG00000033327/ENSG00000012124/ENSG00000126804/ENSG00000204592/ENSG00000254087/ENSG00000166710/ENSG00000122122/ENSG00000085063/ENSG00000155659…	TGFB3/MAPKAPK2/TLR4/IRAK3/FGR/FOXF1/SIRT1/FOXJ1/GATA2/CFH/PLCG2/BCL6/LITAF/GPRC5B/APPL2/AXL/GAB2/CD22/ZBTB1/HLA-E/LYN/B2M/SASH3/CD59/VSIG4/IL18/SYK/P2RX7/MYD88/IL18R1/ZBTB7B/TNFRSF1B/IL4R/ADORA2B/TGFB2/ANXA1/LOXL3/FGL2/BST2/A2M/PTPRC/VAMP8/IL1R1/HLA-DMB/LGALS9/TMBIM6/NFKBIZ/PCK1/TGFB1/LAPTM5/LILRB1/TNFSF13/CD300A/CADM1/SPN/MICA/FER/TFRC/ITGAM/LGALS3/RIGI/CD55/PTAFR/SHLD2/CLEC7A/AGER/HAVCR2/CGAS/T…
descending
(up-regulated)	Vasculature	angiogenesis	GO:1903587	regulation of blood vessel endothelial cell proliferation involved in sprouting angiogenesis	1.7031748879147623	0.0254615	ENSG00000179348/ENSG00000138685/ENSG00000128917/ENSG00000173269/ENSG00000064300/ENSG00000100292/ENSG00000112715/ENSG00000114209/ENSG00000101445/ENSG00000165757/ENSG00000134817	GATA2/FGF2/DLL4/MMRN2/NGFR/HMOX1/VEGFA/PDCD10/PPP1R16B/JCAD/APLNR
ascending
(down-regulated)	Synapse	synaptic vesicle cycle	GO:0007269	neurotransmitter secretion	1.7027471463670778	1.0376063051236057e-5	ENSG00000168993/ENSG00000129990/ENSG00000126583/ENSG00000099365/ENSG00000101438/ENSG00000075073/ENSG00000166501/ENSG00000102003/ENSG00000177380/ENSG00000110076/ENSG00000089169/ENSG00000105649/ENSG00000220205/ENSG00000149927/ENSG00000106089/ENSG00000008056/ENSG00000067715/ENSG00000185666/ENSG00000104863/ENSG00000101180/ENSG00000139220/ENSG00000081189/ENSG00000173227/ENSG00000167371/ENSG00000130477…	CPLX1/SYT5/PRKCG/STX1B/SLC32A1/TACR2/PRKCB/SYP/PPFIA3/NRXN2/RPH3A/RAB3A/VAMP2/DOC2A/STX1A/SYN1/SYT1/SYN3/LIN7B/HRH3/PPFIA2/MEF2C/SYT12/PRRT2/UNC13A/STXBP1/PCLO/SV2A/GRIK5/FER1L5/PRKN/SYN2/SNCG/SYT7/NAPB/SEPTIN5/BAIAP3/BRSK1/SYT4/DNAJC5/SV2B/CPLX2/GRM4/DOC2B/GPR158/CADPS/CDK5/SNAP25/OTOF/ABCC8/SNCA/PTPRN2/ERC2/SLC4A8/NAPA/PNKD/RIMS3/FBXL20/PFN2
ascending
(down-regulated)	Synapse	synaptic vesicle cycle	GO:0099643	signal release from synapse	1.7027471463670778	1.0376063051236057e-5	ENSG00000168993/ENSG00000129990/ENSG00000126583/ENSG00000099365/ENSG00000101438/ENSG00000075073/ENSG00000166501/ENSG00000102003/ENSG00000177380/ENSG00000110076/ENSG00000089169/ENSG00000105649/ENSG00000220205/ENSG00000149927/ENSG00000106089/ENSG00000008056/ENSG00000067715/ENSG00000185666/ENSG00000104863/ENSG00000101180/ENSG00000139220/ENSG00000081189/ENSG00000173227/ENSG00000167371/ENSG00000130477…	CPLX1/SYT5/PRKCG/STX1B/SLC32A1/TACR2/PRKCB/SYP/PPFIA3/NRXN2/RPH3A/RAB3A/VAMP2/DOC2A/STX1A/SYN1/SYT1/SYN3/LIN7B/HRH3/PPFIA2/MEF2C/SYT12/PRRT2/UNC13A/STXBP1/PCLO/SV2A/GRIK5/FER1L5/PRKN/SYN2/SNCG/SYT7/NAPB/SEPTIN5/BAIAP3/BRSK1/SYT4/DNAJC5/SV2B/CPLX2/GRM4/DOC2B/GPR158/CADPS/CDK5/SNAP25/OTOF/ABCC8/SNCA/PTPRN2/ERC2/SLC4A8/NAPA/PNKD/RIMS3/FBXL20/PFN2
descending
(up-regulated)	Immune Response	none	GO:0035739	CD4-positive, alpha-beta T cell proliferation	1.7013954283730905	0.0224566	ENSG00000163513/ENSG00000107738/ENSG00000128791/ENSG00000168961/ENSG00000196352/ENSG00000114423/ENSG00000198286/ENSG00000078747/ENSG00000110651/ENSG00000104312	TGFBR2/VSIR/TWSG1/LGALS9/CD55/CBLB/CARD11/ITCH/CD81/RIPK2
descending
(up-regulated)	Immune Response	adaptive immune response	GO:0042102	positive regulation of T cell proliferation	1.7012304420836928	3.1500951037093973e-4	ENSG00000163513/ENSG00000119927/ENSG00000134352/ENSG00000198805/ENSG00000204592/ENSG00000122122/ENSG00000150782/ENSG00000165025/ENSG00000135046/ENSG00000081237/ENSG00000105122/ENSG00000242574/ENSG00000168961/ENSG00000090776/ENSG00000113811/ENSG00000168283/ENSG00000197471/ENSG00000158092/ENSG00000072274/ENSG00000196352/ENSG00000204305/ENSG00000135077/ENSG00000117335/ENSG00000173757/ENSG00000139514…	TGFBR2/GPAM/IL6ST/PNP/HLA-E/SASH3/IL18/SYK/ANXA1/PTPRC/RASAL3/HLA-DMB/LGALS9/EFNB1/SELENOK/BMI1/SPN/NCK1/TFRC/CD55/AGER/HAVCR2/CD46/STAT5B/SLC7A1/HLA-DPA1/NCKAP1L/RPS3/HLA-DPB1/CARD11/EBI3/HMGB1/CD81/RIPK2/TNFSF13B/AIF1/HLA-A
descending
(up-regulated)	Immune Response	activation of innate immune response	GO:0002220	innate immune response activating cell surface receptor signaling pathway	1.701201618887287	3.212845858281187e-4	ENSG00000136869/ENSG00000187554/ENSG00000100906/ENSG00000197943/ENSG00000136044/ENSG00000123609/ENSG00000173039/ENSG00000254087/ENSG00000180370/ENSG00000165025/ENSG00000104365/ENSG00000197329/ENSG00000172936/ENSG00000137462/ENSG00000198001/ENSG00000155629/ENSG00000213341/ENSG00000168884/ENSG00000118503/ENSG00000010810/ENSG00000131669/ENSG00000134070/ENSG00000089127/ENSG00000172243/ENSG00000095970…	TLR4/TLR5/NFKBIA/PLCG2/APPL2/NMI/RELA/LYN/PAK2/SYK/IKBKB/PELI1/MYD88/TLR2/IRAK4/PIK3AP1/CHUK/TNIP2/TNFAIP3/FYN/NINJ1/IRAK2/OAS1/CLEC7A/TREM2/TRIL/TYROBP/IRAK1/WDFY1/MFHAS1/EP300/IFI35/NAGLU/NR1H3/MAP3K7/RIPK2/CD14/IRF3
descending
(up-regulated)	Vasculature	angiogenesis	GO:1903670	regulation of sprouting angiogenesis	1.6989902203809548	0.00342053	ENSG00000126785/ENSG00000148482/ENSG00000135821/ENSG00000161638/ENSG00000113578/ENSG00000198719/ENSG00000138685/ENSG00000104067/ENSG00000136826/ENSG00000177932/ENSG00000072134/ENSG00000135048/ENSG00000092421/ENSG00000163638/ENSG00000213463/ENSG00000157570/ENSG00000012779/ENSG00000112715/ENSG00000162434/ENSG00000101445/ENSG00000165757	RHOJ/SLC39A12/GLUL/ITGA5/FGF1/DLL1/FGF2/TJP1/KLF4/ZNF354C/EPN2/CEMIP2/SEMA6A/ADAMTS9/SYNJ2BP/TSPAN18/ALOX5/VEGFA/JAK1/PPP1R16B/JCAD
descending
(up-regulated)	Structural Stabilization	cell-cell junction organization	GO:0045216	cell-cell junction organization	1.6988324721881463	4.523866806603717e-8	ENSG00000119699/ENSG00000152661/ENSG00000148498/ENSG00000261371/ENSG00000149564/ENSG00000027075/ENSG00000143545/ENSG00000174607/ENSG00000112378/ENSG00000101542/ENSG00000105974/ENSG00000187513/ENSG00000144283/ENSG00000119139/ENSG00000104067/ENSG00000139567/ENSG00000153162/ENSG00000071991/ENSG00000124215/ENSG00000137076/ENSG00000142627/ENSG00000166689/ENSG00000106404/ENSG00000134873/ENSG00000180370…	TGFB3/GJA1/PARD3/PECAM1/ESAM/PRKCH/RAB13/UGT8/PERP/CDH20/CAV1/GJA4/PKP4/TJP2/TJP1/ACVRL1/BMP6/CDH19/CDH26/TLN1/EPHA2/PLEKHA7/CLDN15/CLDN10/PAK2/IKBKB/GJC1/FERMT2/DSP/WHRN/TGFBR1/HEG1/PKN2/MYO1C/GJB6/TGFB2/KIRREL1/HIPK1/OCLN/ADAM10/CSF1R/TGFB1/JUP/CDH5/RDX/CLDN11/RHOC/FER/CTNNA1/LIMS1/RHOA/CD9/CDH11/ROCK1/SMAD7/F11R/TJP3/CDH2/FZD5/PRKCA/MPDZ/CDH1/CDH6/HDAC7/APC/JAM3/MTSS1/GNPAT/STRN/LIMS2/PARD6B/E…
descending
(up-regulated)	Immune Response	none	GO:0002275	myeloid cell activation involved in immune response	1.6947270445636151	2.9479310718082195e-4	ENSG00000000938/ENSG00000138772/ENSG00000103241/ENSG00000092531/ENSG00000179348/ENSG00000197943/ENSG00000123609/ENSG00000033327/ENSG00000254087/ENSG00000165025/ENSG00000172936/ENSG00000077238/ENSG00000170425/ENSG00000116266/ENSG00000118640/ENSG00000168961/ENSG00000086730/ENSG00000134516/ENSG00000167851/ENSG00000110395/ENSG00000151422/ENSG00000169896/ENSG00000169403/ENSG00000135077/ENSG00000095970…	FGR/ANXA3/FOXF1/SNAP23/GATA2/PLCG2/NMI/GAB2/LYN/SYK/MYD88/IL4R/ADORA2B/STXBP3/VAMP8/LGALS9/LAT2/DOCK2/CD300A/CBL/FER/ITGAM/PTAFR/HAVCR2/TREM2/STXBP2/IL33/DYSF/PTPN6/FCER1G/ITGB2/TYROBP/CD84/IFI35/PRAM1/ADGRE2/PIK3CD/FES
descending
(up-regulated)	Lipid Metabolism	cholesterol metabolic process	GO:0010875	positive regulation of cholesterol efflux	1.693507185463823	0.013619201906391596	ENSG00000165029/ENSG00000100906/ENSG00000096717/ENSG00000105974/ENSG00000185920/ENSG00000186350/ENSG00000141338/ENSG00000100979/ENSG00000095970/ENSG00000160179	ABCA1/NFKBIA/SIRT1/CAV1/PTCH1/RXRA/ABCA8/PLTP/TREM2/ABCG1
descending
(up-regulated)	Immune Response	neuroinflammatory response	GO:0150076	neuroinflammatory response	1.6934313930898894	5.834167659843079e-4	ENSG00000150093/ENSG00000128602/ENSG00000146648/ENSG00000143952/ENSG00000197943/ENSG00000176046/ENSG00000027697/ENSG00000169554/ENSG00000150782/ENSG00000028137/ENSG00000137462/ENSG00000081237/ENSG00000121361/ENSG00000149311/ENSG00000169896/ENSG00000204305/ENSG00000095970/ENSG00000109861/ENSG00000080815/ENSG00000173372/ENSG00000137033/ENSG00000009830/ENSG00000160255/ENSG00000011600/ENSG00000197405…	ITGB1/SMO/EGFR/VPS54/PLCG2/NUPR1/IFNGR1/ZEB2/IL18/TNFRSF1B/TLR2/PTPRC/KCNJ8/ATM/ITGAM/AGER/TREM2/CTSC/PSEN1/C1QA/IL33/POMT2/ITGB2/TYROBP/C5AR1/NAGLU/LRRK2/AIF1/CX3CR1/ADCY8/NR3C1/TRPV1/CLU/JAK2/GRN/LRP1/PTGS2/LDLR
descending
(up-regulated)	Immune Response	none	GO:0006959	humoral immune response	1.6928326613644022	4.7697301544988165e-5	ENSG00000102760/ENSG00000171791/ENSG00000134250/ENSG00000184678/ENSG00000129654/ENSG00000000971/ENSG00000204592/ENSG00000085063/ENSG00000155659/ENSG00000205403/ENSG00000091513/ENSG00000095585/ENSG00000175899/ENSG00000081237/ENSG00000168214/ENSG00000168283/ENSG00000112561/ENSG00000148400/ENSG00000196352/ENSG00000095970/ENSG00000115523/ENSG00000117335/ENSG00000108691/ENSG00000073849/ENSG00000092020…	RGCC/BCL2/NOTCH2/H2BC21/FOXJ1/CFH/HLA-E/CD59/VSIG4/CFI/TF/BLNK/A2M/PTPRC/RBPJ/BMI1/TFEB/NOTCH1/CD55/TREM2/GNLY/CD46/CCL2/ST6GAL1/PPP2R3C/S100A9/TRAF3IP2/C5/C1QA/RPS19/C3/PTPN6/C1QB/HLA-DRB1/EBI3/RPL30/PHB1/C1QC/MASP1/C1R/C4A/C4B/ALOX5/CD81/SLC11A1/HLA-A/RPL39
descending
(up-regulated)	Synapse	none	GO:0060315	negative regulation of ryanodine-sensitive calcium-release channel activity	1.692609189878429	0.023361632552503404	ENSG00000213366/ENSG00000186439/ENSG00000155962/ENSG00000075142/ENSG00000118762	GSTM2/TRDN/CLIC2/SRI/PKD2
descending
(up-regulated)	Immune Response	adaptive immune response	GO:0002228	natural killer cell mediated immunity	1.6923252040707857	0.00230704	ENSG00000170759/ENSG00000204592/ENSG00000150782/ENSG00000117450/ENSG00000168961/ENSG00000105329/ENSG00000104972/ENSG00000069974/ENSG00000182985/ENSG00000204520/ENSG00000116786/ENSG00000135077/ENSG00000173757/ENSG00000203747/ENSG00000153879/ENSG00000234745/ENSG00000111679/ENSG00000204642/ENSG00000167193/ENSG00000130202/ENSG00000170542/ENSG00000206503/ENSG00000141968/ENSG00000185896/ENSG00000166747	KIF5B/HLA-E/IL18/PRDX1/LGALS9/TGFB1/LILRB1/RAB27A/CADM1/MICA/PLEKHM2/HAVCR2/STAT5B/FCGR3A/CEBPG/HLA-B/PTPN6/HLA-F/CRK/NECTIN2/SERPINB9/HLA-A/VAV1/LAMP1/AP1G1
descending
(up-regulated)	Immune Response	adaptive immune response	GO:0042267	natural killer cell mediated cytotoxicity	1.6923252040707857	0.00230704	ENSG00000170759/ENSG00000204592/ENSG00000150782/ENSG00000117450/ENSG00000168961/ENSG00000105329/ENSG00000104972/ENSG00000069974/ENSG00000182985/ENSG00000204520/ENSG00000116786/ENSG00000135077/ENSG00000173757/ENSG00000203747/ENSG00000153879/ENSG00000234745/ENSG00000111679/ENSG00000204642/ENSG00000167193/ENSG00000130202/ENSG00000170542/ENSG00000206503/ENSG00000141968/ENSG00000185896/ENSG00000166747	KIF5B/HLA-E/IL18/PRDX1/LGALS9/TGFB1/LILRB1/RAB27A/CADM1/MICA/PLEKHM2/HAVCR2/STAT5B/FCGR3A/CEBPG/HLA-B/PTPN6/HLA-F/CRK/NECTIN2/SERPINB9/HLA-A/VAV1/LAMP1/AP1G1
descending
(up-regulated)	Structural Stabilization	cell-cell junction organization	GO:0007043	cell-cell junction assembly	1.6919852273783211	4.9314038472838916e-6	ENSG00000152661/ENSG00000148498/ENSG00000261371/ENSG00000149564/ENSG00000027075/ENSG00000143545/ENSG00000174607/ENSG00000101542/ENSG00000105974/ENSG00000187513/ENSG00000144283/ENSG00000104067/ENSG00000139567/ENSG00000071991/ENSG00000124215/ENSG00000137076/ENSG00000142627/ENSG00000106404/ENSG00000134873/ENSG00000180370/ENSG00000104365/ENSG00000182963/ENSG00000065243/ENSG00000197879/ENSG00000121742…	GJA1/PARD3/PECAM1/ESAM/PRKCH/RAB13/UGT8/CDH20/CAV1/GJA4/PKP4/TJP1/ACVRL1/CDH19/CDH26/TLN1/EPHA2/CLDN15/CLDN10/PAK2/IKBKB/GJC1/PKN2/MYO1C/GJB6/HIPK1/OCLN/JUP/CDH5/CLDN11/RHOC/FER/CTNNA1/RHOA/CD9/CDH11/ROCK1/SMAD7/F11R/CDH2/FZD5/PRKCA/MPDZ/CDH1/CDH6/HDAC7/APC/JAM3/GNPAT/STRN/PARD6B/ECT2/DLG1/MICALL2/LSR/AGT/CTNNB1/CLDN9/GJB1
descending
(up-regulated)	Myelination	none	GO:0043217	myelin maintenance	1.6917443646637451	0.027193352513493474	ENSG00000121966/ENSG00000104419/ENSG00000169247/ENSG00000105227/ENSG00000124920/ENSG00000072415/ENSG00000103089/ENSG00000171862/ENSG00000173208/ENSG00000143753/ENSG00000120885/ENSG00000105221/ENSG00000142208/ENSG00000101986	CXCR4/NDRG1/SH3TC2/PRX/MYRF/PALS1/FA2H/PTEN/ABCD2/DEGS1/CLU/AKT2/AKT1/ABCD1
descending
(up-regulated)	Immune Response	none	GO:0034341	response to type II interferon	1.6906505812787609	3.2876702756871015e-5	ENSG00000170759/ENSG00000136869/ENSG00000138496/ENSG00000166263/ENSG00000116815/ENSG00000179604/ENSG00000049245/ENSG00000067066/ENSG00000137752/ENSG00000132109/ENSG00000185885/ENSG00000140968/ENSG00000027697/ENSG00000026025/ENSG00000171885/ENSG00000140853/ENSG00000225697/ENSG00000137462/ENSG00000197879/ENSG00000173193/ENSG00000162645/ENSG00000116266/ENSG00000130303/ENSG00000161921/ENSG00000139832…	KIF5B/TLR4/PARP9/STXBP4/CD58/CDC42EP4/VAMP3/SP100/CASP1/TRIM21/IFITM1/IRF8/IFNGR1/VIM/AQP4/NLRC5/SLC26A6/TLR2/MYO1C/PARP14/GBP2/STXBP3/BST2/CXCL16/RAB20/LGALS9/GBP3/GSN/IFITM2/SYNCRIP/GBP4/CALCOCO2/IRF1/GBP1/CCL2/GCH1/IFITM3/HLA-DPA1/TP53/HCK/RPS6KB1/WNT5A/RAF1/FLNB/CD74/NR1H3/CDC42EP2/MED1/JAK1/SLC11A1/EDN1/AIF1/SLC22A5/WAS
descending
(up-regulated)	Lipid Metabolism	lipid transport	GO:0032376	positive regulation of cholesterol transport	1.689564489882615	0.00965172	ENSG00000165029/ENSG00000100906/ENSG00000157978/ENSG00000096717/ENSG00000105974/ENSG00000185920/ENSG00000186350/ENSG00000141338/ENSG00000182718/ENSG00000100979/ENSG00000095970/ENSG00000160179/ENSG00000116171	ABCA1/NFKBIA/LDLRAP1/SIRT1/CAV1/PTCH1/RXRA/ABCA8/ANXA2/PLTP/TREM2/ABCG1/SCP2
descending
(up-regulated)	Lipid Metabolism	cholesterol metabolic process	GO:0032376	positive regulation of cholesterol transport	1.689564489882615	0.00965172	ENSG00000165029/ENSG00000100906/ENSG00000157978/ENSG00000096717/ENSG00000105974/ENSG00000185920/ENSG00000186350/ENSG00000141338/ENSG00000182718/ENSG00000100979/ENSG00000095970/ENSG00000160179/ENSG00000116171	ABCA1/NFKBIA/LDLRAP1/SIRT1/CAV1/PTCH1/RXRA/ABCA8/ANXA2/PLTP/TREM2/ABCG1/SCP2
descending
(up-regulated)	Synapse	synaptic vesicle cycle	GO:0098693	regulation of synaptic vesicle cycle	1.6894515546210422	0.0259857	ENSG00000198121/ENSG00000075651/ENSG00000091428/ENSG00000080815/ENSG00000136193	LPAR1/PLD1/RAPGEF4/PSEN1/SCRN1
descending
(up-regulated)	Immune Response	activation of innate immune response	GO:0043302	positive regulation of leukocyte degranulation	1.6892108627989297	0.0276961	ENSG00000000938/ENSG00000179348/ENSG00000033327/ENSG00000165025/ENSG00000077238/ENSG00000170425/ENSG00000118640/ENSG00000169896/ENSG00000169403/ENSG00000160255/ENSG00000204642	FGR/GATA2/GAB2/SYK/IL4R/ADORA2B/VAMP8/ITGAM/PTAFR/ITGB2/HLA-F
descending
(up-regulated)	Immune Response	leukocyte chemotaxis	GO:0070486	leukocyte aggregation	1.689117802594034	0.023932127809997067	ENSG00000101144/ENSG00000147065/ENSG00000154721/ENSG00000072786/ENSG00000143546/ENSG00000026508/ENSG00000163220/ENSG00000187764/ENSG00000128340	BMP7/MSN/JAM2/STK10/S100A8/CD44/S100A9/SEMA4D/RAC2
descending
(up-regulated)	Autophagy	phagocytosis	GO:0006911	phagocytosis, engulfment	1.6881693720162194	0.00357348	ENSG00000150760/ENSG00000168461/ENSG00000165029/ENSG00000177119/ENSG00000179348/ENSG00000145794/ENSG00000197943/ENSG00000158156/ENSG00000136044/ENSG00000110934/ENSG00000164171/ENSG00000167851/ENSG00000148180/ENSG00000169896/ENSG00000095970/ENSG00000123338/ENSG00000165322/ENSG00000125730/ENSG00000160255	DOCK1/RAB31/ABCA1/ANO6/GATA2/MEGF10/PLCG2/XKR8/APPL2/BIN2/ITGA2/CD300A/GSN/ITGAM/TREM2/NCKAP1L/ARHGAP12/C3/ITGB2
descending
(up-regulated)	Immune Response	phagocytosis	GO:0006911	phagocytosis, engulfment	1.6881693720162194	0.00357348	ENSG00000150760/ENSG00000168461/ENSG00000165029/ENSG00000177119/ENSG00000179348/ENSG00000145794/ENSG00000197943/ENSG00000158156/ENSG00000136044/ENSG00000110934/ENSG00000164171/ENSG00000167851/ENSG00000148180/ENSG00000169896/ENSG00000095970/ENSG00000123338/ENSG00000165322/ENSG00000125730/ENSG00000160255	DOCK1/RAB31/ABCA1/ANO6/GATA2/MEGF10/PLCG2/XKR8/APPL2/BIN2/ITGA2/CD300A/GSN/ITGAM/TREM2/NCKAP1L/ARHGAP12/C3/ITGB2
descending
(up-regulated)	Immune Response	none	GO:0002223	stimulatory C-type lectin receptor signaling pathway	1.6879416567760526	0.024154272082490793	ENSG00000197943/ENSG00000254087/ENSG00000180370/ENSG00000165025/ENSG00000104365/ENSG00000010810/ENSG00000172243/ENSG00000011600/ENSG00000100393/ENSG00000135341/ENSG00000005339	PLCG2/LYN/PAK2/SYK/IKBKB/FYN/CLEC7A/TYROBP/EP300/MAP3K7/CREBBP
descending
(up-regulated)	Cell Cycle	cell cycle phase transition	GO:1902807	negative regulation of cell cycle G1/S phase transition	1.687254482824153	2.2157108978944421e-4	ENSG00000197256/ENSG00000175215/ENSG00000168309/ENSG00000166483/ENSG00000171791/ENSG00000123374/ENSG00000172716/ENSG00000136235/ENSG00000185499/ENSG00000136826/ENSG00000183765/ENSG00000185088/ENSG00000124508/ENSG00000144579/ENSG00000181449/ENSG00000147883/ENSG00000080839/ENSG00000139687/ENSG00000115170/ENSG00000166164/ENSG00000149311/ENSG00000134371/ENSG00000124762/ENSG00000118762/ENSG00000143751…	KANK2/CTDSP2/FAM107A/WEE1/BCL2/CDK2/SLFN11/GPNMB/MUC1/KLF4/CHEK2/RPS27L/BTN2A2/CTDSP1/SOX2/CDKN2B/RBL1/RB1/ACVR1/BRD7/ATM/CDC73/CDKN1A/PKD2/SDE2/CCL2/CTDSPL/RBL2/TP53/MDM2/CDKN1B/APC/FBXO7/EZH2/CCND1/PTEN/CRADD/WAC/DLG1/CASP2
descending
(up-regulated)	Immune Response	adaptive immune response	GO:0045577	regulation of B cell differentiation	1.6863531999756174	0.012775119327213183	ENSG00000185650/ENSG00000168918/ENSG00000113916/ENSG00000152518/ENSG00000157227/ENSG00000165025/ENSG00000235568/ENSG00000173757/ENSG00000092020/ENSG00000104332/ENSG00000123338/ENSG00000111679/ENSG00000198286/ENSG00000083799/ENSG00000115738/ENSG00000126226/ENSG00000100219	ZFP36L1/INPP5D/BCL6/ZFP36L2/MMP14/SYK/NFAM1/STAT5B/PPP2R3C/SFRP1/NCKAP1L/PTPN6/CARD11/CYLD/ID2/PCID2/XBP1
descending
(up-regulated)	Lipid Metabolism	none	GO:0071385	cellular response to glucocorticoid stimulus	1.6855823646454795	9.235627581516275e-4	ENSG00000168309/ENSG00000084093/ENSG00000146648/ENSG00000168209/ENSG00000185650/ENSG00000003402/ENSG00000152518/ENSG00000135046/ENSG00000124253/ENSG00000140443/ENSG00000159167/ENSG00000198840/ENSG00000240583/ENSG00000168646/ENSG00000128016/ENSG00000153094/ENSG00000108443/ENSG00000121068/ENSG00000078401/ENSG00000113580/ENSG00000138061/ENSG00000100889/ENSG00000156804/ENSG00000153187/ENSG00000119138…	FAM107A/REST/EGFR/DDIT4/ZFP36L1/CFLAR/ZFP36L2/ANXA1/PCK1/IGF1R/STC1/MT-ND3/AQP1/AXIN2/ZFP36/BCL2L11/RPS6KB1/TBX2/EDN1/NR3C1/CYP1B1/PCK2/FBXO32/HNRNPU/KLF9/UBE2L3/JAK2/FECH
descending
(up-regulated)	Structural Stabilization	none	GO:0032967	positive regulation of collagen biosynthetic process	1.6843987795631896	0.0199877	ENSG00000119699/ENSG00000102760/ENSG00000162733/ENSG00000026025/ENSG00000159216/ENSG00000164171/ENSG00000105329/ENSG00000167711/ENSG00000094975	TGFB3/RGCC/DDR2/VIM/RUNX1/ITGA2/TGFB1/SERPINF2/SUCO
descending
(up-regulated)	Lipid Metabolism	lipid storage	GO:0010878	cholesterol storage	1.6829015129376297	0.020544923995332864	ENSG00000186951/ENSG00000165029/ENSG00000119655/ENSG00000141458/ENSG00000107798/ENSG00000057252/ENSG00000095970/ENSG00000160179/ENSG00000073060/ENSG00000175445/ENSG00000164211/ENSG00000025434	PPARA/ABCA1/NPC2/NPC1/LIPA/SOAT1/TREM2/ABCG1/SCARB1/LPL/STARD4/NR1H3
descending
(up-regulated)	Lipid Metabolism	cholesterol metabolic process	GO:0010878	cholesterol storage	1.6829015129376297	0.020544923995332864	ENSG00000186951/ENSG00000165029/ENSG00000119655/ENSG00000141458/ENSG00000107798/ENSG00000057252/ENSG00000095970/ENSG00000160179/ENSG00000073060/ENSG00000175445/ENSG00000164211/ENSG00000025434	PPARA/ABCA1/NPC2/NPC1/LIPA/SOAT1/TREM2/ABCG1/SCARB1/LPL/STARD4/NR1H3
descending
(up-regulated)	Immune Response	adaptive immune response	GO:0002820	negative regulation of adaptive immune response	1.682211841983418	0.00388205	ENSG00000129654/ENSG00000113916/ENSG00000160685/ENSG00000077238/ENSG00000115318/ENSG00000081237/ENSG00000104972/ENSG00000197471/ENSG00000135077/ENSG00000117335/ENSG00000101665/ENSG00000123338/ENSG00000137033/ENSG00000115602/ENSG00000111679/ENSG00000010704/ENSG00000204642/ENSG00000186818/ENSG00000135870/ENSG00000106546/ENSG00000104998/ENSG00000112679/ENSG00000041880/ENSG00000204713/ENSG00000056586	FOXJ1/BCL6/ZBTB7B/IL4R/LOXL3/PTPRC/LILRB1/SPN/HAVCR2/CD46/SMAD7/NCKAP1L/IL33/IL1RL1/PTPN6/HFE/HLA-F/LILRB4/RC3H1/AHR/IL27RA/DUSP22/PARP3/TRIM27/RC3H2
descending
(up-regulated)	Immune Response	adaptive immune response	GO:0043371	negative regulation of CD4-positive, alpha-beta T cell differentiation	1.6804410280312574	0.0254615	ENSG00000067955/ENSG00000113916/ENSG00000160685/ENSG00000077238/ENSG00000135046/ENSG00000115318/ENSG00000159216/ENSG00000020633/ENSG00000101665/ENSG00000136630/ENSG00000189403/ENSG00000135870/ENSG00000171150	CBFB/BCL6/ZBTB7B/IL4R/ANXA1/LOXL3/RUNX1/RUNX3/SMAD7/HLX/HMGB1/RC3H1/SOCS5
descending
(up-regulated)	Immune Response	cytokine production	GO:0032743	positive regulation of interleukin-2 production	1.679649817361647	0.010733681573970083	ENSG00000198805/ENSG00000197943/ENSG00000122122/ENSG00000010610/ENSG00000135046/ENSG00000097007/ENSG00000159216/ENSG00000081237/ENSG00000184588/ENSG00000172243/ENSG00000173757/ENSG00000149273/ENSG00000105287/ENSG00000198286/ENSG00000115306/ENSG00000135341/ENSG00000104312/ENSG00000172175	PNP/PLCG2/SASH3/CD4/ANXA1/ABL1/RUNX1/PTPRC/PDE4B/CLEC7A/STAT5B/RPS3/PRKD2/CARD11/SPTBN1/MAP3K7/RIPK2/MALT1
descending
(up-regulated)	Immune Response	leukocyte chemotaxis	GO:0002548	monocyte chemotaxis	1.6781804941356895	0.00959441	ENSG00000102755/ENSG00000177119/ENSG00000120129/ENSG00000254087/ENSG00000135046/ENSG00000130150/ENSG00000131981/ENSG00000106366/ENSG00000108691/ENSG00000105372/ENSG00000160712/ENSG00000166923/ENSG00000189403/ENSG00000107562/ENSG00000204472/ENSG00000168329	FLT1/ANO6/DUSP1/LYN/ANXA1/MOSPD2/LGALS3/SERPINE1/CCL2/RPS19/IL6R/GREM1/HMGB1/CXCL12/AIF1/CX3CR1
descending
(up-regulated)	Autophagy	phagocytosis	GO:0050766	positive regulation of phagocytosis	1.6772660297393471	0.00230704	ENSG00000168461/ENSG00000177119/ENSG00000153208/ENSG00000179348/ENSG00000197943/ENSG00000136044/ENSG00000164171/ENSG00000081237/ENSG00000143226/ENSG00000134516/ENSG00000069974/ENSG00000149177/ENSG00000172243/ENSG00000134470/ENSG00000095970/ENSG00000108691/ENSG00000127472/ENSG00000123338/ENSG00000145220/ENSG00000125730/ENSG00000158869/ENSG00000244731/ENSG00000224389/ENSG00000018280/ENSG00000150337	RAB31/ANO6/MERTK/GATA2/PLCG2/APPL2/ITGA2/PTPRC/FCGR2A/DOCK2/RAB27A/PTPRJ/CLEC7A/IL15RA/TREM2/CCL2/PLA2G5/NCKAP1L/LYAR/C3/FCER1G/C4A/C4B/SLC11A1/FCGR1A
descending
(up-regulated)	Immune Response	phagocytosis	GO:0050766	positive regulation of phagocytosis	1.6772660297393471	0.00230704	ENSG00000168461/ENSG00000177119/ENSG00000153208/ENSG00000179348/ENSG00000197943/ENSG00000136044/ENSG00000164171/ENSG00000081237/ENSG00000143226/ENSG00000134516/ENSG00000069974/ENSG00000149177/ENSG00000172243/ENSG00000134470/ENSG00000095970/ENSG00000108691/ENSG00000127472/ENSG00000123338/ENSG00000145220/ENSG00000125730/ENSG00000158869/ENSG00000244731/ENSG00000224389/ENSG00000018280/ENSG00000150337	RAB31/ANO6/MERTK/GATA2/PLCG2/APPL2/ITGA2/PTPRC/FCGR2A/DOCK2/RAB27A/PTPRJ/CLEC7A/IL15RA/TREM2/CCL2/PLA2G5/NCKAP1L/LYAR/C3/FCER1G/C4A/C4B/SLC11A1/FCGR1A
descending
(up-regulated)	Immune Response	adaptive immune response	GO:0046631	alpha-beta T cell activation	1.6766480006018263	6.826717663015161e-6	ENSG00000143772/ENSG00000067955/ENSG00000138795/ENSG00000171791/ENSG00000163513/ENSG00000198805/ENSG00000164889/ENSG00000106571/ENSG00000196839/ENSG00000006042/ENSG00000113916/ENSG00000124215/ENSG00000204592/ENSG00000107738/ENSG00000122122/ENSG00000132842/ENSG00000150782/ENSG00000165025/ENSG00000115604/ENSG00000160685/ENSG00000077238/ENSG00000135046/ENSG00000128791/ENSG00000115318/ENSG00000097007…	ITPKB/CBFB/LEF1/BCL2/TGFBR2/PNP/SLC4A2/GLI3/ADA/TMEM98/BCL6/CDH26/HLA-E/VSIR/SASH3/AP3B1/IL18/SYK/IL18R1/ZBTB7B/IL4R/ANXA1/TWSG1/LOXL3/ABL1/RUNX1/PTPRC/RASAL3/LGALS9/NFKBIZ/LILRB1/DOCK2/CD300A/RUNX3/SPN/SOCS3/TCIRG1/ATP7A/IRF1/CD55/RHOA/AGER/CBLB/RORA/HLA-DRA/SMAD7/NCKAP1L/STAT3/HFE/HLX/HLA-DRB1/WDFY4/IL6R/CARD11/EBI3/ITCH/LILRB4/RPL22/SH3RF1/HMGB1/CD81/FOSL2/RIPK2/JAK1/MALT1/HLA-A/RC3H1/STAT6
ascending
(down-regulated)	Synapse	synaptic vesicle cycle	GO:0016079	synaptic vesicle exocytosis	1.67642	1.9483516463490738e-4	ENSG00000168993/ENSG00000129990/ENSG00000126583/ENSG00000099365/ENSG00000166501/ENSG00000102003/ENSG00000177380/ENSG00000089169/ENSG00000105649/ENSG00000220205/ENSG00000149927/ENSG00000106089/ENSG00000008056/ENSG00000067715/ENSG00000139220/ENSG00000173227/ENSG00000167371/ENSG00000130477/ENSG00000136854/ENSG00000186472/ENSG00000159164/ENSG00000105737/ENSG00000011347/ENSG00000125814/ENSG00000184702…	CPLX1/SYT5/PRKCG/STX1B/PRKCB/SYP/PPFIA3/RPH3A/RAB3A/VAMP2/DOC2A/STX1A/SYN1/SYT1/PPFIA2/SYT12/PRRT2/UNC13A/STXBP1/PCLO/SV2A/GRIK5/SYT7/NAPB/SEPTIN5/SYT4/DNAJC5/SV2B/CPLX2/DOC2B/CADPS/CDK5/SNAP25/OTOF/SNCA/ERC2/SLC4A8/NAPA/RIMS3/FBXL20/PFN2/DVL1/TPRG1L/PIP5K1C/SV2C/VPS18/RIMS1/PREPL/SNAP47/ATP2A2/DTNBP1
descending
(up-regulated)	Vasculature	vascular endothelial growth factor receptor signaling pathway	GO:0035924	cellular response to vascular endothelial growth factor stimulus	1.6763411918328799	9.235627581516275e-4	ENSG00000150093/ENSG00000162889/ENSG00000109458/ENSG00000102755/ENSG00000113721/ENSG00000054598/ENSG00000180447/ENSG00000011465/ENSG00000037280/ENSG00000134853/ENSG00000198719/ENSG00000119630/ENSG00000128917/ENSG00000173039/ENSG00000125144/ENSG00000197879/ENSG00000135046/ENSG00000184304/ENSG00000128052/ENSG00000121879/ENSG00000148400/ENSG00000178607/ENSG00000136158/ENSG00000092421/ENSG00000105287…	ITGB1/MAPKAPK2/GAB1/FLT1/PDGFRB/FOXC1/GAS1/DCN/FLT4/PDGFRA/DLL1/PGF/DLL4/RELA/MT1G/MYO1C/ANXA1/PRKD1/KDR/PIK3CA/NOTCH1/ERN1/SPRY2/SEMA6A/PRKD2/NRP2/SMOC2/VEGFA/PIK3CD/HSPB1/NRP1/VEGFD/JCAD/ROBO1/CD63/MAP2K3/NUS1/CADM4
descending
(up-regulated)	Immune Response	adaptive immune response	GO:0002495	antigen processing and presentation of peptide antigen via MHC class II	1.6762114839427813	0.011077651736929307	ENSG00000165406/ENSG00000166710/ENSG00000242574/ENSG00000095970/ENSG00000204287/ENSG00000163131/ENSG00000231389/ENSG00000115020/ENSG00000158869/ENSG00000196126/ENSG00000223865/ENSG00000204257/ENSG00000204252/ENSG00000198502/ENSG00000019582/ENSG00000079805/ENSG00000145416/ENSG00000196735	MARCHF8/B2M/HLA-DMB/TREM2/HLA-DRA/CTSS/HLA-DPA1/PIKFYVE/FCER1G/HLA-DRB1/HLA-DPB1/HLA-DMA/HLA-DOA/HLA-DRB5/CD74/DNM2/MARCHF1/HLA-DQA1
descending
(up-regulated)	Immune Response	none	GO:0002703	regulation of leukocyte mediated immunity	1.6750526893432605	3.044339437567012e-7	ENSG00000136869/ENSG00000000938/ENSG00000103241/ENSG00000129654/ENSG00000179348/ENSG00000197943/ENSG00000113916/ENSG00000033327/ENSG00000126804/ENSG00000204592/ENSG00000254087/ENSG00000166710/ENSG00000122122/ENSG00000150782/ENSG00000165025/ENSG00000089041/ENSG00000115604/ENSG00000028137/ENSG00000077238/ENSG00000170425/ENSG00000130303/ENSG00000081237/ENSG00000118640/ENSG00000115594/ENSG00000168961…	TLR4/FGR/FOXF1/FOXJ1/GATA2/PLCG2/BCL6/GAB2/ZBTB1/HLA-E/LYN/B2M/SASH3/IL18/SYK/P2RX7/IL18R1/TNFRSF1B/IL4R/ADORA2B/BST2/PTPRC/VAMP8/IL1R1/LGALS9/TGFB1/LILRB1/TNFSF13/CD300A/CADM1/SPN/MICA/TFRC/ITGAM/RIGI/CD55/PTAFR/SHLD2/CLEC7A/AGER/HAVCR2/TREM2/CD46/STAT5B/HLA-DRA/HSPD1/STXBP2/SMAD7/NCKAP1L/HLA-B/FZD5/C3/PTPN6/MAVS/HFE/ITGB2/KMT5B/HLA-DRB1/TYROBP/HLA-F/MR1/CRK/CD84/TAP2/NECTIN2/LILRB4/PAXIP1/SERPI…
descending
(up-regulated)	Endolysosome	none	GO:0006907	pinocytosis	1.6745737467634751	0.0227659	ENSG00000173548/ENSG00000162889/ENSG00000114738/ENSG00000105974/ENSG00000136044/ENSG00000167601/ENSG00000089006/ENSG00000103966/ENSG00000134516/ENSG00000079691	SNX33/MAPKAPK2/MAPKAPK3/CAV1/APPL2/AXL/SNX5/EHD4/DOCK2/CARMIL1
descending
(up-regulated)	Autophagy	phagocytosis	GO:0050764	regulation of phagocytosis	1.674406087231633	4.436363007579078e-4	ENSG00000168461/ENSG00000000938/ENSG00000064666/ENSG00000177119/ENSG00000153208/ENSG00000198959/ENSG00000179348/ENSG00000197943/ENSG00000136044/ENSG00000138448/ENSG00000165025/ENSG00000188313/ENSG00000137462/ENSG00000164171/ENSG00000081237/ENSG00000143226/ENSG00000134516/ENSG00000167851/ENSG00000069974/ENSG00000149177/ENSG00000172243/ENSG00000134470/ENSG00000095970/ENSG00000108691/ENSG00000127472…	RAB31/FGR/CNN2/ANO6/MERTK/TGM2/GATA2/PLCG2/APPL2/ITGAV/SYK/PLSCR1/TLR2/ITGA2/PTPRC/FCGR2A/DOCK2/CD300A/RAB27A/PTPRJ/CLEC7A/IL15RA/TREM2/CCL2/PLA2G5/NCKAP1L/DYSF/LYAR/C3/FCER1G/HCK/SCARB1/C4A/C4B/HMGB1/SLC11A1/ATG3/RACK1/FCGR1A
descending
(up-regulated)	Immune Response	phagocytosis	GO:0050764	regulation of phagocytosis	1.674406087231633	4.436363007579078e-4	ENSG00000168461/ENSG00000000938/ENSG00000064666/ENSG00000177119/ENSG00000153208/ENSG00000198959/ENSG00000179348/ENSG00000197943/ENSG00000136044/ENSG00000138448/ENSG00000165025/ENSG00000188313/ENSG00000137462/ENSG00000164171/ENSG00000081237/ENSG00000143226/ENSG00000134516/ENSG00000167851/ENSG00000069974/ENSG00000149177/ENSG00000172243/ENSG00000134470/ENSG00000095970/ENSG00000108691/ENSG00000127472…	RAB31/FGR/CNN2/ANO6/MERTK/TGM2/GATA2/PLCG2/APPL2/ITGAV/SYK/PLSCR1/TLR2/ITGA2/PTPRC/FCGR2A/DOCK2/CD300A/RAB27A/PTPRJ/CLEC7A/IL15RA/TREM2/CCL2/PLA2G5/NCKAP1L/DYSF/LYAR/C3/FCER1G/HCK/SCARB1/C4A/C4B/HMGB1/SLC11A1/ATG3/RACK1/FCGR1A
descending
(up-regulated)	Vasculature	endothelial cell migration	GO:0043535	regulation of blood vessel endothelial cell migration	1.6739211965880079	1.341070232596945e-4	ENSG00000126785/ENSG00000185591/ENSG00000116044/ENSG00000069702/ENSG00000102760/ENSG00000112333/ENSG00000096717/ENSG00000134954/ENSG00000179348/ENSG00000138685/ENSG00000139567/ENSG00000137509/ENSG00000091879/ENSG00000128917/ENSG00000142627/ENSG00000173269/ENSG00000126561/ENSG00000101017/ENSG00000136826/ENSG00000124181/ENSG00000166068/ENSG00000071246/ENSG00000135046/ENSG00000184304/ENSG00000097007…	RHOJ/SP1/NFE2L2/TGFBR3/RGCC/NR2E1/SIRT1/ETS1/GATA2/FGF2/ACVRL1/PRCP/ANGPT2/DLL4/EPHA2/MMRN2/STAT5A/CD40/KLF4/PLCG1/SPRED1/VASH1/ANXA1/PRKD1/ABL1/EFNA1/TGFB1/KDR/JUP/CARD10/NOTCH1/PIK3C2A/RHOA/HMOX1/FGFR1/HIF1A/NOS3/PRKCA/PRKD2/HDAC7/VEGFA/HSPB1/PDCD10/HMGB1/NRP1/STARD13/JCAD/MAP2K3/NUS1
descending
(up-regulated)	Vasculature	none	GO:0036303	lymph vessel morphogenesis	1.6727064709768358	0.016807617650015035	ENSG00000054598/ENSG00000037280/ENSG00000138685/ENSG00000139567/ENSG00000142627/ENSG00000066056/ENSG00000071246/ENSG00000176435/ENSG00000117707/ENSG00000114739	FOXC1/FLT4/FGF2/ACVRL1/EPHA2/TIE1/VASH1/CLEC14A/PROX1/ACVR2B
descending
(up-regulated)	Immune Response	none	GO:0002699	positive regulation of immune effector process	1.670550354460577	2.7367315008048224e-7	ENSG00000162889/ENSG00000136869/ENSG00000000938/ENSG00000096717/ENSG00000179348/ENSG00000197943/ENSG00000167191/ENSG00000136044/ENSG00000033327/ENSG00000126804/ENSG00000204592/ENSG00000166710/ENSG00000122122/ENSG00000150782/ENSG00000165025/ENSG00000089041/ENSG00000172936/ENSG00000115604/ENSG00000077238/ENSG00000170425/ENSG00000135046/ENSG00000081237/ENSG00000118640/ENSG00000115594/ENSG00000242574…	MAPKAPK2/TLR4/FGR/SIRT1/GATA2/PLCG2/GPRC5B/APPL2/GAB2/ZBTB1/HLA-E/B2M/SASH3/IL18/SYK/P2RX7/MYD88/IL18R1/IL4R/ADORA2B/ANXA1/PTPRC/VAMP8/IL1R1/HLA-DMB/LGALS9/NFKBIZ/PCK1/TGFB1/LAPTM5/LILRB1/TNFSF13/CD300A/CADM1/MICA/FER/TFRC/ITGAM/RIGI/CD55/PTAFR/SHLD2/CLEC7A/TREM2/CD46/STAT5B/LACC1/HLA-DRA/HSPD1/PLA2G5/SLC7A5/IL33/HLA-B/RPS19/FZD5/BCL10/C3/PTPN6/MAVS/HFE/ITGB2/HLX/KMT5B/HLA-DRB1/TYROBP/HLA-F/DDX60…
descending
(up-regulated)	Immune Response	activation of innate immune response	GO:0014004	microglia differentiation	1.670168157692478	0.0325726	ENSG00000112531/ENSG00000136869/ENSG00000143952/ENSG00000172936/ENSG00000137462/ENSG00000124479/ENSG00000105329	QKI/TLR4/VPS54/MYD88/TLR2/NDP/TGFB1
descending
(up-regulated)	Immune Response	phagocytosis	GO:0034134	toll-like receptor 2 signaling pathway	1.6699091915197393	0.0325726	ENSG00000254087/ENSG00000137462/ENSG00000155629/ENSG00000168884/ENSG00000118503/ENSG00000095970/ENSG00000184216/ENSG00000147324/ENSG00000104312	LYN/TLR2/PIK3AP1/TNIP2/TNFAIP3/TREM2/IRAK1/MFHAS1/RIPK2
descending
(up-regulated)	Immune Response	neuroinflammatory response	GO:0034134	toll-like receptor 2 signaling pathway	1.6699091915197393	0.0325726	ENSG00000254087/ENSG00000137462/ENSG00000155629/ENSG00000168884/ENSG00000118503/ENSG00000095970/ENSG00000184216/ENSG00000147324/ENSG00000104312	LYN/TLR2/PIK3AP1/TNIP2/TNFAIP3/TREM2/IRAK1/MFHAS1/RIPK2
descending
(up-regulated)	Epigenetic	none	GO:0035561	regulation of chromatin binding	1.6686196762723915	0.029925434039690522	ENSG00000138496/ENSG00000163840/ENSG00000147421/ENSG00000112312/ENSG00000062650/ENSG00000095564/ENSG00000013573/ENSG00000157657	PARP9/DTX3L/HMBOX1/GMNN/WAPL/BTAF1/DDX11/ZNF618
ascending
(down-regulated)	Synapse	dendritic transport	GO:0062237	protein localization to postsynapse	1.6684916665167802	0.016352749929121647	ENSG00000168993/ENSG00000166862/ENSG00000099365/ENSG00000183454/ENSG00000006116/ENSG00000165985/ENSG00000132535/ENSG00000168824/ENSG00000161835/ENSG00000156959/ENSG00000174775/ENSG00000144596/ENSG00000124313/ENSG00000132639/ENSG00000068400/ENSG00000006740/ENSG00000171603/ENSG00000067606/ENSG00000069329/ENSG00000171246/ENSG00000155974/ENSG00000105605/ENSG00000166342/ENSG00000144119	CPLX1/CACNG2/STX1B/GRIN2A/CACNG3/C1QL3/DLG4/NSG1/TAMALIN/LHFPL4/HRAS/GRIP2/IQSEC2/SNAP25/GRIPAP1/ARHGAP44/CLSTN1/PRKCZ/VPS35/NPTX1/GRIP1/CACNG7/NETO1/C1QL2
ascending
(down-regulated)	Synapse	postsynapse organization	GO:0062237	protein localization to postsynapse	1.6684916665167802	0.016352749929121647	ENSG00000168993/ENSG00000166862/ENSG00000099365/ENSG00000183454/ENSG00000006116/ENSG00000165985/ENSG00000132535/ENSG00000168824/ENSG00000161835/ENSG00000156959/ENSG00000174775/ENSG00000144596/ENSG00000124313/ENSG00000132639/ENSG00000068400/ENSG00000006740/ENSG00000171603/ENSG00000067606/ENSG00000069329/ENSG00000171246/ENSG00000155974/ENSG00000105605/ENSG00000166342/ENSG00000144119	CPLX1/CACNG2/STX1B/GRIN2A/CACNG3/C1QL3/DLG4/NSG1/TAMALIN/LHFPL4/HRAS/GRIP2/IQSEC2/SNAP25/GRIPAP1/ARHGAP44/CLSTN1/PRKCZ/VPS35/NPTX1/GRIP1/CACNG7/NETO1/C1QL2
descending
(up-regulated)	Vasculature	angiogenesis	GO:0090049	regulation of cell migration involved in sprouting angiogenesis	1.6680528929166825	0.00388205	ENSG00000126785/ENSG00000069702/ENSG00000112333/ENSG00000179348/ENSG00000138685/ENSG00000128917/ENSG00000173269/ENSG00000136826/ENSG00000166068/ENSG00000135046/ENSG00000097007/ENSG00000128052/ENSG00000100065/ENSG00000148400/ENSG00000011405/ENSG00000067560/ENSG00000100292/ENSG00000061273/ENSG00000112715/ENSG00000114209/ENSG00000099250/ENSG00000133121/ENSG00000165757	RHOJ/TGFBR3/NR2E1/GATA2/FGF2/DLL4/MMRN2/KLF4/SPRED1/ANXA1/ABL1/KDR/CARD10/NOTCH1/PIK3C2A/RHOA/HMOX1/HDAC7/VEGFA/PDCD10/NRP1/STARD13/JCAD
descending
(up-regulated)	Immune Response	adaptive immune response	GO:0002460	adaptive immune response based on somatic recombination of immune receptors built from immunoglobulin superfamily domains	1.667690607847917	1.20219224788447e-8	ENSG00000133789/ENSG00000138795/ENSG00000136869/ENSG00000076248/ENSG00000129654/ENSG00000196839/ENSG00000006042/ENSG00000168918/ENSG00000113916/ENSG00000126804/ENSG00000204592/ENSG00000166710/ENSG00000101017/ENSG00000122122/ENSG00000150782/ENSG00000089041/ENSG00000172936/ENSG00000115604/ENSG00000160685/ENSG00000028137/ENSG00000077238/ENSG00000010610/ENSG00000205403/ENSG00000135046/ENSG00000115318…	SWAP70/LEF1/TLR4/UNG/FOXJ1/ADA/TMEM98/INPP5D/BCL6/ZBTB1/HLA-E/B2M/CD40/SASH3/IL18/P2RX7/MYD88/IL18R1/ZBTB7B/TNFRSF1B/IL4R/CD4/CFI/ANXA1/LOXL3/EMP2/NFKB2/PTPRC/JAG1/IL1R1/TNFAIP3/NFKBIZ/TGFB1/FCGR2A/LILRB1/TNFSF13/RAB27A/SPN/CTSH/SOCS3/MICA/TFRC/NOTCH1/TCIRG1/CD55/SHLD2/CLEC7A/AGER/HAVCR2/TREM2/CD46/FCGR3A/RORA/HLA-DRA/CTSC/BTN3A2/HSPD1/SMAD7/TRAF3IP2/C5/C1QA/NCKAP1L/IL33/IL1RL1/HLA-B/FZD5/STAT3/B…
descending
(up-regulated)	Immune Response	adaptive immune response	GO:0002706	regulation of lymphocyte mediated immunity	1.6674697681903607	3.08054362497886e-5	ENSG00000129654/ENSG00000113916/ENSG00000126804/ENSG00000204592/ENSG00000166710/ENSG00000122122/ENSG00000150782/ENSG00000089041/ENSG00000115604/ENSG00000028137/ENSG00000081237/ENSG00000115594/ENSG00000168961/ENSG00000105329/ENSG00000104972/ENSG00000161955/ENSG00000182985/ENSG00000197471/ENSG00000204520/ENSG00000072274/ENSG00000196352/ENSG00000122376/ENSG00000204305/ENSG00000135077/ENSG00000095970…	FOXJ1/BCL6/ZBTB1/HLA-E/B2M/SASH3/IL18/P2RX7/IL18R1/TNFRSF1B/PTPRC/IL1R1/LGALS9/TGFB1/LILRB1/TNFSF13/CADM1/SPN/MICA/TFRC/CD55/SHLD2/AGER/HAVCR2/TREM2/CD46/STAT5B/HLA-DRA/HSPD1/SMAD7/NCKAP1L/HLA-B/FZD5/C3/PTPN6/HFE/KMT5B/HLA-DRB1/HLA-F/MR1/CRK/TAP2/NECTIN2/LILRB4/PAXIP1/SERPINB9/HMGB1/CD81/MAP3K7/MALT1/HLA-A/FCGR1A/VAV1/SLC15A4/LAMP1/STAT6/HLA-C/STX7/WAS/AP1G1/DENND1B/FBXO38/AHR/IL27RA/MAD2L2/DUSP22
ascending
(down-regulated)	Vasculature	cardiac conduction	GO:0086002	cardiac muscle cell action potential involved in contraction	1.6670815467590965	0.015718110912706695	ENSG00000149575/ENSG00000166257/ENSG00000006283/ENSG00000198626/ENSG00000105711/ENSG00000157388/ENSG00000198929/ENSG00000163399/ENSG00000196876/ENSG00000114279/ENSG00000151067/ENSG00000136531/ENSG00000162989/ENSG00000055118/ENSG00000153253/ENSG00000165995/ENSG00000158286/ENSG00000113569/ENSG00000177098/ENSG00000080709/ENSG00000057294/ENSG00000049759/ENSG00000171385/ENSG00000130037/ENSG00000144285…	SCN2B/SCN3B/CACNA1G/RYR2/SCN1B/CACNA1D/NOS1AP/ATP1A1/SCN8A/FGF12/CACNA1C/SCN2A/KCNJ3/KCNH2/SCN3A/CACNB2/RNF207/NUP155/SCN4B/KCNN2/PKP2/NEDD4L/KCND3/KCNA5/SCN1A/BIN1/TRPM4/CACNA2D1/ANK2/GPD1L
descending
(up-regulated)	Structural Stabilization	none	GO:0055003	cardiac myofibril assembly	1.6670131084897741	0.0279119	ENSG00000113721/ENSG00000134853/ENSG00000078114/ENSG00000141646/ENSG00000173991/ENSG00000117707/ENSG00000183091	PDGFRB/PDGFRA/NEBL/SMAD4/TCAP/PROX1/NEB
ascending
(down-regulated)	Synapse	none	GO:0035418	protein localization to synapse	1.6668677514984636	7.654329492756591e-4	ENSG00000168993/ENSG00000166862/ENSG00000099365/ENSG00000183454/ENSG00000162951/ENSG00000139182/ENSG00000110076/ENSG00000006116/ENSG00000165985/ENSG00000108684/ENSG00000186868/ENSG00000132535/ENSG00000161681/ENSG00000168824/ENSG00000138834/ENSG00000186472/ENSG00000175866/ENSG00000161835/ENSG00000156959/ENSG00000174775/ENSG00000144596/ENSG00000124313/ENSG00000166963/ENSG00000164061/ENSG00000152413…	CPLX1/CACNG2/STX1B/GRIN2A/LRRTM1/CLSTN3/NRXN2/CACNG3/C1QL3/ASIC2/MAPT/DLG4/SHANK1/NSG1/MAPK8IP3/PCLO/BAIAP2/TAMALIN/LHFPL4/HRAS/GRIP2/IQSEC2/MAP1A/BSN/HOMER1/CDK5/SNAP25/GRIPAP1/ARHGAP44/RAB27B/CLSTN1/PRKCZ/VPS35/NPTX1/DVL1/GRIP1/CACNG7/NETO1/C1QL2/DLG2/ZDHHC15/STAU2/GPC6/NLGN2/NRXN1
descending
(up-regulated)	Vasculature	endothelial cell migration	GO:0043534	blood vessel endothelial cell migration	1.6661147834364642	3.0447582159744092e-5	ENSG00000126785/ENSG00000150093/ENSG00000185591/ENSG00000116044/ENSG00000069702/ENSG00000102760/ENSG00000112333/ENSG00000096717/ENSG00000134954/ENSG00000196411/ENSG00000179348/ENSG00000138685/ENSG00000139567/ENSG00000137509/ENSG00000091879/ENSG00000126016/ENSG00000128917/ENSG00000142627/ENSG00000173269/ENSG00000126561/ENSG00000101017/ENSG00000136826/ENSG00000124181/ENSG00000166068/ENSG00000071246…	RHOJ/ITGB1/SP1/NFE2L2/TGFBR3/RGCC/NR2E1/SIRT1/ETS1/EPHB4/GATA2/FGF2/ACVRL1/PRCP/ANGPT2/AMOT/DLL4/EPHA2/MMRN2/STAT5A/CD40/KLF4/PLCG1/SPRED1/VASH1/ANXA1/PRKD1/ABL1/EMP2/EFNA1/TGFB1/KDR/JUP/CLEC14A/CDH5/CARD10/NOTCH1/PIK3C2A/RHOA/HMOX1/FGFR1/HIF1A/NOS3/PRKCA/PRKD2/HDAC7/GREM1/PIK3R3/SCARB1/VEGFA/HSPB1/PDCD10/HMGB1/NRP1/STARD13/EFNB2/JCAD/CYP1B1/ROBO1/MAP2K3/NUS1
descending
(up-regulated)	Vasculature	angiogenesis	GO:0002040	sprouting angiogenesis	1.6656145658559711	1.3989039661444223e-5	ENSG00000126785/ENSG00000150093/ENSG00000069702/ENSG00000138795/ENSG00000148482/ENSG00000135821/ENSG00000161638/ENSG00000113578/ENSG00000037280/ENSG00000112333/ENSG00000196411/ENSG00000198719/ENSG00000179348/ENSG00000138685/ENSG00000104067/ENSG00000139567/ENSG00000119630/ENSG00000128917/ENSG00000142627/ENSG00000173269/ENSG00000154124/ENSG00000136826/ENSG00000166068/ENSG00000165633/ENSG00000177932…	RHOJ/ITGB1/TGFBR3/LEF1/SLC39A12/GLUL/ITGA5/FGF1/FLT4/NR2E1/EPHB4/DLL1/GATA2/FGF2/TJP1/ACVRL1/PGF/DLL4/EPHA2/MMRN2/OTULIN/KLF4/SPRED1/VSTM4/ZNF354C/ANXA1/NGFR/ABL1/PARVA/TGFB1/KDR/JMJD6/CLEC14A/EPN2/CARD10/CEMIP2/SEMA5A/NOTCH1/PIK3C2A/RHOA/TEK/HMOX1/SEMA6A/ADAMTS9/RNF213/SYNJ2BP/HDAC7/GREM1/PIK3R3/LOXL2/TSPAN18/ALOX5/VEGFA/PDCD10/NRP1/JAK1/STARD13/EFNB2/PPP1R16B/VEGFD/JCAD/ROBO1
descending
(up-regulated)	Immune Response	none	GO:0043353	enucleate erythrocyte differentiation	1.6654350126834958	0.047398822737813116	ENSG00000139687/ENSG00000172845/ENSG00000153879/ENSG00000166881/ENSG00000125686/ENSG00000128340/ENSG00000094631/ENSG00000115738/ENSG00000105612	RB1/SP3/CEBPG/NEMP1/MED1/RAC2/HDAC6/ID2/DNASE2
descending
(up-regulated)	Immune Response	leukocyte chemotaxis	GO:0045123	cellular extravasation	1.6648303311852677	0.00202764	ENSG00000150093/ENSG00000261371/ENSG00000213949/ENSG00000133800/ENSG00000154721/ENSG00000110876/ENSG00000115594/ENSG00000197471/ENSG00000005844/ENSG00000151422/ENSG00000172461/ENSG00000113384/ENSG00000169403/ENSG00000204305/ENSG00000067900/ENSG00000108691/ENSG00000158769/ENSG00000166086/ENSG00000167193/ENSG00000099942/ENSG00000171608/ENSG00000112282/ENSG00000107562/ENSG00000090339/ENSG00000168329	ITGB1/PECAM1/ITGA1/LYVE1/JAM2/SELPLG/IL1R1/SPN/ITGAL/FER/FUT9/GOLPH3/PTAFR/AGER/ROCK1/CCL2/F11R/JAM3/CRK/CRKL/PIK3CD/MED23/CXCL12/ICAM1/CX3CR1
descending
(up-regulated)	Proteostasis	none	GO:0031639	plasminogen activation	1.6634731525364643	0.0246533	ENSG00000164344/ENSG00000182718/ENSG00000159216/ENSG00000167711/ENSG00000197747/ENSG00000105707/ENSG00000106366/ENSG00000011422/ENSG00000104368/ENSG00000107020/ENSG00000135919/ENSG00000074800/ENSG00000101160	KLKB1/ANXA2/RUNX1/SERPINF2/S100A10/HPN/SERPINE1/PLAUR/PLAT/PLGRKT/SERPINE2/ENO1/CTSZ
descending
(up-regulated)	Immune Response	adaptive immune response	GO:0002449	lymphocyte mediated immunity	1.6619291528389217	3.312295039912801e-7	ENSG00000133789/ENSG00000170759/ENSG00000076248/ENSG00000129654/ENSG00000168918/ENSG00000113916/ENSG00000126804/ENSG00000204592/ENSG00000166710/ENSG00000101017/ENSG00000122122/ENSG00000150782/ENSG00000089041/ENSG00000172936/ENSG00000115604/ENSG00000028137/ENSG00000077238/ENSG00000205403/ENSG00000213853/ENSG00000117450/ENSG00000081237/ENSG00000101384/ENSG00000115594/ENSG00000168961/ENSG00000144802…	SWAP70/KIF5B/UNG/FOXJ1/INPP5D/BCL6/ZBTB1/HLA-E/B2M/CD40/SASH3/IL18/P2RX7/MYD88/IL18R1/TNFRSF1B/IL4R/CFI/EMP2/PRDX1/PTPRC/JAG1/IL1R1/LGALS9/NFKBIZ/TGFB1/FCGR2A/LILRB1/TNFSF13/RAB27A/CADM1/SPN/CTSH/MICA/TFRC/TCIRG1/PLEKHM2/CD55/SHLD2/AGER/HAVCR2/TREM2/CD46/STAT5B/FCGR3A/HLA-DRA/CTSC/BTN3A2/HSPD1/SMAD7/TRAF3IP2/C5/C1QA/NCKAP1L/CEBPG/HLA-B/FZD5/BCL10/C3/PTPN6/IRF7/HFE/FCER1G/C1QB/KMT5B/HLA-DRB1/HLA-F…
descending
(up-regulated)	Immune Response	adaptive immune response	GO:0046641	positive regulation of alpha-beta T cell proliferation	1.6615450465113386	0.037990138659822745	ENSG00000163513/ENSG00000204592/ENSG00000150782/ENSG00000165025/ENSG00000081237/ENSG00000105122/ENSG00000168961/ENSG00000196352/ENSG00000198286/ENSG00000105246/ENSG00000110651/ENSG00000104312/ENSG00000206503/ENSG00000096968/ENSG00000065675/ENSG00000105397	TGFBR2/HLA-E/IL18/SYK/PTPRC/RASAL3/LGALS9/CD55/CARD11/EBI3/CD81/RIPK2/HLA-A/JAK2/PRKCQ/TYK2
descending
(up-regulated)	Immune Response	adaptive immune response	GO:0030889	negative regulation of B cell proliferation	1.6603489200822188	0.0310392	ENSG00000168918/ENSG00000254087/ENSG00000177425/ENSG00000164305/ENSG00000167851/ENSG00000149311/ENSG00000011600/ENSG00000135870/ENSG00000123143	INPP5D/LYN/PAWR/CASP3/CD300A/ATM/TYROBP/RC3H1/PKN1
descending
(up-regulated)	Structural Stabilization	cell-substrate adhesion	GO:0045785	positive regulation of cell adhesion	1.6600828949037196	3.860982170129196e-13	ENSG00000176105/ENSG00000150760/ENSG00000071054/ENSG00000136518/ENSG00000143772/ENSG00000147459/ENSG00000132669/ENSG00000067955/ENSG00000184371/ENSG00000162946/ENSG00000138795/ENSG00000161638/ENSG00000124126/ENSG00000143842/ENSG00000173473/ENSG00000163513/ENSG00000119927/ENSG00000145555/ENSG00000103241/ENSG00000172037/ENSG00000101311/ENSG00000091409/ENSG00000105974/ENSG00000134954/ENSG00000130024…	YES1/DOCK1/MAP4K4/ACTL6A/ITPKB/DOCK5/RIN2/CBFB/CSF1/DISC1/LEF1/ITGA5/PREX1/SOX13/SMARCC1/TGFBR2/GPAM/MYO10/FOXF1/LAMB2/FERMT1/ITGA6/CAV1/ETS1/PHF10/TGM2/TJP1/IL6ST/MEGF10/PNP/GLI3/ADA/GCNT2/CDK6/PODXL/BCL6/VAV3/DAB2/ITGAV/RELA/ZBTB1/HLA-E/BMP7/VSIR/RREB1/LYN/B2M/SASH3/AP3B1/IL18/SYK/FERMT2/ZBTB7B/IL4R/CD4/NEDD9/BTN2A2/TGFB2/SOX2/ANXA1/ARID2/GLI2/NID1/ABL1/RUNX1/EMP2/UTRN/PLPP3/EDIL3/ITGA2/PTPRC/R…
descending
(up-regulated)	Structural Stabilization	cell-cell junction organization	GO:0045785	positive regulation of cell adhesion	1.6600828949037196	3.860982170129196e-13	ENSG00000176105/ENSG00000150760/ENSG00000071054/ENSG00000136518/ENSG00000143772/ENSG00000147459/ENSG00000132669/ENSG00000067955/ENSG00000184371/ENSG00000162946/ENSG00000138795/ENSG00000161638/ENSG00000124126/ENSG00000143842/ENSG00000173473/ENSG00000163513/ENSG00000119927/ENSG00000145555/ENSG00000103241/ENSG00000172037/ENSG00000101311/ENSG00000091409/ENSG00000105974/ENSG00000134954/ENSG00000130024…	YES1/DOCK1/MAP4K4/ACTL6A/ITPKB/DOCK5/RIN2/CBFB/CSF1/DISC1/LEF1/ITGA5/PREX1/SOX13/SMARCC1/TGFBR2/GPAM/MYO10/FOXF1/LAMB2/FERMT1/ITGA6/CAV1/ETS1/PHF10/TGM2/TJP1/IL6ST/MEGF10/PNP/GLI3/ADA/GCNT2/CDK6/PODXL/BCL6/VAV3/DAB2/ITGAV/RELA/ZBTB1/HLA-E/BMP7/VSIR/RREB1/LYN/B2M/SASH3/AP3B1/IL18/SYK/FERMT2/ZBTB7B/IL4R/CD4/NEDD9/BTN2A2/TGFB2/SOX2/ANXA1/ARID2/GLI2/NID1/ABL1/RUNX1/EMP2/UTRN/PLPP3/EDIL3/ITGA2/PTPRC/R…
descending
(up-regulated)	Immune Response	activation of innate immune response	GO:0043300	regulation of leukocyte degranulation	1.6580282955074428	0.00821071	ENSG00000000938/ENSG00000103241/ENSG00000179348/ENSG00000033327/ENSG00000254087/ENSG00000165025/ENSG00000077238/ENSG00000170425/ENSG00000118640/ENSG00000168961/ENSG00000167851/ENSG00000169896/ENSG00000169403/ENSG00000076944/ENSG00000123338/ENSG00000160255/ENSG00000204642/ENSG00000066294/ENSG00000133246/ENSG00000127507/ENSG00000182511/ENSG00000185896/ENSG00000128340/ENSG00000166747	FGR/FOXF1/GATA2/GAB2/LYN/SYK/IL4R/ADORA2B/VAMP8/LGALS9/CD300A/ITGAM/PTAFR/STXBP2/NCKAP1L/ITGB2/HLA-F/CD84/PRAM1/ADGRE2/FES/LAMP1/RAC2/AP1G1
ascending
(down-regulated)	Structural Stabilization	none	GO:0045104	intermediate filament cytoskeleton organization	1.6578702362732272	0.015210132236894772	ENSG00000132932/ENSG00000125864/ENSG00000180921/ENSG00000118898/ENSG00000159450/ENSG00000104722/ENSG00000277586/ENSG00000171159/ENSG00000167880/ENSG00000148798/ENSG00000166579/ENSG00000214944/ENSG00000164690/ENSG00000066427/ENSG00000178209/ENSG00000186395/ENSG00000057294/ENSG00000100285/ENSG00000128422/ENSG00000142168/ENSG00000113712/ENSG00000136827/ENSG00000081277	ATP8A2/BFSP1/FAM83H/PPL/TCHH/NEFM/NEFL/BBLN/EVPL/INA/NDEL1/ARHGEF28/SHH/ATXN3/PLEC/KRT10/PKP2/NEFH/KRT17/SOD1/CSNK1A1/TOR1A/PKP1
descending
(up-regulated)	Immune Response	cytokine production	GO:0032731	positive regulation of interleukin-1 beta production	1.6577196870756516	0.00503005	ENSG00000105483/ENSG00000136869/ENSG00000163565/ENSG00000137752/ENSG00000173039/ENSG00000089041/ENSG00000172936/ENSG00000104518/ENSG00000168961/ENSG00000172243/ENSG00000204305/ENSG00000243317/ENSG00000163251/ENSG00000168610/ENSG00000011600/ENSG00000114251/ENSG00000175445/ENSG00000106100/ENSG00000106211/ENSG00000104312/ENSG00000172175/ENSG00000064012/ENSG00000221926/ENSG00000096968/ENSG00000249437	CARD8/TLR4/IFI16/CASP1/RELA/P2RX7/MYD88/GSDMD/LGALS9/CLEC7A/AGER/STMP1/FZD5/STAT3/TYROBP/WNT5A/LPL/NOD1/HSPB1/RIPK2/MALT1/CASP8/TRIM16/JAK2/NAIP
descending
(up-regulated)	Apoptosis	none	GO:1904035	regulation of epithelial cell apoptotic process	1.6574689139868508	3.9458187037925475e-4	ENSG00000137693/ENSG00000186951/ENSG00000116044/ENSG00000102760/ENSG00000171791/ENSG00000177119/ENSG00000185650/ENSG00000179348/ENSG00000003402/ENSG00000176046/ENSG00000101017/ENSG00000124181/ENSG00000097007/ENSG00000141458/ENSG00000168884/ENSG00000139687/ENSG00000176720/ENSG00000118503/ENSG00000164850/ENSG00000105329/ENSG00000128052/ENSG00000179776/ENSG00000151748/ENSG00000148180/ENSG00000140443…	YAP1/PPARA/NFE2L2/RGCC/BCL2/ANO6/ZFP36L1/GATA2/CFLAR/NUPR1/CD40/PLCG1/ABL1/NPC1/TNIP2/RB1/BOK/TNFAIP3/GPER1/TGFB1/KDR/CDH5/SAV1/GSN/IGF1R/SEMA5A/SRSF6/TEK/HMOX1/SERPINE1/CCL2/TCF7L2/CDKN1B/TIA1/ZFP36/PDCD4/WFS1/CAST/ICAM1/ANGPTL4/ITGB3BP/MAPK7/BAX/PRKAA1/JAK2/PAK4/TMF1/KRIT1/STK4/EIF2S1
descending
(up-regulated)	Immune Response	none	GO:0002429	immune response-activating cell surface receptor signaling pathway	1.6574188390066327	8.938426520037817e-9	ENSG00000176105/ENSG00000120690/ENSG00000060237/ENSG00000101096/ENSG00000171791/ENSG00000136869/ENSG00000092820/ENSG00000140931/ENSG00000187554/ENSG00000027075/ENSG00000000938/ENSG00000117280/ENSG00000100906/ENSG00000196839/ENSG00000197943/ENSG00000168918/ENSG00000134215/ENSG00000136044/ENSG00000123609/ENSG00000012124/ENSG00000171860/ENSG00000173039/ENSG00000254087/ENSG00000198087/ENSG00000177425…	YES1/ELF1/WNK1/NFATC2/BCL2/TLR4/EZR/CMTM3/TLR5/PRKCH/FGR/RAB29/NFKBIA/ADA/PLCG2/INPP5D/VAV3/APPL2/NMI/CD22/C3AR1/RELA/LYN/CD2AP/PAWR/PAK2/SYK/IKBKB/PELI1/MYD88/PLPP4/PLCG1/PLSCR1/TLR2/BTN2A2/BLNK/BTNL9/IRAK4/PIK3AP1/ABL1/NFAM1/CHUK/TNIP2/PTPRC/TNFAIP3/NFKBIZ/LAPTM5/LAT2/CD300A/FYN/CMKLR1/PIK3CA/LIPA/NINJ1/PDE4B/NFKB1/ITGAM/IRAK2/SOS1/LGALS3/OAS1/PTPRJ/CLEC7A/BTN3A1/CBLB/ERMAP/TREM2/GBP1/BTN3A2/TR…
descending
(up-regulated)	Immune Response	leukocyte chemotaxis	GO:0050900	leukocyte migration	1.6558847832727948	4.921469772947755e-10	ENSG00000176105/ENSG00000150093/ENSG00000133789/ENSG00000060237/ENSG00000184371/ENSG00000261371/ENSG00000124126/ENSG00000121966/ENSG00000102755/ENSG00000151491/ENSG00000064666/ENSG00000170989/ENSG00000177119/ENSG00000091409/ENSG00000174059/ENSG00000213949/ENSG00000129654/ENSG00000129422/ENSG00000213654/ENSG00000196839/ENSG00000133800/ENSG00000136160/ENSG00000119630/ENSG00000134215/ENSG00000120129…	YES1/ITGB1/SWAP70/WNK1/CSF1/PECAM1/PREX1/CXCR4/FLT1/EPS8/CNN2/S1PR1/ANO6/ITGA6/CD34/ITGA1/FOXJ1/MTUS1/GPSM3/ADA/LYVE1/EDNRB/PGF/VAV3/DUSP1/PADI2/C3AR1/MMP14/LYN/MMP2/APOD/SYK/MYD88/MSN/JAM2/NEDD9/TGFB2/ANXA1/B4GALT1/IRAK4/SELPLG/ABL1/EMP2/ADAM10/ITGA2/IL1R1/CXCL16/CSF1R/MOSPD2/DOCK8/LGALS9/SELENOK/SLC12A2/CD300A/FYN/CSF3R/SPN/CMKLR1/ITGAL/FER/STK10/NINJ1/FUT9/PDE4B/HSD3B7/SOS1/LGALS3/GOLPH3/RHOA/…
descending
(up-regulated)	Immune Response	activation of innate immune response	GO:0043299	leukocyte degranulation	1.6555101095069942	0.00214896	ENSG00000000938/ENSG00000138772/ENSG00000103241/ENSG00000092531/ENSG00000179348/ENSG00000033327/ENSG00000254087/ENSG00000165025/ENSG00000077238/ENSG00000170425/ENSG00000116266/ENSG00000118640/ENSG00000168961/ENSG00000086730/ENSG00000167851/ENSG00000069974/ENSG00000110395/ENSG00000169896/ENSG00000169403/ENSG00000203747/ENSG00000076944/ENSG00000123338/ENSG00000160255/ENSG00000204642/ENSG00000101336…	FGR/ANXA3/FOXF1/SNAP23/GATA2/GAB2/LYN/SYK/IL4R/ADORA2B/STXBP3/VAMP8/LGALS9/LAT2/CD300A/RAB27A/CBL/ITGAM/PTAFR/FCGR3A/STXBP2/NCKAP1L/ITGB2/HLA-F/HCK/CD84/PRAM1/ADGRE2/PIK3CD/FES/LAMP1/RAC2/AP1G1
descending
(up-regulated)	Immune Response	adaptive immune response	GO:0002250	adaptive immune response	1.655458400736238	9.354285004261249e-11	ENSG00000133789/ENSG00000079337/ENSG00000138795/ENSG00000136869/ENSG00000165406/ENSG00000096717/ENSG00000076248/ENSG00000129654/ENSG00000134352/ENSG00000196839/ENSG00000006042/ENSG00000168918/ENSG00000113916/ENSG00000213445/ENSG00000126804/ENSG00000204592/ENSG00000254087/ENSG00000166710/ENSG00000101017/ENSG00000122122/ENSG00000150782/ENSG00000165025/ENSG00000089041/ENSG00000172936/ENSG00000115604…	SWAP70/RAPGEF3/LEF1/TLR4/MARCHF8/SIRT1/UNG/FOXJ1/IL6ST/ADA/TMEM98/INPP5D/BCL6/SIPA1/ZBTB1/HLA-E/LYN/B2M/CD40/SASH3/IL18/SYK/P2RX7/MYD88/IL18R1/ZBTB7B/TNFRSF1B/OTUD7B/IL4R/CD4/CFI/ORAI1/ANXA1/LOXL3/EMP2/NFKB2/PTPRC/LAIR1/JAG1/IL1R1/HLA-DMB/TNFAIP3/NFKBIZ/TGFB1/FCGR2A/LILRB1/LAT2/TNFSF13/RAB27A/FYN/SPN/CTSH/KCNJ8/TFEB/SOCS3/MICA/TFRC/TAP1/NOTCH1/TCIRG1/IRF1/CD55/SHLD2/CLEC7A/RAPGEF4/BTN3A1/AGER/HAV…
descending
(up-regulated)	Vasculature	none	GO:0010232	vascular transport	1.6552464548735188	3.212845858281187e-4	ENSG00000003989/ENSG00000134294/ENSG00000198743/ENSG00000196517/ENSG00000070214/ENSG00000137491/ENSG00000079215/ENSG00000163406/ENSG00000081479/ENSG00000155380/ENSG00000197496/ENSG00000118777/ENSG00000117394/ENSG00000080493/ENSG00000018625/ENSG00000105281/ENSG00000085563/ENSG00000139155/ENSG00000069431/ENSG00000064651/ENSG00000168389/ENSG00000125257/ENSG00000116678/ENSG00000121361/ENSG00000072274…	SLC7A2/SLC38A2/SLC5A3/SLC6A9/SLC44A1/SLCO2B1/SLC1A3/SLC15A2/LRP2/SLC16A1/SLC2A10/ABCG2/SLC2A1/SLC4A4/ATP1A2/SLC1A5/ABCB1/SLCO1C1/ABCC9/SLC12A2/MFSD2A/ABCC4/LEPR/KCNJ8/TFRC/SLC2A4/INSR/SLC38A3/SLC6A13/AGER/SLC1A2/SLC7A1/SLC7A5/SLC38A5/ATP2A3/NHERF1
descending
(up-regulated)	Vasculature	maintenance of blood-brain barrier	GO:0150104	transport across blood-brain barrier	1.6552464548735188	3.212845858281187e-4	ENSG00000003989/ENSG00000134294/ENSG00000198743/ENSG00000196517/ENSG00000070214/ENSG00000137491/ENSG00000079215/ENSG00000163406/ENSG00000081479/ENSG00000155380/ENSG00000197496/ENSG00000118777/ENSG00000117394/ENSG00000080493/ENSG00000018625/ENSG00000105281/ENSG00000085563/ENSG00000139155/ENSG00000069431/ENSG00000064651/ENSG00000168389/ENSG00000125257/ENSG00000116678/ENSG00000121361/ENSG00000072274…	SLC7A2/SLC38A2/SLC5A3/SLC6A9/SLC44A1/SLCO2B1/SLC1A3/SLC15A2/LRP2/SLC16A1/SLC2A10/ABCG2/SLC2A1/SLC4A4/ATP1A2/SLC1A5/ABCB1/SLCO1C1/ABCC9/SLC12A2/MFSD2A/ABCC4/LEPR/KCNJ8/TFRC/SLC2A4/INSR/SLC38A3/SLC6A13/AGER/SLC1A2/SLC7A1/SLC7A5/SLC38A5/ATP2A3/NHERF1
descending
(up-regulated)	Immune Response	cytokine production	GO:0032732	positive regulation of interleukin-1 production	1.652210830315532	0.00182535	ENSG00000105483/ENSG00000136869/ENSG00000163565/ENSG00000137752/ENSG00000173039/ENSG00000089041/ENSG00000172936/ENSG00000104518/ENSG00000168961/ENSG00000172243/ENSG00000204305/ENSG00000135077/ENSG00000243317/ENSG00000170348/ENSG00000163251/ENSG00000168610/ENSG00000011600/ENSG00000114251/ENSG00000175445/ENSG00000106100/ENSG00000106211/ENSG00000189403/ENSG00000104312/ENSG00000172349/ENSG00000172175…	CARD8/TLR4/IFI16/CASP1/RELA/P2RX7/MYD88/GSDMD/LGALS9/CLEC7A/AGER/HAVCR2/STMP1/TMED10/FZD5/STAT3/TYROBP/WNT5A/LPL/NOD1/HSPB1/HMGB1/RIPK2/IL16/MALT1/CASP8/TRIM16/JAK2/NAIP
descending
(up-regulated)	Structural Stabilization	cell-substrate adhesion	GO:0051894	positive regulation of focal adhesion assembly	1.6521455429319123	0.019212289646532606	ENSG00000071054/ENSG00000073712/ENSG00000097007/ENSG00000115109/ENSG00000128052/ENSG00000124145/ENSG00000197747/ENSG00000169756/ENSG00000149177/ENSG00000120156/ENSG00000067900/ENSG00000104332/ENSG00000084636/ENSG00000112715/ENSG00000099250	MAP4K4/FERMT2/ABL1/EPB41L5/KDR/SDC4/S100A10/LIMS1/PTPRJ/TEK/ROCK1/SFRP1/COL16A1/VEGFA/NRP1
descending
(up-regulated)	Immune Response	none	GO:0070665	positive regulation of leukocyte proliferation	1.6510366580451028	9.660809314336045e-5	ENSG00000184371/ENSG00000101096/ENSG00000171791/ENSG00000136869/ENSG00000163513/ENSG00000119927/ENSG00000134352/ENSG00000198805/ENSG00000196839/ENSG00000113916/ENSG00000134215/ENSG00000204592/ENSG00000254087/ENSG00000122122/ENSG00000150782/ENSG00000165025/ENSG00000197329/ENSG00000172936/ENSG00000135046/ENSG00000130303/ENSG00000081237/ENSG00000105122/ENSG00000182578/ENSG00000242574/ENSG00000168961…	CSF1/NFATC2/BCL2/TLR4/TGFBR2/GPAM/IL6ST/PNP/ADA/BCL6/VAV3/HLA-E/LYN/SASH3/IL18/SYK/PELI1/MYD88/ANXA1/BST2/PTPRC/RASAL3/CSF1R/HLA-DMB/LGALS9/EFNB1/SELENOK/BMI1/SPN/NCK1/TFRC/CD55/CDKN1A/AGER/HAVCR2/CD46/STAT5B/FCGR3A/ST6GAL1/SLC7A1/HLA-DPA1/NCKAP1L/RPS3/HLA-DPB1/CARD11/EBI3/CD74/HMGB1/CD81/RIPK2/TNFSF13B/AIF1/HLA-A
descending
(up-regulated)	Immune Response	adaptive immune response	GO:0002822	regulation of adaptive immune response based on somatic recombination of immune receptors built from immunoglobulin superfamily domains	1.6503327786134412	8.121918672065563e-6	ENSG00000129654/ENSG00000196839/ENSG00000113916/ENSG00000126804/ENSG00000204592/ENSG00000166710/ENSG00000122122/ENSG00000150782/ENSG00000089041/ENSG00000115604/ENSG00000160685/ENSG00000028137/ENSG00000077238/ENSG00000010610/ENSG00000135046/ENSG00000115318/ENSG00000081237/ENSG00000115594/ENSG00000118503/ENSG00000144802/ENSG00000105329/ENSG00000104972/ENSG00000161955/ENSG00000197471/ENSG00000204520…	FOXJ1/ADA/BCL6/ZBTB1/HLA-E/B2M/SASH3/IL18/P2RX7/IL18R1/ZBTB7B/TNFRSF1B/IL4R/CD4/ANXA1/LOXL3/PTPRC/IL1R1/TNFAIP3/NFKBIZ/TGFB1/LILRB1/TNFSF13/SPN/MICA/TFRC/CD55/SHLD2/CLEC7A/AGER/HAVCR2/TREM2/CD46/HLA-DRA/HSPD1/SMAD7/NCKAP1L/IL33/IL1RL1/HLA-B/FZD5/C3/PTPN6/HFE/HLX/KMT5B/HLA-DRB1/HLA-F/MR1/TAP2/NECTIN2/LILRB4/PAXIP1/HMGB1/CD81/MAP3K7/RIPK2/TNFSF13B/SLC11A1/PLA2G4A/MALT1/HLA-A/FCGR1A/SLC15A4/RC3H1/ST…
descending
(up-regulated)	Immune Response	cytokine production	GO:0032635	interleukin-6 production	1.648460531876399	4.706342664876183e-5	ENSG00000162889/ENSG00000136869/ENSG00000090376/ENSG00000197971/ENSG00000162909/ENSG00000129654/ENSG00000019991/ENSG00000197943/ENSG00000168918/ENSG00000173039/ENSG00000068001/ENSG00000165025/ENSG00000089041/ENSG00000172936/ENSG00000137462/ENSG00000170425/ENSG00000082196/ENSG00000115267/ENSG00000118503/ENSG00000168961/ENSG00000105329/ENSG00000113811/ENSG00000179295/ENSG00000107201/ENSG00000169403…	MAPKAPK2/TLR4/IRAK3/MBP/CAPN2/FOXJ1/HGF/PLCG2/INPP5D/RELA/HYAL2/SYK/P2RX7/MYD88/TLR2/ADORA2B/C1QTNF3/IFIH1/TNFAIP3/LGALS9/TGFB1/SELENOK/PTPN11/RIGI/PTAFR/CLEC7A/AGER/AFAP1L2/HAVCR2/ARRB1/TREM2/HSPD1/NCKAP1L/IL33/HLA-B/STAT3/BCL10/PTPN6/MAVS/TYROBP/IL17RA/IL6R/IL17D/WNT5A/CD84/LILRB4/LPL/NOD1/SELENOS/CD74/HMGB1/RIPK2/IL16/AIF1
descending
(up-regulated)	Immune Response	cytokine production	GO:0032675	regulation of interleukin-6 production	1.648460531876399	4.706342664876183e-5	ENSG00000162889/ENSG00000136869/ENSG00000090376/ENSG00000197971/ENSG00000162909/ENSG00000129654/ENSG00000019991/ENSG00000197943/ENSG00000168918/ENSG00000173039/ENSG00000068001/ENSG00000165025/ENSG00000089041/ENSG00000172936/ENSG00000137462/ENSG00000170425/ENSG00000082196/ENSG00000115267/ENSG00000118503/ENSG00000168961/ENSG00000105329/ENSG00000113811/ENSG00000179295/ENSG00000107201/ENSG00000169403…	MAPKAPK2/TLR4/IRAK3/MBP/CAPN2/FOXJ1/HGF/PLCG2/INPP5D/RELA/HYAL2/SYK/P2RX7/MYD88/TLR2/ADORA2B/C1QTNF3/IFIH1/TNFAIP3/LGALS9/TGFB1/SELENOK/PTPN11/RIGI/PTAFR/CLEC7A/AGER/AFAP1L2/HAVCR2/ARRB1/TREM2/HSPD1/NCKAP1L/IL33/HLA-B/STAT3/BCL10/PTPN6/MAVS/TYROBP/IL17RA/IL6R/IL17D/WNT5A/CD84/LILRB4/LPL/NOD1/SELENOS/CD74/HMGB1/RIPK2/IL16/AIF1
descending
(up-regulated)	Oxidative Stress	reactive oxygen species metabolic process	GO:0090322	regulation of superoxide metabolic process	1.6482133841548363	0.021928509893498083	ENSG00000116044/ENSG00000146648/ENSG00000122986/ENSG00000101144/ENSG00000165025/ENSG00000228716/ENSG00000105329/ENSG00000169896/ENSG00000172243/ENSG00000131979/ENSG00000160255/ENSG00000011600/ENSG00000275700/ENSG00000066044/ENSG00000084207/ENSG00000114353	NFE2L2/EGFR/HVCN1/BMP7/SYK/DHFR/TGFB1/ITGAM/CLEC7A/GCH1/ITGB2/TYROBP/AATF/ELAVL1/GSTP1/GNAI2
ascending
(down-regulated)	Synapse	none	GO:0017156	calcium-ion regulated exocytosis	1.6477820637941265	0.00637072	ENSG00000129990/ENSG00000171450/ENSG00000099365/ENSG00000099625/ENSG00000089169/ENSG00000105649/ENSG00000220205/ENSG00000149927/ENSG00000106089/ENSG00000067715/ENSG00000213023/ENSG00000173227/ENSG00000130477/ENSG00000136854/ENSG00000078808/ENSG00000157152/ENSG00000011347/ENSG00000007516/ENSG00000158445/ENSG00000132872/ENSG00000019505/ENSG00000272636/ENSG00000163618/ENSG00000164885/ENSG00000132639…	SYT5/CDK5R2/STX1B/CBARP/RPH3A/RAB3A/VAMP2/DOC2A/STX1A/SYT1/SYT3/SYT12/UNC13A/STXBP1/SDF4/SYN2/SYT7/BAIAP3/KCNB1/SYT4/SYT13/DOC2B/CADPS/CDK5/SNAP25/SYT15/RIMS3/TRPV6/SCAMP5/PPP3CB/RIMS1/ATP2A2/ADRA2A/RPH3AL
ascending
(down-regulated)	Vasculature	cardiac conduction	GO:0061337	cardiac conduction	1.6453274614532454	0.00163954	ENSG00000149575/ENSG00000166257/ENSG00000118160/ENSG00000105409/ENSG00000072062/ENSG00000160460/ENSG00000006283/ENSG00000160014/ENSG00000198626/ENSG00000127914/ENSG00000105711/ENSG00000157388/ENSG00000070961/ENSG00000067842/ENSG00000159640/ENSG00000163399/ENSG00000157087/ENSG00000151067/ENSG00000119782/ENSG00000173826/ENSG00000090020/ENSG00000162989/ENSG00000055118/ENSG00000143153/ENSG00000114923…	SCN2B/SCN3B/SLC8A2/ATP1A3/PRKACA/SPTBN4/CACNA1G/CALM3/RYR2/AKAP9/SCN1B/CACNA1D/ATP2B1/ATP2B3/ACE/ATP1A1/ATP2B2/CACNA1C/FKBP1B/KCNH6/SLC9A1/KCNJ3/KCNH2/ATP1B1/SLC4A3/SLC8A3/EHD3/HCN4/CACNB2/RNF207/NUP155/SCN4B/KCNN2/PKP2/CALM1/ATP2A2/SLC8A1/KCND3/KCNA5/CAMK2D/SRC/BIN1/CALM2/TRPM4/CACNA2D1/ATP2A1/ANK2/YWHAE
descending
(up-regulated)	Immune Response	adaptive immune response	GO:0002710	negative regulation of T cell mediated immunity	1.6448581275111798	0.0398889	ENSG00000081237/ENSG00000104972/ENSG00000197471/ENSG00000101665/ENSG00000123338/ENSG00000010704/ENSG00000204642/ENSG00000186818/ENSG00000106546/ENSG00000112679	PTPRC/LILRB1/SPN/SMAD7/NCKAP1L/HFE/HLA-F/LILRB4/AHR/DUSP22
descending
(up-regulated)	Immune Response	adaptive immune response	GO:0033077	T cell differentiation in thymus	1.6435183993466984	8.957801297878965e-4	ENSG00000143772/ENSG00000171791/ENSG00000185650/ENSG00000129654/ENSG00000155760/ENSG00000100485/ENSG00000106571/ENSG00000196839/ENSG00000105810/ENSG00000152518/ENSG00000177283/ENSG00000126804/ENSG00000166710/ENSG00000074047/ENSG00000097007/ENSG00000148516/ENSG00000081237/ENSG00000070495/ENSG00000134516/ENSG00000168283/ENSG00000197471/ENSG00000115904/ENSG00000173757/ENSG00000141736/ENSG00000163251…	ITPKB/BCL2/ZFP36L1/FOXJ1/FZD7/SOS2/GLI3/ADA/CDK6/ZFP36L2/FZD8/ZBTB1/B2M/GLI2/ABL1/ZEB1/PTPRC/JMJD6/DOCK2/BMI1/SPN/SOS1/STAT5B/ERBB2/FZD5/TP53/CARD11/MR1/RABL3/CD74/NFATC3/RIPK2/CTNNB1
ascending
(down-regulated)	Synapse	dendritic transport	GO:0097120	receptor localization to synapse	1.6431425879385686	0.010823596264103829	ENSG00000168993/ENSG00000142408/ENSG00000166862/ENSG00000099365/ENSG00000117245/ENSG00000006116/ENSG00000165985/ENSG00000132535/ENSG00000168824/ENSG00000161835/ENSG00000156959/ENSG00000174775/ENSG00000144596/ENSG00000124313/ENSG00000132639/ENSG00000082458/ENSG00000068400/ENSG00000006740/ENSG00000171603/ENSG00000067606/ENSG00000069329/ENSG00000171246/ENSG00000113758/ENSG00000155974/ENSG00000105605…	CPLX1/CACNG8/CACNG2/STX1B/KIF17/CACNG3/C1QL3/DLG4/NSG1/TAMALIN/LHFPL4/HRAS/GRIP2/IQSEC2/SNAP25/DLG3/GRIPAP1/ARHGAP44/CLSTN1/PRKCZ/VPS35/NPTX1/DBN1/GRIP1/CACNG7/KIF3B/NETO1/C1QL2/GPHN/NPTN/DLG2
descending
(up-regulated)	Immune Response	adaptive immune response	GO:0043370	regulation of CD4-positive, alpha-beta T cell differentiation	1.6419743096941801	0.00537632	ENSG00000067955/ENSG00000113916/ENSG00000122122/ENSG00000150782/ENSG00000160685/ENSG00000077238/ENSG00000135046/ENSG00000115318/ENSG00000159216/ENSG00000168961/ENSG00000144802/ENSG00000020633/ENSG00000204287/ENSG00000101665/ENSG00000123338/ENSG00000136630/ENSG00000196126/ENSG00000154447/ENSG00000189403/ENSG00000104312/ENSG00000172175/ENSG00000135870	CBFB/BCL6/SASH3/IL18/ZBTB7B/IL4R/ANXA1/LOXL3/RUNX1/LGALS9/NFKBIZ/RUNX3/HLA-DRA/SMAD7/NCKAP1L/HLX/HLA-DRB1/SH3RF1/HMGB1/RIPK2/MALT1/RC3H1
descending
(up-regulated)	Vasculature	vascular associated smooth muscle cell development	GO:1904705	regulation of vascular associated smooth muscle cell proliferation	1.6410012112968848	0.00282269	ENSG00000119699/ENSG00000152661/ENSG00000120063/ENSG00000146535/ENSG00000162733/ENSG00000157978/ENSG00000171388/ENSG00000138685/ENSG00000107779/ENSG00000064989/ENSG00000066468/ENSG00000087245/ENSG00000166225/ENSG00000154734/ENSG00000165795/ENSG00000185532/ENSG00000164850/ENSG00000197442/ENSG00000178607/ENSG00000124762/ENSG00000172638/ENSG00000135679/ENSG00000111276/ENSG00000115461/ENSG00000150593…	TGFB3/GJA1/GNA13/GNA12/DDR2/LDLRAP1/APLN/FGF2/BMPR1A/CALCRL/FGFR2/MMP2/FRS2/ADAMTS1/NDRG2/PRKG1/GPER1/MAP3K5/ERN1/CDKN1A/EFEMP2/MDM2/CDKN1B/IGFBP5/PDCD4/PTEN/MAP3K7/EDN1
descending
(up-regulated)	Structural Stabilization	cell-cell junction organization	GO:0022409	positive regulation of cell-cell adhesion	1.6409943445138442	1.5587393480960487e-8	ENSG00000176105/ENSG00000136518/ENSG00000143772/ENSG00000067955/ENSG00000138795/ENSG00000143842/ENSG00000173473/ENSG00000163513/ENSG00000119927/ENSG00000145555/ENSG00000105974/ENSG00000134954/ENSG00000130024/ENSG00000104067/ENSG00000134352/ENSG00000145794/ENSG00000198805/ENSG00000106571/ENSG00000196839/ENSG00000111846/ENSG00000128567/ENSG00000113916/ENSG00000173039/ENSG00000126804/ENSG00000204592…	YES1/ACTL6A/ITPKB/CBFB/LEF1/SOX13/SMARCC1/TGFBR2/GPAM/MYO10/CAV1/ETS1/PHF10/TJP1/IL6ST/MEGF10/PNP/GLI3/ADA/GCNT2/PODXL/BCL6/RELA/ZBTB1/HLA-E/BMP7/VSIR/LYN/B2M/SASH3/AP3B1/IL18/SYK/ZBTB7B/IL4R/CD4/BTN2A2/SOX2/ANXA1/ARID2/GLI2/ABL1/RUNX1/PLPP3/PTPRC/RASAL3/HLA-DMB/DOCK8/LGALS9/NFKBIZ/PCK1/EFNB1/LILRB1/SELENOK/PTPN11/MAP3K8/BRD7/BMI1/FYN/EMILIN2/RUNX3/SPN/PIK3CA/SERPINF2/NCK1/TFRC/CD55/RHOA/PTAFR/AG…
descending
(up-regulated)	Lipid Metabolism	none	GO:0036315	cellular response to sterol	1.6405446402225998	0.029925434039690522	ENSG00000128602/ENSG00000178075/ENSG00000165029/ENSG00000163083/ENSG00000185920/ENSG00000070018/ENSG00000173402/ENSG00000100427/ENSG00000069667/ENSG00000006025/ENSG00000186480/ENSG00000157193	SMO/GRAMD1C/ABCA1/INHBB/PTCH1/LRP6/DAG1/MLC1/RORA/OSBPL7/INSIG1/LRP8
descending
(up-regulated)	Immune Response	none	GO:0072683	T cell extravasation	1.6401537018710983	0.035990593337305025	ENSG00000005844/ENSG00000108691/ENSG00000158769/ENSG00000167193/ENSG00000099942/ENSG00000112282/ENSG00000090339/ENSG00000104998	ITGAL/CCL2/F11R/CRK/CRKL/MED23/ICAM1/IL27RA
descending
(up-regulated)	Structural Stabilization	extracellular matrix organization	GO:1903053	regulation of extracellular matrix organization	1.6401297510432407	0.00127739	ENSG00000069702/ENSG00000102760/ENSG00000162733/ENSG00000172037/ENSG00000125398/ENSG00000003402/ENSG00000169604/ENSG00000197496/ENSG00000141646/ENSG00000066056/ENSG00000204580/ENSG00000028137/ENSG00000106799/ENSG00000130309/ENSG00000116962/ENSG00000097007/ENSG00000159216/ENSG00000139687/ENSG00000105329/ENSG00000173402/ENSG00000135862/ENSG00000148400/ENSG00000172638/ENSG00000106624/ENSG00000067182…	TGFBR3/RGCC/DDR2/LAMB2/SOX9/CFLAR/ANTXR1/SLC2A10/SMAD4/TIE1/DDR1/TNFRSF1B/TGFBR1/COLGALT1/NID1/ABL1/RUNX1/RB1/TGFB1/DAG1/LAMC1/NOTCH1/EFEMP2/AEBP1/TNFRSF1A/LAMA1/AXIN2/FGFR4/PHLDB1/PRDM5/AGT/RIC1/BMP2/LAMA2
descending
(up-regulated)	Immune Response	none	GO:0071346	cellular response to type II interferon	1.6400807957392438	4.0278334190829306e-4	ENSG00000170759/ENSG00000136869/ENSG00000138496/ENSG00000166263/ENSG00000116815/ENSG00000179604/ENSG00000049245/ENSG00000067066/ENSG00000137752/ENSG00000140968/ENSG00000027697/ENSG00000026025/ENSG00000171885/ENSG00000140853/ENSG00000225697/ENSG00000137462/ENSG00000197879/ENSG00000173193/ENSG00000162645/ENSG00000116266/ENSG00000139832/ENSG00000168961/ENSG00000117226/ENSG00000148180/ENSG00000135316…	KIF5B/TLR4/PARP9/STXBP4/CD58/CDC42EP4/VAMP3/SP100/CASP1/IRF8/IFNGR1/VIM/AQP4/NLRC5/SLC26A6/TLR2/MYO1C/PARP14/GBP2/STXBP3/RAB20/LGALS9/GBP3/GSN/SYNCRIP/GBP4/IRF1/GBP1/CCL2/HLA-DPA1/TP53/HCK/RPS6KB1/WNT5A/RAF1/FLNB/NR1H3/CDC42EP2/MED1/JAK1/EDN1/AIF1
descending
(up-regulated)	Mitochondrial Metabolism	none	GO:0051900	regulation of mitochondrial depolarization	1.6387031043089706	0.043369777845392976	ENSG00000171791/ENSG00000011465/ENSG00000089041/ENSG00000188763/ENSG00000176720/ENSG00000128052/ENSG00000001084/ENSG00000092020/ENSG00000143799/ENSG00000188906/ENSG00000204628/ENSG00000100300/ENSG00000101986/ENSG00000023909	BCL2/DCN/P2RX7/FZD9/BOK/KDR/GCLC/PPP2R3C/PARP1/LRRK2/RACK1/TSPO/ABCD1/GCLM
descending
(up-regulated)	Immune Response	none	GO:1903039	positive regulation of leukocyte cell-cell adhesion	1.6386893205432145	2.2019388660273989e-7	ENSG00000176105/ENSG00000136518/ENSG00000143772/ENSG00000067955/ENSG00000138795/ENSG00000143842/ENSG00000173473/ENSG00000163513/ENSG00000119927/ENSG00000105974/ENSG00000134954/ENSG00000130024/ENSG00000134352/ENSG00000198805/ENSG00000106571/ENSG00000196839/ENSG00000113916/ENSG00000173039/ENSG00000126804/ENSG00000204592/ENSG00000107738/ENSG00000254087/ENSG00000166710/ENSG00000122122/ENSG00000132842…	YES1/ACTL6A/ITPKB/CBFB/LEF1/SOX13/SMARCC1/TGFBR2/GPAM/CAV1/ETS1/PHF10/IL6ST/PNP/GLI3/ADA/BCL6/RELA/ZBTB1/HLA-E/VSIR/LYN/B2M/SASH3/AP3B1/IL18/SYK/ZBTB7B/IL4R/CD4/BTN2A2/ANXA1/ARID2/GLI2/ABL1/RUNX1/PTPRC/RASAL3/HLA-DMB/DOCK8/LGALS9/NFKBIZ/PCK1/EFNB1/LILRB1/SELENOK/PTPN11/MAP3K8/BRD7/BMI1/FYN/RUNX3/SPN/PIK3CA/NCK1/TFRC/CD55/RHOA/PTAFR/AGER/HAVCR2/CD46/STAT5B/CD44/CCL2/HLA-DRA/HSPD1/DUSP10/SLC7A1/HLA…
descending
(up-regulated)	Structural Stabilization	none	GO:0070830	bicellular tight junction assembly	1.6382391353049832	0.00393285	ENSG00000148498/ENSG00000261371/ENSG00000149564/ENSG00000027075/ENSG00000143545/ENSG00000104067/ENSG00000139567/ENSG00000142627/ENSG00000106404/ENSG00000134873/ENSG00000180370/ENSG00000104365/ENSG00000197879/ENSG00000197822/ENSG00000179776/ENSG00000013297/ENSG00000067900/ENSG00000158769/ENSG00000163251/ENSG00000134982/ENSG00000115808/ENSG00000114346/ENSG00000075711/ENSG00000164877/ENSG00000213937…	PARD3/PECAM1/ESAM/PRKCH/RAB13/TJP1/ACVRL1/EPHA2/CLDN15/CLDN10/PAK2/IKBKB/MYO1C/OCLN/CDH5/CLDN11/ROCK1/F11R/FZD5/APC/STRN/ECT2/DLG1/MICALL2/CLDN9/SLC39A9/NPHP1/AFDN/PDCD6IP
descending
(up-regulated)	Immune Response	neuroinflammatory response	GO:0002269	leukocyte activation involved in inflammatory response	1.63755	0.00553245	ENSG00000027697/ENSG00000172936/ENSG00000137462/ENSG00000081237/ENSG00000121361/ENSG00000149311/ENSG00000169896/ENSG00000204305/ENSG00000095970/ENSG00000109861/ENSG00000056972/ENSG00000173372/ENSG00000137033/ENSG00000160255/ENSG00000011600/ENSG00000197405/ENSG00000108784/ENSG00000188906/ENSG00000204472/ENSG00000168329/ENSG00000196689/ENSG00000120885/ENSG00000096968/ENSG00000030582/ENSG00000130164	IFNGR1/MYD88/TLR2/PTPRC/KCNJ8/ATM/ITGAM/AGER/TREM2/CTSC/TRAF3IP2/C1QA/IL33/ITGB2/TYROBP/C5AR1/NAGLU/LRRK2/AIF1/CX3CR1/TRPV1/CLU/JAK2/GRN/LDLR
descending
(up-regulated)	Immune Response	phagocytosis	GO:0098883	synapse pruning	1.6369871767285198	0.039411479719173276	ENSG00000150093/ENSG00000169896/ENSG00000095970/ENSG00000173372/ENSG00000125730/ENSG00000173369/ENSG00000159189/ENSG00000168329	ITGB1/ITGAM/TREM2/C1QA/C3/C1QB/C1QC/CX3CR1
descending
(up-regulated)	Synapse	none	GO:0098883	synapse pruning	1.6369871767285198	0.039411479719173276	ENSG00000150093/ENSG00000169896/ENSG00000095970/ENSG00000173372/ENSG00000125730/ENSG00000173369/ENSG00000159189/ENSG00000168329	ITGB1/ITGAM/TREM2/C1QA/C3/C1QB/C1QC/CX3CR1
descending
(up-regulated)	Vasculature	endothelial cell migration	GO:0043537	negative regulation of blood vessel endothelial cell migration	1.6367704294000478	0.014388034200384543	ENSG00000102760/ENSG00000138685/ENSG00000139567/ENSG00000091879/ENSG00000128917/ENSG00000173269/ENSG00000136826/ENSG00000166068/ENSG00000071246/ENSG00000105329/ENSG00000173801/ENSG00000100065/ENSG00000148400/ENSG00000067560	RGCC/FGF2/ACVRL1/ANGPT2/DLL4/MMRN2/KLF4/SPRED1/VASH1/TGFB1/JUP/CARD10/NOTCH1/RHOA
descending
(up-regulated)	Immune Response	none	GO:0002443	leukocyte mediated immunity	1.63651	1.1358722861979922e-8	ENSG00000133789/ENSG00000170759/ENSG00000136869/ENSG00000000938/ENSG00000138772/ENSG00000103241/ENSG00000076248/ENSG00000129654/ENSG00000092531/ENSG00000179348/ENSG00000197943/ENSG00000168918/ENSG00000113916/ENSG00000033327/ENSG00000126804/ENSG00000204592/ENSG00000254087/ENSG00000166710/ENSG00000101017/ENSG00000122122/ENSG00000150782/ENSG00000165025/ENSG00000089041/ENSG00000172936/ENSG00000115604…	SWAP70/KIF5B/TLR4/FGR/ANXA3/FOXF1/UNG/FOXJ1/SNAP23/GATA2/PLCG2/INPP5D/BCL6/GAB2/ZBTB1/HLA-E/LYN/B2M/CD40/SASH3/IL18/SYK/P2RX7/MYD88/IL18R1/TNFRSF1B/IL4R/CFI/ADORA2B/IRAK4/STXBP3/EMP2/PRDX1/BST2/PTPRC/VAMP8/JAG1/IL1R1/LGALS9/NFKBIZ/TGFB1/FCGR2A/LILRB1/LAT2/TNFSF13/CD300A/RAB27A/CADM1/SPN/CTSH/CBL/MICA/TFRC/TCIRG1/ITGAM/PLEKHM2/RIGI/CD55/PTAFR/SHLD2/CLEC7A/AGER/HAVCR2/TREM2/CD46/STAT5B/FCGR3A/HLA-D…
descending
(up-regulated)	Immune Response	adaptive immune response	GO:0050870	positive regulation of T cell activation	1.6364060165848355	3.7961619048648935e-7	ENSG00000176105/ENSG00000136518/ENSG00000143772/ENSG00000067955/ENSG00000138795/ENSG00000143842/ENSG00000173473/ENSG00000163513/ENSG00000119927/ENSG00000105974/ENSG00000130024/ENSG00000134352/ENSG00000198805/ENSG00000106571/ENSG00000196839/ENSG00000113916/ENSG00000126804/ENSG00000204592/ENSG00000107738/ENSG00000254087/ENSG00000166710/ENSG00000122122/ENSG00000132842/ENSG00000150782/ENSG00000165025…	YES1/ACTL6A/ITPKB/CBFB/LEF1/SOX13/SMARCC1/TGFBR2/GPAM/CAV1/PHF10/IL6ST/PNP/GLI3/ADA/BCL6/ZBTB1/HLA-E/VSIR/LYN/B2M/SASH3/AP3B1/IL18/SYK/ZBTB7B/IL4R/CD4/BTN2A2/ANXA1/ARID2/GLI2/ABL1/RUNX1/PTPRC/RASAL3/HLA-DMB/DOCK8/LGALS9/NFKBIZ/PCK1/EFNB1/LILRB1/SELENOK/PTPN11/MAP3K8/BRD7/BMI1/FYN/RUNX3/SPN/PIK3CA/NCK1/TFRC/CD55/RHOA/AGER/HAVCR2/CD46/STAT5B/CCL2/HLA-DRA/HSPD1/DUSP10/SLC7A1/HLA-DPA1/NCKAP1L/BCL10/P…
descending
(up-regulated)	Autophagy	phagocytosis	GO:0002433	immune response-regulating cell surface receptor signaling pathway involved in phagocytosis	1.6341952792695487	0.0199877	ENSG00000176105/ENSG00000000938/ENSG00000134215/ENSG00000136044/ENSG00000254087/ENSG00000165025/ENSG00000203805/ENSG00000097007/ENSG00000010810/ENSG00000101336/ENSG00000129219/ENSG00000160293/ENSG00000141968/ENSG00000157500/ENSG00000169398	YES1/FGR/VAV3/APPL2/LYN/SYK/PLPP4/ABL1/FYN/HCK/PLD2/VAV2/VAV1/APPL1/PTK2
descending
(up-regulated)	Immune Response	phagocytosis	GO:0002433	immune response-regulating cell surface receptor signaling pathway involved in phagocytosis	1.6341952792695487	0.0199877	ENSG00000176105/ENSG00000000938/ENSG00000134215/ENSG00000136044/ENSG00000254087/ENSG00000165025/ENSG00000203805/ENSG00000097007/ENSG00000010810/ENSG00000101336/ENSG00000129219/ENSG00000160293/ENSG00000141968/ENSG00000157500/ENSG00000169398	YES1/FGR/VAV3/APPL2/LYN/SYK/PLPP4/ABL1/FYN/HCK/PLD2/VAV2/VAV1/APPL1/PTK2
descending
(up-regulated)	Autophagy	phagocytosis	GO:0038096	Fc-gamma receptor signaling pathway involved in phagocytosis	1.6341952792695487	0.0199877	ENSG00000176105/ENSG00000000938/ENSG00000134215/ENSG00000136044/ENSG00000254087/ENSG00000165025/ENSG00000203805/ENSG00000097007/ENSG00000010810/ENSG00000101336/ENSG00000129219/ENSG00000160293/ENSG00000141968/ENSG00000157500/ENSG00000169398	YES1/FGR/VAV3/APPL2/LYN/SYK/PLPP4/ABL1/FYN/HCK/PLD2/VAV2/VAV1/APPL1/PTK2
descending
(up-regulated)	Immune Response	phagocytosis	GO:0038096	Fc-gamma receptor signaling pathway involved in phagocytosis	1.6341952792695487	0.0199877	ENSG00000176105/ENSG00000000938/ENSG00000134215/ENSG00000136044/ENSG00000254087/ENSG00000165025/ENSG00000203805/ENSG00000097007/ENSG00000010810/ENSG00000101336/ENSG00000129219/ENSG00000160293/ENSG00000141968/ENSG00000157500/ENSG00000169398	YES1/FGR/VAV3/APPL2/LYN/SYK/PLPP4/ABL1/FYN/HCK/PLD2/VAV2/VAV1/APPL1/PTK2
descending
(up-regulated)	Vasculature	angiogenesis	GO:0001974	blood vessel remodeling	1.6333866587910673	0.00574436	ENSG00000054598/ENSG00000037280/ENSG00000139567/ENSG00000128917/ENSG00000167601/ENSG00000116016/ENSG00000124479/ENSG00000134376/ENSG00000101384/ENSG00000105329/ENSG00000168214/ENSG00000135926/ENSG00000165240/ENSG00000171316/ENSG00000151617/ENSG00000114739/ENSG00000164867/ENSG00000135679/ENSG00000159899/ENSG00000135744/ENSG00000196924/ENSG00000087088/ENSG00000030110/ENSG00000075223	FOXC1/FLT4/ACVRL1/DLL4/AXL/EPAS1/NDP/CRB1/JAG1/TGFB1/RBPJ/TMBIM1/ATP7A/CHD7/EDNRA/ACVR2B/NOS3/MDM2/NPR2/AGT/FLNA/BAX/BAK1/SEMA3C
descending
(up-regulated)	Immune Response	none	GO:0002768	immune response-regulating cell surface receptor signaling pathway	1.6326987475085946	1.4154663497310398e-8	ENSG00000176105/ENSG00000120690/ENSG00000060237/ENSG00000101096/ENSG00000171791/ENSG00000136869/ENSG00000092820/ENSG00000140931/ENSG00000187554/ENSG00000027075/ENSG00000000938/ENSG00000117280/ENSG00000095015/ENSG00000100906/ENSG00000196839/ENSG00000197943/ENSG00000168918/ENSG00000134215/ENSG00000136044/ENSG00000123609/ENSG00000012124/ENSG00000171860/ENSG00000173039/ENSG00000254087/ENSG00000101017…	YES1/ELF1/WNK1/NFATC2/BCL2/TLR4/EZR/CMTM3/TLR5/PRKCH/FGR/RAB29/MAP3K1/NFKBIA/ADA/PLCG2/INPP5D/VAV3/APPL2/NMI/CD22/C3AR1/RELA/LYN/CD40/CD2AP/PAWR/PAK2/SYK/IKBKB/PELI1/MYD88/PLPP4/PLCG1/PLSCR1/TLR2/BTN2A2/BLNK/BTNL9/IRAK4/PIK3AP1/ABL1/NFAM1/CHUK/TNIP2/PTPRC/TNFAIP3/NFKBIZ/LAPTM5/LILRB1/LAT2/CD300A/FYN/CMKLR1/PIK3CA/FER/LIPA/NINJ1/PDE4B/NFKB1/ITGAM/IRAK2/SOS1/LGALS3/OAS1/PTPRJ/CLEC7A/BTN3A1/CBLB/ERM…
descending
(up-regulated)	Oxidative Stress	response to oxidative stress	GO:0071451	cellular response to superoxide	1.6321486702715504	0.031426942300809224	ENSG00000116044/ENSG00000181019/ENSG00000101144/ENSG00000228716/ENSG00000158169/ENSG00000117450/ENSG00000165240/ENSG00000131979/ENSG00000164867	NFE2L2/NQO1/BMP7/DHFR/FANCC/PRDX1/ATP7A/GCH1/NOS3
descending
(up-regulated)	Structural Stabilization	cell-cell junction organization	GO:0022407	regulation of cell-cell adhesion	1.6314555635212118	2.2988550699885264e-12	ENSG00000176105/ENSG00000136518/ENSG00000143772/ENSG00000133789/ENSG00000060237/ENSG00000067955/ENSG00000186951/ENSG00000138795/ENSG00000102760/ENSG00000143842/ENSG00000173473/ENSG00000163513/ENSG00000139921/ENSG00000119927/ENSG00000145555/ENSG00000137507/ENSG00000197971/ENSG00000105974/ENSG00000134954/ENSG00000129654/ENSG00000136235/ENSG00000130024/ENSG00000104067/ENSG00000134352/ENSG00000145794…	YES1/ACTL6A/ITPKB/SWAP70/WNK1/CBFB/PPARA/LEF1/RGCC/SOX13/SMARCC1/TGFBR2/TMX1/GPAM/MYO10/LRRC32/MBP/CAV1/ETS1/FOXJ1/GPNMB/PHF10/TJP1/IL6ST/MEGF10/PNP/SLC4A2/GLI3/NOTCH4/BMP6/ADA/GCNT2/PODXL/BCL6/SOCS6/FXYD5/ZDHHC2/MDGA1/RELA/ZBTB1/HLA-E/BMP7/VSIR/LYN/B2M/SASH3/AP3B1/PAWR/VSIG4/IL18/SYK/PELI1/ZBTB7B/KLF4/IL4R/CD4/BTN2A2/SOX2/ANXA1/ARID2/TWSG1/LOXL3/GLI2/ABL1/RUNX1/FGL2/PLPP3/PTPRC/RASAL3/EPB41L5/JA…
descending
(up-regulated)	Immune Response	activation of innate immune response	GO:0014002	astrocyte development	1.6295062586361342	0.00821071	ENSG00000128602/ENSG00000136869/ENSG00000146648/ENSG00000172037/ENSG00000184486/ENSG00000198719/ENSG00000123560/ENSG00000105810/ENSG00000027697/ENSG00000026025/ENSG00000169554/ENSG00000131095/ENSG00000204305/ENSG00000095970/ENSG00000143546/ENSG00000080815/ENSG00000163220/ENSG00000173372/ENSG00000197405	SMO/TLR4/EGFR/LAMB2/POU3F2/DLL1/PLP1/CDK6/IFNGR1/VIM/ZEB2/GFAP/AGER/TREM2/S100A8/PSEN1/S100A9/C1QA/C5AR1
descending
(up-regulated)	Immune Response	adaptive immune response	GO:0002313	mature B cell differentiation involved in immune response	1.6284345712296522	0.0310392	ENSG00000100060/ENSG00000134250/ENSG00000198719/ENSG00000196839/ENSG00000197943/ENSG00000113916/ENSG00000140968/ENSG00000078596/ENSG00000144802/ENSG00000135905/ENSG00000147251	MFNG/NOTCH2/DLL1/ADA/PLCG2/BCL6/IRF8/ITM2A/NFKBIZ/DOCK10/DOCK11
descending
(up-regulated)	Vasculature	angiogenesis	GO:0002042	cell migration involved in sprouting angiogenesis	1.627829240332301	0.00317214	ENSG00000126785/ENSG00000150093/ENSG00000069702/ENSG00000112333/ENSG00000196411/ENSG00000179348/ENSG00000138685/ENSG00000128917/ENSG00000173269/ENSG00000136826/ENSG00000166068/ENSG00000135046/ENSG00000097007/ENSG00000128052/ENSG00000176435/ENSG00000100065/ENSG00000148400/ENSG00000011405/ENSG00000067560/ENSG00000100292/ENSG00000061273/ENSG00000166923/ENSG00000117461/ENSG00000112715/ENSG00000114209…	RHOJ/ITGB1/TGFBR3/NR2E1/EPHB4/GATA2/FGF2/DLL4/MMRN2/KLF4/SPRED1/ANXA1/ABL1/KDR/CLEC14A/CARD10/NOTCH1/PIK3C2A/RHOA/HMOX1/HDAC7/GREM1/PIK3R3/VEGFA/PDCD10/NRP1/STARD13/EFNB2/JCAD/ROBO1/AKT1/CIB1/TBXA2R/PTGS2
descending
(up-regulated)	Immune Response	leukocyte chemotaxis	GO:0030595	leukocyte chemotaxis	1.6271337418485603	9.668031534181609e-6	ENSG00000133789/ENSG00000060237/ENSG00000184371/ENSG00000124126/ENSG00000121966/ENSG00000102755/ENSG00000170989/ENSG00000177119/ENSG00000213949/ENSG00000129422/ENSG00000213654/ENSG00000136160/ENSG00000119630/ENSG00000134215/ENSG00000120129/ENSG00000117115/ENSG00000171860/ENSG00000254087/ENSG00000087245/ENSG00000165025/ENSG00000111859/ENSG00000092969/ENSG00000135046/ENSG00000137845/ENSG00000161921…	SWAP70/WNK1/CSF1/PREX1/CXCR4/FLT1/S1PR1/ANO6/ITGA1/MTUS1/GPSM3/EDNRB/PGF/VAV3/DUSP1/PADI2/C3AR1/LYN/MMP2/SYK/NEDD9/TGFB2/ANXA1/ADAM10/CXCL16/CSF1R/MOSPD2/LGALS9/SLC12A2/CSF3R/CMKLR1/NINJ1/PDE4B/HSD3B7/LGALS3/SERPINE1/S100A8/CCL2/PTN/S100A9/C5/NCKAP1L/OXSR1/RPS19/PIKFYVE/THBS4/FCER1G/ITGB2/JAM3/IL17RA/C5AR1/IL6R/GREM1/WNT5A/ADGRE2/ALOX5/VEGFA/CD74/PIK3CD/SBDS/HMGB1/IL16/EDN1/CXCL12/DAPK2/AIF1/RIN3…
descending
(up-regulated)	Oxidative Stress	reactive oxygen species metabolic process	GO:0032928	regulation of superoxide anion generation	1.6270377902674287	0.0408356	ENSG00000146648/ENSG00000122986/ENSG00000165025/ENSG00000105329/ENSG00000169896/ENSG00000172243/ENSG00000160255/ENSG00000011600/ENSG00000275700/ENSG00000066044/ENSG00000084207/ENSG00000114353	EGFR/HVCN1/SYK/TGFB1/ITGAM/CLEC7A/ITGB2/TYROBP/AATF/ELAVL1/GSTP1/GNAI2
descending
(up-regulated)	Immune Response	none	GO:1903037	regulation of leukocyte cell-cell adhesion	1.6261463040939905	2.1572625723753514e-9	ENSG00000176105/ENSG00000136518/ENSG00000143772/ENSG00000060237/ENSG00000067955/ENSG00000186951/ENSG00000138795/ENSG00000143842/ENSG00000173473/ENSG00000163513/ENSG00000119927/ENSG00000137507/ENSG00000105974/ENSG00000134954/ENSG00000129654/ENSG00000136235/ENSG00000130024/ENSG00000134352/ENSG00000198805/ENSG00000164889/ENSG00000106571/ENSG00000196839/ENSG00000113916/ENSG00000170677/ENSG00000173039…	YES1/ACTL6A/ITPKB/WNK1/CBFB/PPARA/LEF1/SOX13/SMARCC1/TGFBR2/GPAM/LRRC32/CAV1/ETS1/FOXJ1/GPNMB/PHF10/IL6ST/PNP/SLC4A2/GLI3/ADA/BCL6/SOCS6/RELA/ZBTB1/HLA-E/VSIR/LYN/B2M/SASH3/AP3B1/PAWR/VSIG4/IL18/SYK/PELI1/ZBTB7B/KLF4/IL4R/CD4/BTN2A2/ANXA1/ARID2/TWSG1/LOXL3/GLI2/ABL1/RUNX1/FGL2/PTPRC/RASAL3/HLA-DMB/DOCK8/LGALS9/NFKBIZ/PCK1/PDE5A/EFNB1/LAPTM5/LILRB1/SELENOK/PTPN11/CASP3/MAP3K8/BRD7/BMI1/CD300A/FYN/…
descending
(up-regulated)	Immune Response	none	GO:0002366	leukocyte activation involved in immune response	1.6256878986488053	5.678987805790538e-8	ENSG00000133789/ENSG00000100060/ENSG00000138795/ENSG00000136869/ENSG00000000938/ENSG00000138772/ENSG00000134250/ENSG00000103241/ENSG00000076248/ENSG00000198719/ENSG00000092531/ENSG00000179348/ENSG00000196839/ENSG00000197943/ENSG00000006042/ENSG00000113916/ENSG00000136167/ENSG00000123609/ENSG00000033327/ENSG00000140968/ENSG00000254087/ENSG00000150782/ENSG00000165025/ENSG00000172936/ENSG00000115604…	SWAP70/MFNG/LEF1/TLR4/FGR/ANXA3/NOTCH2/FOXF1/UNG/DLL1/SNAP23/GATA2/ADA/PLCG2/TMEM98/BCL6/LCP1/NMI/GAB2/IRF8/LYN/IL18/SYK/MYD88/IL18R1/ZBTB7B/IL4R/ADORA2B/ANXA1/LOXL3/ABL1/ITM2A/STXBP3/FGL2/PTPRC/VAMP8/HLA-DMB/LGALS9/NFKBIZ/PCK1/TGFB1/LILRB1/LAT2/TNFSF13/DOCK2/CD300A/RAB27A/SPN/CBL/ITGAL/SOCS3/FER/TFRC/ITGAM/ATP7A/LGALS3/PTAFR/SHLD2/HAVCR2/TREM2/CD46/FCGR3A/RORA/DOCK10/HLA-DRA/HSPD1/STXBP2/PSEN1/S…
descending
(up-regulated)	Vasculature	endothelial cell migration	GO:0043536	positive regulation of blood vessel endothelial cell migration	1.6256641829328695	0.00332654	ENSG00000126785/ENSG00000185591/ENSG00000116044/ENSG00000069702/ENSG00000096717/ENSG00000134954/ENSG00000179348/ENSG00000138685/ENSG00000126561/ENSG00000101017/ENSG00000124181/ENSG00000135046/ENSG00000184304/ENSG00000097007/ENSG00000105329/ENSG00000128052/ENSG00000011405/ENSG00000100292/ENSG00000077782/ENSG00000100644/ENSG00000164867/ENSG00000154229/ENSG00000105287/ENSG00000061273/ENSG00000112715…	RHOJ/SP1/NFE2L2/TGFBR3/SIRT1/ETS1/GATA2/FGF2/STAT5A/CD40/PLCG1/ANXA1/PRKD1/ABL1/TGFB1/KDR/PIK3C2A/HMOX1/FGFR1/HIF1A/NOS3/PRKCA/PRKD2/HDAC7/VEGFA/HSPB1/HMGB1/NRP1/JCAD/MAP2K3/NUS1
descending
(up-regulated)	Immune Response	adaptive immune response	GO:0046632	alpha-beta T cell differentiation	1.6236923474075515	2.9770801387581406e-4	ENSG00000143772/ENSG00000067955/ENSG00000138795/ENSG00000171791/ENSG00000163513/ENSG00000198805/ENSG00000164889/ENSG00000106571/ENSG00000196839/ENSG00000006042/ENSG00000113916/ENSG00000122122/ENSG00000132842/ENSG00000150782/ENSG00000165025/ENSG00000115604/ENSG00000160685/ENSG00000077238/ENSG00000135046/ENSG00000115318/ENSG00000097007/ENSG00000159216/ENSG00000168961/ENSG00000144802/ENSG00000020633…	ITPKB/CBFB/LEF1/BCL2/TGFBR2/PNP/SLC4A2/GLI3/ADA/TMEM98/BCL6/SASH3/AP3B1/IL18/SYK/IL18R1/ZBTB7B/IL4R/ANXA1/LOXL3/ABL1/RUNX1/LGALS9/NFKBIZ/RUNX3/SPN/SOCS3/ATP7A/IRF1/RHOA/RORA/HLA-DRA/SMAD7/NCKAP1L/STAT3/HLX/HLA-DRB1/IL6R/LILRB4/RPL22/SH3RF1/HMGB1/FOSL2/RIPK2/JAK1/MALT1/RC3H1/STAT6
descending
(up-regulated)	Immune Response	adaptive immune response	GO:0002819	regulation of adaptive immune response	1.62366	1.243635207338536e-5	ENSG00000096717/ENSG00000129654/ENSG00000134352/ENSG00000196839/ENSG00000113916/ENSG00000126804/ENSG00000204592/ENSG00000166710/ENSG00000122122/ENSG00000150782/ENSG00000089041/ENSG00000115604/ENSG00000160685/ENSG00000028137/ENSG00000077238/ENSG00000010610/ENSG00000135046/ENSG00000115318/ENSG00000081237/ENSG00000115594/ENSG00000118503/ENSG00000144802/ENSG00000105329/ENSG00000104972/ENSG00000161955…	SIRT1/FOXJ1/IL6ST/ADA/BCL6/ZBTB1/HLA-E/B2M/SASH3/IL18/P2RX7/IL18R1/ZBTB7B/TNFRSF1B/IL4R/CD4/ANXA1/LOXL3/PTPRC/IL1R1/TNFAIP3/NFKBIZ/TGFB1/LILRB1/TNFSF13/SPN/MICA/TFRC/IRF1/CD55/SHLD2/CLEC7A/AGER/HAVCR2/TREM2/CD46/HLA-DRA/HSPD1/DUSP10/SMAD7/NCKAP1L/IL33/IL1RL1/HLA-B/FZD5/C3/PTPN6/IRF7/HFE/HLX/KMT5B/HLA-DRB1/HLA-F/MR1/TAP2/NECTIN2/LILRB4/PAXIP1/HMGB1/CD81/MAP3K7/RIPK2/TNFSF13B/SLC11A1/PLA2G4A/MALT1/…
descending
(up-regulated)	Proteostasis	none	GO:0070613	regulation of protein processing	1.623511436303006	0.00314149	ENSG00000105483/ENSG00000179241/ENSG00000180447/ENSG00000111783/ENSG00000006042/ENSG00000164344/ENSG00000157227/ENSG00000182718/ENSG00000159216/ENSG00000144468/ENSG00000262655/ENSG00000148180/ENSG00000167711/ENSG00000197747/ENSG00000105707/ENSG00000106366/ENSG00000011422/ENSG00000126453/ENSG00000135679/ENSG00000153113/ENSG00000104368/ENSG00000089163/ENSG00000107020/ENSG00000135919/ENSG00000140939…	CARD8/LDLRAD3/GAS1/RFX4/TMEM98/KLKB1/MMP14/ANXA2/RUNX1/RHBDD1/SPON1/GSN/SERPINF2/S100A10/HPN/SERPINE1/PLAUR/BCL2L12/MDM2/CAST/PLAT/SIRT4/PLGRKT/SERPINE2/NOL3/LRRK2/BAG2/RNF139/ENO1
ascending
(down-regulated)	Synapse	learning or memory	GO:0048167	regulation of synaptic plasticity	1.623180433807524	7.152688901848601e-6	ENSG00000128564/ENSG00000131711/ENSG00000176884/ENSG00000147571/ENSG00000234965/ENSG00000126583/ENSG00000188191/ENSG00000215045/ENSG00000118160/ENSG00000102003/ENSG00000183454/ENSG00000162951/ENSG00000204314/ENSG00000105464/ENSG00000177380/ENSG00000273079/ENSG00000105649/ENSG00000171532/ENSG00000220205/ENSG00000036530/ENSG00000237515/ENSG00000114062/ENSG00000058404/ENSG00000164742/ENSG00000131759…	VGF/MAP1B/GRIN1/CRH/SHISA8/PRKCG/PRKAR1B/GRID2IP/SLC8A2/SYP/GRIN2A/LRRTM1/PRRT1/GRIN2D/PPFIA3/GRIN2B/RAB3A/NEUROD2/VAMP2/CYP46A1/SHISA9/UBE3A/CAMK2B/ADCY1/RARA/ITPKA/PTK2B/MAPT/DLG4/ADGRB1/MEF2C/SYT12/PRRT2/GRM5/STXBP1/NSG1/JPH3/BAIAP2/GIPC1/SYNGAP1/NEURL1/SYT7/ACE/RASGRF1/HRAS/ARC/AKAP5/JPH4/BRSK1/KCNB1/IQSEC2/MAP1A/CALB2/SYT4/NCDN/CPLX2/YWHAH/PLK2/GRM2/LZTS1/CDK5/ARF1/SNAP25/CX3CL1/SNCA/NSMF/SH…
descending
(up-regulated)	Structural Stabilization	none	GO:0120192	tight junction assembly	1.6228169824089707	0.00507309	ENSG00000148498/ENSG00000261371/ENSG00000149564/ENSG00000027075/ENSG00000143545/ENSG00000104067/ENSG00000139567/ENSG00000142627/ENSG00000106404/ENSG00000134873/ENSG00000180370/ENSG00000104365/ENSG00000197879/ENSG00000197822/ENSG00000179776/ENSG00000013297/ENSG00000067900/ENSG00000158769/ENSG00000163251/ENSG00000107186/ENSG00000134982/ENSG00000115808/ENSG00000114346/ENSG00000075711/ENSG00000164877…	PARD3/PECAM1/ESAM/PRKCH/RAB13/TJP1/ACVRL1/EPHA2/CLDN15/CLDN10/PAK2/IKBKB/MYO1C/OCLN/CDH5/CLDN11/ROCK1/F11R/FZD5/MPDZ/APC/STRN/ECT2/DLG1/MICALL2/LSR/CLDN9
ascending
(down-regulated)	Mitochondrial Metabolism	proton motive force-driven mitochondrial ATP synthesis	GO:0042776	proton motive force-driven mitochondrial ATP synthesis	1.6225887458842718	0.00520932	ENSG00000103254/ENSG00000176410/ENSG00000099624/ENSG00000166136/ENSG00000241468/ENSG00000145494/ENSG00000099795/ENSG00000169020/ENSG00000241837/ENSG00000140990/ENSG00000110717/ENSG00000174886/ENSG00000115286/ENSG00000170906/ENSG00000183648/ENSG00000151366/ENSG00000160194/ENSG00000131495/ENSG00000004779/ENSG00000167792/ENSG00000139180/ENSG00000168653/ENSG00000147123/ENSG00000213619/ENSG00000167863…	ANTKMT/DNAJC30/ATP5F1D/NDUFB8/ATP5MF/NDUFS6/NDUFB7/ATP5ME/ATP5PO/NDUFB10/NDUFS8/NDUFA11/NDUFS7/NDUFA3/NDUFB1/NDUFC2/NDUFV3/NDUFA2/NDUFAB1/NDUFV1/NDUFA9/NDUFS5/NDUFB11/NDUFS3/ATP5PD/NDUFB2/ATP5MG/NDUFS1/SDHA/NDUFB9/ATP5F1B/SDHB/NDUFC1/ATP5F1A/ATP5PF/NDUFB5/NDUFA10/NDUFA1/ATP5F1C/STOML2/NDUFA5/NDUFA8/NDUFA6/ATP5PB/NDUFS2/NDUFB6
ascending
(down-regulated)	Mitochondrial Metabolism	proton motive force-driven mitochondrial ATP synthesis	GO:0042776	proton motive force-driven mitochondrial ATP synthesis	1.6225887458842718	0.00520932	ENSG00000103254/ENSG00000176410/ENSG00000099624/ENSG00000166136/ENSG00000241468/ENSG00000145494/ENSG00000099795/ENSG00000169020/ENSG00000241837/ENSG00000140990/ENSG00000110717/ENSG00000174886/ENSG00000115286/ENSG00000170906/ENSG00000183648/ENSG00000151366/ENSG00000160194/ENSG00000131495/ENSG00000004779/ENSG00000167792/ENSG00000139180/ENSG00000168653/ENSG00000147123/ENSG00000213619/ENSG00000167863…	ANTKMT/DNAJC30/ATP5F1D/NDUFB8/ATP5MF/NDUFS6/NDUFB7/ATP5ME/ATP5PO/NDUFB10/NDUFS8/NDUFA11/NDUFS7/NDUFA3/NDUFB1/NDUFC2/NDUFV3/NDUFA2/NDUFAB1/NDUFV1/NDUFA9/NDUFS5/NDUFB11/NDUFS3/ATP5PD/NDUFB2/ATP5MG/NDUFS1/SDHA/NDUFB9/ATP5F1B/SDHB/NDUFC1/ATP5F1A/ATP5PF/NDUFB5/NDUFA10/NDUFA1/ATP5F1C/STOML2/NDUFA5/NDUFA8/NDUFA6/ATP5PB/NDUFS2/NDUFB6
descending
(up-regulated)	Immune Response	none	GO:1902107	positive regulation of leukocyte differentiation	1.622585298211375	3.705408421899546e-6	ENSG00000136518/ENSG00000143772/ENSG00000067955/ENSG00000184371/ENSG00000138795/ENSG00000143842/ENSG00000173473/ENSG00000163513/ENSG00000134250/ENSG00000185650/ENSG00000185862/ENSG00000130024/ENSG00000198805/ENSG00000106571/ENSG00000196839/ENSG00000168918/ENSG00000113916/ENSG00000167601/ENSG00000126804/ENSG00000107738/ENSG00000157227/ENSG00000122122/ENSG00000132842/ENSG00000150782/ENSG00000165025…	ACTL6A/ITPKB/CBFB/CSF1/LEF1/SOX13/SMARCC1/TGFBR2/NOTCH2/ZFP36L1/EVI2B/PHF10/PNP/GLI3/ADA/INPP5D/BCL6/AXL/ZBTB1/VSIR/MMP14/SASH3/AP3B1/IL18/SYK/ZBTB7B/IL4R/CD4/NEDD9/BTN2A2/ANXA1/ARID2/HCLS1/GLI2/RUNX1/PTPRC/RB1/LGALS9/NFKBIZ/PCK1/TGFB1/BRD7/RUNX3/RHOA/AGER/IL15RA/TREM2/CD46/STAT5B/HLA-DRA/DUSP10/PPP2R3C/NCKAP1L/CREB1/TMEM64/PRKCA/SMARCD2/FOS/HLX/HLA-DRB1/TYROBP/SMARCE1
descending
(up-regulated)	Vasculature	vascular endothelial growth factor receptor signaling pathway	GO:0030947	regulation of vascular endothelial growth factor receptor signaling pathway	1.6222974960413656	0.018965310483153336	ENSG00000069869/ENSG00000161638/ENSG00000152804/ENSG00000198719/ENSG00000173269/ENSG00000136830/ENSG00000174804/ENSG00000072134/ENSG00000131634/ENSG00000100644/ENSG00000105287/ENSG00000087250/ENSG00000099250/ENSG00000143437/ENSG00000196396/ENSG00000169855/ENSG00000105767/ENSG00000106070	NEDD4/ITGA5/HHEX/DLL1/MMRN2/NIBAN2/FZD4/EPN2/TMEM204/HIF1A/PRKD2/MT3/NRP1/ARNT/PTPN1/ROBO1/CADM4/GRB10
ascending
(down-regulated)	Vasculature	cardiac conduction	GO:0086065	cell communication involved in cardiac conduction	1.6216484951055243	0.0253791	ENSG00000166257/ENSG00000105409/ENSG00000072062/ENSG00000006283/ENSG00000160014/ENSG00000198626/ENSG00000105711/ENSG00000157388/ENSG00000163399/ENSG00000151067/ENSG00000119782/ENSG00000162989/ENSG00000143153/ENSG00000138622/ENSG00000165995/ENSG00000158286/ENSG00000113569/ENSG00000177098/ENSG00000080709/ENSG00000057294/ENSG00000198668/ENSG00000183023/ENSG00000130037/ENSG00000145349/ENSG00000143933…	SCN3B/ATP1A3/PRKACA/CACNA1G/CALM3/RYR2/SCN1B/CACNA1D/ATP1A1/CACNA1C/FKBP1B/KCNJ3/ATP1B1/HCN4/CACNB2/RNF207/NUP155/SCN4B/KCNN2/PKP2/CALM1/SLC8A1/KCNA5/CAMK2D/CALM2/TRPM4/CACNA2D1/ANK2
descending
(up-regulated)	Vasculature	angiogenesis	GO:0002043	blood vessel endothelial cell proliferation involved in sprouting angiogenesis	1.6215653298839539	0.0334844	ENSG00000179348/ENSG00000138685/ENSG00000139567/ENSG00000128917/ENSG00000142627/ENSG00000173269/ENSG00000064300/ENSG00000112902/ENSG00000100292/ENSG00000112715/ENSG00000114209/ENSG00000101445/ENSG00000165757/ENSG00000134817	GATA2/FGF2/ACVRL1/DLL4/EPHA2/MMRN2/NGFR/SEMA5A/HMOX1/VEGFA/PDCD10/PPP1R16B/JCAD/APLNR
descending
(up-regulated)	Immune Response	adaptive immune response	GO:0050798	activated T cell proliferation	1.6213770562544962	0.020793068129559666	ENSG00000119927/ENSG00000137507/ENSG00000150782/ENSG00000124508/ENSG00000097007/ENSG00000168961/ENSG00000164305/ENSG00000010810/ENSG00000026950/ENSG00000204305/ENSG00000173757/ENSG00000149273/ENSG00000186818/ENSG00000189403/ENSG00000135870/ENSG00000160223	GPAM/LRRC32/IL18/BTN2A2/ABL1/LGALS9/CASP3/FYN/BTN3A1/AGER/STAT5B/RPS3/LILRB4/HMGB1/RC3H1/ICOSLG
descending
(up-regulated)	Apoptosis	apoptotic process involved in development	GO:1902742	apoptotic process involved in development	1.6211579464685113	0.0252075	ENSG00000138795/ENSG00000109846/ENSG00000054598/ENSG00000137713/ENSG00000145794/ENSG00000158156/ENSG00000101144/ENSG00000028137/ENSG00000092969/ENSG00000162337/ENSG00000148400/ENSG00000067182/ENSG00000163251/ENSG00000153094	LEF1/CRYAB/FOXC1/PPP2R1B/MEGF10/XKR8/BMP7/TNFRSF1B/TGFB2/LRP5/NOTCH1/TNFRSF1A/FZD5/BCL2L11
descending
(up-regulated)	Immune Response	cytokine production	GO:0032623	interleukin-2 production	1.6208902522775142	0.0067824	ENSG00000092820/ENSG00000174059/ENSG00000198805/ENSG00000197943/ENSG00000122122/ENSG00000155659/ENSG00000010610/ENSG00000135046/ENSG00000097007/ENSG00000159216/ENSG00000081237/ENSG00000118503/ENSG00000162511/ENSG00000184588/ENSG00000172243/ENSG00000135077/ENSG00000117228/ENSG00000173757/ENSG00000149273/ENSG00000105287/ENSG00000061273/ENSG00000198286/ENSG00000128016/ENSG00000115306/ENSG00000186818…	EZR/CD34/PNP/PLCG2/SASH3/VSIG4/CD4/ANXA1/ABL1/RUNX1/PTPRC/TNFAIP3/LAPTM5/PDE4B/CLEC7A/HAVCR2/GBP1/STAT5B/RPS3/PRKD2/HDAC7/CARD11/ZFP36/SPTBN1/LILRB4/MAP3K7/RIPK2/MALT1
descending
(up-regulated)	Immune Response	cytokine production	GO:0032663	regulation of interleukin-2 production	1.6208902522775142	0.0067824	ENSG00000092820/ENSG00000174059/ENSG00000198805/ENSG00000197943/ENSG00000122122/ENSG00000155659/ENSG00000010610/ENSG00000135046/ENSG00000097007/ENSG00000159216/ENSG00000081237/ENSG00000118503/ENSG00000162511/ENSG00000184588/ENSG00000172243/ENSG00000135077/ENSG00000117228/ENSG00000173757/ENSG00000149273/ENSG00000105287/ENSG00000061273/ENSG00000198286/ENSG00000128016/ENSG00000115306/ENSG00000186818…	EZR/CD34/PNP/PLCG2/SASH3/VSIG4/CD4/ANXA1/ABL1/RUNX1/PTPRC/TNFAIP3/LAPTM5/PDE4B/CLEC7A/HAVCR2/GBP1/STAT5B/RPS3/PRKD2/HDAC7/CARD11/ZFP36/SPTBN1/LILRB4/MAP3K7/RIPK2/MALT1
descending
(up-regulated)	Structural Stabilization	none	GO:0120193	tight junction organization	1.6196842538719676	0.00229381	ENSG00000119699/ENSG00000148498/ENSG00000261371/ENSG00000149564/ENSG00000027075/ENSG00000143545/ENSG00000104067/ENSG00000139567/ENSG00000142627/ENSG00000106404/ENSG00000134873/ENSG00000180370/ENSG00000104365/ENSG00000106799/ENSG00000197879/ENSG00000197822/ENSG00000179776/ENSG00000013297/ENSG00000067900/ENSG00000158769/ENSG00000163251/ENSG00000107186/ENSG00000134982/ENSG00000115808/ENSG00000114346…	TGFB3/PARD3/PECAM1/ESAM/PRKCH/RAB13/TJP1/ACVRL1/EPHA2/CLDN15/CLDN10/PAK2/IKBKB/TGFBR1/MYO1C/OCLN/CDH5/CLDN11/ROCK1/F11R/FZD5/MPDZ/APC/STRN/ECT2/DLG1/MICALL2/LSR
descending
(up-regulated)	Lipid Metabolism	none	GO:0032496	response to lipopolysaccharide	1.6194988407048272	9.407222371699736e-8	ENSG00000112851/ENSG00000111961/ENSG00000132256/ENSG00000105483/ENSG00000165806/ENSG00000162889/ENSG00000136869/ENSG00000090376/ENSG00000165029/ENSG00000100906/ENSG00000114698/ENSG00000162909/ENSG00000114738/ENSG00000153162/ENSG00000136160/ENSG00000197943/ENSG00000137752/ENSG00000189067/ENSG00000181019/ENSG00000167601/ENSG00000055208/ENSG00000140968/ENSG00000173039/ENSG00000066468/ENSG00000026025…	ERBIN/SASH1/TRIM5/CARD8/CASP7/MAPKAPK2/TLR4/IRAK3/ABCA1/NFKBIA/PLSCR4/CAPN2/MAPKAPK3/BMP6/EDNRB/PLCG2/CASP1/LITAF/NQO1/AXL/TAB2/IRF8/RELA/FGFR2/VIM/CDK19/LYN/HADHB/CD40/PELI1/P2RX7/MYD88/TNFRSF1B/TLR2/GJB6/GBP2/IRAK4/ABL1/CHUK/NFKB2/TNIP2/IL10RA/TNFAIP3/CDK4/LGALS9/NFKBIZ/PCK1/LILRB1/GBP3/SMAD6/CASP3/KCNJ8/FER/DIO2/CDC73/LY86/PDE4B/NOTCH1/NFKB1/IRAK2/CD55/ADH5/RHOA/PTAFR/HAVCR2/SERPINE1/TREM2/TRI…
descending
(up-regulated)	Immune Response	leukocyte chemotaxis	GO:0048247	lymphocyte chemotaxis	1.619154628347073	0.0339464	ENSG00000060237/ENSG00000117115/ENSG00000111859/ENSG00000137845/ENSG00000161921/ENSG00000064651/ENSG00000099377/ENSG00000108691/ENSG00000172939/ENSG00000114251/ENSG00000171608	WNK1/PADI2/NEDD9/ADAM10/CXCL16/SLC12A2/HSD3B7/CCL2/OXSR1/WNT5A/PIK3CD
descending
(up-regulated)	Structural Stabilization	cell-substrate adhesion	GO:0007162	negative regulation of cell adhesion	1.6188932043269255	2.8338047683744408e-8	ENSG00000071054/ENSG00000168309/ENSG00000133789/ENSG00000060237/ENSG00000067955/ENSG00000186951/ENSG00000164050/ENSG00000102760/ENSG00000107104/ENSG00000139921/ENSG00000137507/ENSG00000197971/ENSG00000129654/ENSG00000136235/ENSG00000139567/ENSG00000155760/ENSG00000164889/ENSG00000106571/ENSG00000204301/ENSG00000153162/ENSG00000111846/ENSG00000091879/ENSG00000128567/ENSG00000113916/ENSG00000185499…	MAP4K4/FAM107A/SWAP70/WNK1/CBFB/PPARA/PLXNB1/RGCC/KANK1/TMX1/LRRC32/MBP/FOXJ1/GPNMB/ACVRL1/FZD7/SLC4A2/GLI3/NOTCH4/BMP6/GCNT2/ANGPT2/PODXL/BCL6/MUC1/SOCS6/DUSP1/FXYD5/SIPA1/HLA-E/VSIR/MMP14/ERBB3/MMP2/APOD/DLC1/PAWR/VSIG4/PELI1/ZBTB7B/KLF4/IL4R/FZD4/BTN2A2/FBLN1/ANXA1/TWSG1/LOXL3/ABL1/RUNX1/FGL2/ADAM10/PTPRC/EPB41L5/JAG1/PRKG1/LGALS9/TGFB1/PDE5A/LAPTM5/LILRB1/PTPN11/CASP3/CD300A/RDX/SDC4/RUNX3/SP…
descending
(up-regulated)	Structural Stabilization	cell-cell junction organization	GO:0007162	negative regulation of cell adhesion	1.6188932043269255	2.8338047683744408e-8	ENSG00000071054/ENSG00000168309/ENSG00000133789/ENSG00000060237/ENSG00000067955/ENSG00000186951/ENSG00000164050/ENSG00000102760/ENSG00000107104/ENSG00000139921/ENSG00000137507/ENSG00000197971/ENSG00000129654/ENSG00000136235/ENSG00000139567/ENSG00000155760/ENSG00000164889/ENSG00000106571/ENSG00000204301/ENSG00000153162/ENSG00000111846/ENSG00000091879/ENSG00000128567/ENSG00000113916/ENSG00000185499…	MAP4K4/FAM107A/SWAP70/WNK1/CBFB/PPARA/PLXNB1/RGCC/KANK1/TMX1/LRRC32/MBP/FOXJ1/GPNMB/ACVRL1/FZD7/SLC4A2/GLI3/NOTCH4/BMP6/GCNT2/ANGPT2/PODXL/BCL6/MUC1/SOCS6/DUSP1/FXYD5/SIPA1/HLA-E/VSIR/MMP14/ERBB3/MMP2/APOD/DLC1/PAWR/VSIG4/PELI1/ZBTB7B/KLF4/IL4R/FZD4/BTN2A2/FBLN1/ANXA1/TWSG1/LOXL3/ABL1/RUNX1/FGL2/ADAM10/PTPRC/EPB41L5/JAG1/PRKG1/LGALS9/TGFB1/PDE5A/LAPTM5/LILRB1/PTPN11/CASP3/CD300A/RDX/SDC4/RUNX3/SP…
descending
(up-regulated)	Immune Response	cytokine production	GO:0071706	tumor necrosis factor superfamily cytokine production	1.6180430824813605	3.409837092851298e-5	ENSG00000162889/ENSG00000136869/ENSG00000090376/ENSG00000100968/ENSG00000136235/ENSG00000197943/ENSG00000167601/ENSG00000027697/ENSG00000204592/ENSG00000107738/ENSG00000122122/ENSG00000165025/ENSG00000172936/ENSG00000137462/ENSG00000115267/ENSG00000081237/ENSG00000118503/ENSG00000168961/ENSG00000105329/ENSG00000143226/ENSG00000104972/ENSG00000113811/ENSG00000111335/ENSG00000179295/ENSG00000197471…	MAPKAPK2/TLR4/IRAK3/NFATC4/GPNMB/PLCG2/AXL/IFNGR1/HLA-E/VSIR/SASH3/SYK/MYD88/TLR2/IFIH1/PTPRC/TNFAIP3/LGALS9/TGFB1/FCGR2A/LILRB1/SELENOK/OAS2/PTPN11/SPN/FXR1/RAD21/RIGI/OAS1/DICER1/PTPRJ/PTAFR/CLEC7A/AGER/HAVCR2/TREM2/FCGR3A/PSEN1/CYBB/IL33/FZD5/STAT3/BCL10/PTPN6/MAVS/TYROBP/ZFP36/WNT5A/OAS3/CD84/UBE2J1/LILRB4/LPL/NOD1/SELENOS/HSPB1/HMGB1/RIPK2/CD14/LRRK2/CX3CR1/TSPO/RIPK1/CLU/DHX9/GSTP1/JAK2/IL2…
descending
(up-regulated)	Immune Response	cytokine production	GO:1903555	regulation of tumor necrosis factor superfamily cytokine production	1.6180430824813605	3.409837092851298e-5	ENSG00000162889/ENSG00000136869/ENSG00000090376/ENSG00000100968/ENSG00000136235/ENSG00000197943/ENSG00000167601/ENSG00000027697/ENSG00000204592/ENSG00000107738/ENSG00000122122/ENSG00000165025/ENSG00000172936/ENSG00000137462/ENSG00000115267/ENSG00000081237/ENSG00000118503/ENSG00000168961/ENSG00000105329/ENSG00000143226/ENSG00000104972/ENSG00000113811/ENSG00000111335/ENSG00000179295/ENSG00000197471…	MAPKAPK2/TLR4/IRAK3/NFATC4/GPNMB/PLCG2/AXL/IFNGR1/HLA-E/VSIR/SASH3/SYK/MYD88/TLR2/IFIH1/PTPRC/TNFAIP3/LGALS9/TGFB1/FCGR2A/LILRB1/SELENOK/OAS2/PTPN11/SPN/FXR1/RAD21/RIGI/OAS1/DICER1/PTPRJ/PTAFR/CLEC7A/AGER/HAVCR2/TREM2/FCGR3A/PSEN1/CYBB/IL33/FZD5/STAT3/BCL10/PTPN6/MAVS/TYROBP/ZFP36/WNT5A/OAS3/CD84/UBE2J1/LILRB4/LPL/NOD1/SELENOS/HSPB1/HMGB1/RIPK2/CD14/LRRK2/CX3CR1/TSPO/RIPK1/CLU/DHX9/GSTP1/JAK2/IL2…
descending
(up-regulated)	Vasculature	none	GO:0061756	leukocyte adhesion to vascular endothelial cell	1.6177120499262045	0.012305604600329595	ENSG00000150093/ENSG00000134954/ENSG00000173039/ENSG00000154721/ENSG00000136826/ENSG00000110876/ENSG00000138821/ENSG00000197471/ENSG00000172461/ENSG00000113384/ENSG00000067560/ENSG00000169403/ENSG00000067900/ENSG00000160255/ENSG00000184216/ENSG00000012779/ENSG00000107562/ENSG00000168329	ITGB1/ETS1/RELA/JAM2/KLF4/SELPLG/SLC39A8/SPN/FUT9/GOLPH3/RHOA/PTAFR/ROCK1/ITGB2/IRAK1/ALOX5/CXCL12/CX3CR1
descending
(up-regulated)	Immune Response	none	GO:0019221	cytokine-mediated signaling pathway	1.6173679812971395	4.930774524369527e-11	ENSG00000137693/ENSG00000006831/ENSG00000056736/ENSG00000105483/ENSG00000060237/ENSG00000184371/ENSG00000162889/ENSG00000113594/ENSG00000121966/ENSG00000090376/ENSG00000054598/ENSG00000100906/ENSG00000147488/ENSG00000115325/ENSG00000196954/ENSG00000096717/ENSG00000138496/ENSG00000105974/ENSG00000016402/ENSG00000134352/ENSG00000067066/ENSG00000137752/ENSG00000131724/ENSG00000144476/ENSG00000136044…	YAP1/ADIPOR2/IL17RB/CARD8/WNK1/CSF1/MAPKAPK2/LIFR/CXCR4/IRAK3/FOXC1/NFKBIA/ST18/DOK1/CASP4/SIRT1/PARP9/CAV1/IL20RA/IL6ST/SP100/CASP1/IL13RA1/ACKR3/APPL2/PADI2/AXL/SAMHD1/IFITM1/OSMR/STAT5A/SMAD4/IFNGR1/RELA/PLP2/OTULIN/VRK2/LYN/IL18/SYK/IKBKB/MYD88/IL18R1/TNFRSF1B/ACSL1/IL4R/CD4/LSM14A/NLRC5/FZD4/PARP14/IRAK4/IFIH1/EPOR/HCLS1/SMIM30/HIPK1/CHUK/TRIM56/TNIP2/PTPRC/IFI27/IL1R1/CSF1R/IL10RA/TNFAIP3/G…
descending
(up-regulated)	Immune Response	cytokine production	GO:0032640	tumor necrosis factor production	1.6173303074494965	4.956124815572212e-5	ENSG00000162889/ENSG00000136869/ENSG00000090376/ENSG00000100968/ENSG00000136235/ENSG00000197943/ENSG00000167601/ENSG00000027697/ENSG00000204592/ENSG00000107738/ENSG00000122122/ENSG00000165025/ENSG00000172936/ENSG00000137462/ENSG00000115267/ENSG00000081237/ENSG00000118503/ENSG00000168961/ENSG00000105329/ENSG00000143226/ENSG00000104972/ENSG00000113811/ENSG00000111335/ENSG00000179295/ENSG00000197471…	MAPKAPK2/TLR4/IRAK3/NFATC4/GPNMB/PLCG2/AXL/IFNGR1/HLA-E/VSIR/SASH3/SYK/MYD88/TLR2/IFIH1/PTPRC/TNFAIP3/LGALS9/TGFB1/FCGR2A/LILRB1/SELENOK/OAS2/PTPN11/SPN/FXR1/RAD21/RIGI/OAS1/DICER1/PTPRJ/PTAFR/CLEC7A/AGER/HAVCR2/TREM2/FCGR3A/PSEN1/CYBB/IL33/FZD5/STAT3/PTPN6/MAVS/TYROBP/ZFP36/WNT5A/OAS3/CD84/UBE2J1/LILRB4/LPL/NOD1/SELENOS/HSPB1/HMGB1/RIPK2/CD14/LRRK2/CX3CR1/TSPO/RIPK1/CLU/DHX9/GSTP1/JAK2/IL27RA
descending
(up-regulated)	Immune Response	cytokine production	GO:0032680	regulation of tumor necrosis factor production	1.6173303074494965	4.956124815572212e-5	ENSG00000162889/ENSG00000136869/ENSG00000090376/ENSG00000100968/ENSG00000136235/ENSG00000197943/ENSG00000167601/ENSG00000027697/ENSG00000204592/ENSG00000107738/ENSG00000122122/ENSG00000165025/ENSG00000172936/ENSG00000137462/ENSG00000115267/ENSG00000081237/ENSG00000118503/ENSG00000168961/ENSG00000105329/ENSG00000143226/ENSG00000104972/ENSG00000113811/ENSG00000111335/ENSG00000179295/ENSG00000197471…	MAPKAPK2/TLR4/IRAK3/NFATC4/GPNMB/PLCG2/AXL/IFNGR1/HLA-E/VSIR/SASH3/SYK/MYD88/TLR2/IFIH1/PTPRC/TNFAIP3/LGALS9/TGFB1/FCGR2A/LILRB1/SELENOK/OAS2/PTPN11/SPN/FXR1/RAD21/RIGI/OAS1/DICER1/PTPRJ/PTAFR/CLEC7A/AGER/HAVCR2/TREM2/FCGR3A/PSEN1/CYBB/IL33/FZD5/STAT3/PTPN6/MAVS/TYROBP/ZFP36/WNT5A/OAS3/CD84/UBE2J1/LILRB4/LPL/NOD1/SELENOS/HSPB1/HMGB1/RIPK2/CD14/LRRK2/CX3CR1/TSPO/RIPK1/CLU/DHX9/GSTP1/JAK2/IL27RA
descending
(up-regulated)	Immune Response	adaptive immune response	GO:0002708	positive regulation of lymphocyte mediated immunity	1.6168681590046932	3.9698333425042725e-4	ENSG00000126804/ENSG00000204592/ENSG00000166710/ENSG00000122122/ENSG00000150782/ENSG00000089041/ENSG00000115604/ENSG00000081237/ENSG00000115594/ENSG00000105329/ENSG00000161955/ENSG00000182985/ENSG00000204520/ENSG00000072274/ENSG00000196352/ENSG00000122376/ENSG00000095970/ENSG00000173757/ENSG00000204287/ENSG00000144381/ENSG00000234745/ENSG00000163251/ENSG00000125730/ENSG00000010704/ENSG00000110066…	ZBTB1/HLA-E/B2M/SASH3/IL18/P2RX7/IL18R1/PTPRC/IL1R1/TGFB1/TNFSF13/CADM1/MICA/TFRC/CD55/SHLD2/TREM2/STAT5B/HLA-DRA/HSPD1/HLA-B/FZD5/C3/HFE/KMT5B/HLA-DRB1/HLA-F/MR1/TAP2/NECTIN2/PAXIP1/CD81/MAP3K7/MALT1/HLA-A/FCGR1A/VAV1/LAMP1/STAT6/HLA-C/STX7/AP1G1/DENND1B/FBXO38
descending
(up-regulated)	Immune Response	none	GO:0050864	regulation of B cell activation	1.6149104547562838	2.8528766241617173e-4	ENSG00000101096/ENSG00000171791/ENSG00000136869/ENSG00000185650/ENSG00000129654/ENSG00000196839/ENSG00000168918/ENSG00000113916/ENSG00000134215/ENSG00000152518/ENSG00000012124/ENSG00000157227/ENSG00000254087/ENSG00000122122/ENSG00000177425/ENSG00000165025/ENSG00000197329/ENSG00000235568/ENSG00000168884/ENSG00000081237/ENSG00000118503/ENSG00000105329/ENSG00000162511/ENSG00000161955/ENSG00000164305…	NFATC2/BCL2/TLR4/ZFP36L1/FOXJ1/ADA/INPP5D/BCL6/VAV3/ZFP36L2/CD22/MMP14/LYN/SASH3/PAWR/SYK/PELI1/NFAM1/TNIP2/PTPRC/TNFAIP3/TGFB1/LAPTM5/TNFSF13/CASP3/BMI1/CD300A/TFRC/ATM/CDKN1A/SHLD2/STAT5B/PPP2R3C/SFRP1/NCKAP1L/PTPN6/KMT5B/TYROBP/CARD11/PAXIP1/CD74/CD81/TNFSF13B/CYLD/SLC15A4/RC3H1/STAT6/AHR/PKN1/ID2/PCID2/IL27RA/MAD2L2/XBP1/RIF1/THEMIS2/PARP3/IRS2
descending
(up-regulated)	Immune Response	activation of innate immune response	GO:0002886	regulation of myeloid leukocyte mediated immunity	1.6142463206859177	0.00422397	ENSG00000000938/ENSG00000103241/ENSG00000179348/ENSG00000033327/ENSG00000204592/ENSG00000254087/ENSG00000165025/ENSG00000077238/ENSG00000170425/ENSG00000118640/ENSG00000168961/ENSG00000167851/ENSG00000169896/ENSG00000107201/ENSG00000169403/ENSG00000076944/ENSG00000125730/ENSG00000088888/ENSG00000160255/ENSG00000011600/ENSG00000066294/ENSG00000133246/ENSG00000127507/ENSG00000182511/ENSG00000168329…	FGR/FOXF1/GATA2/GAB2/HLA-E/LYN/SYK/IL4R/ADORA2B/VAMP8/LGALS9/CD300A/ITGAM/RIGI/PTAFR/STXBP2/C3/MAVS/ITGB2/TYROBP/CD84/PRAM1/ADGRE2/FES/CX3CR1/FCGR1A
descending
(up-regulated)	Vasculature	endothelial cell migration	GO:0010594	regulation of endothelial cell migration	1.6140337487722527	4.888105764240626e-6	ENSG00000111961/ENSG00000126785/ENSG00000132669/ENSG00000185591/ENSG00000116044/ENSG00000069702/ENSG00000102760/ENSG00000135821/ENSG00000113578/ENSG00000168874/ENSG00000138772/ENSG00000011465/ENSG00000037280/ENSG00000112333/ENSG00000096717/ENSG00000134954/ENSG00000179348/ENSG00000138685/ENSG00000139567/ENSG00000137509/ENSG00000067066/ENSG00000091879/ENSG00000128917/ENSG00000113140/ENSG00000142627…	SASH1/RHOJ/RIN2/SP1/NFE2L2/TGFBR3/RGCC/GLUL/FGF1/ATOH8/ANXA3/DCN/FLT4/NR2E1/SIRT1/ETS1/GATA2/FGF2/ACVRL1/PRCP/SP100/ANGPT2/DLL4/SPARC/EPHA2/MMRN2/STAT5A/CD40/KLF4/PLCG1/SPRED1/VASH1/ANXA1/PRKD1/ABL1/EMP2/PLPP3/EFNA1/TGFB1/KDR/JUP/CARD10/NR2F2/SEMA5A/NOTCH1/PIK3C2A/STC1/RHOA/TEK/HMOX1/FGFR1/PROX1/HIF1A/NOS3/PTN/RRAS/ADAMTS9/PRKCA/SYNJ2BP/PRKD2/HDAC7/WNT5A/SCARB1/NRP2/SMOC2/VEGFA/PATZ1/PIK3CD/HSPB1…
descending
(up-regulated)	Immune Response	phagocytosis	GO:0038094	Fc-gamma receptor signaling pathway	1.6139362071980863	0.023054616290496814	ENSG00000176105/ENSG00000000938/ENSG00000134215/ENSG00000136044/ENSG00000254087/ENSG00000165025/ENSG00000203805/ENSG00000097007/ENSG00000010810/ENSG00000203747/ENSG00000158869/ENSG00000101336/ENSG00000129219/ENSG00000160293/ENSG00000150337/ENSG00000141968/ENSG00000157500/ENSG00000169398	YES1/FGR/VAV3/APPL2/LYN/SYK/PLPP4/ABL1/FYN/FCGR3A/FCER1G/HCK/PLD2/VAV2/FCGR1A/VAV1/APPL1/PTK2
descending
(up-regulated)	Immune Response	activation of innate immune response	GO:0002279	mast cell activation involved in immune response	1.6133228556057029	0.00939549	ENSG00000000938/ENSG00000103241/ENSG00000092531/ENSG00000179348/ENSG00000033327/ENSG00000254087/ENSG00000165025/ENSG00000077238/ENSG00000170425/ENSG00000118640/ENSG00000168961/ENSG00000086730/ENSG00000167851/ENSG00000110395/ENSG00000151422/ENSG00000076944/ENSG00000111679/ENSG00000066294/ENSG00000127507/ENSG00000171608/ENSG00000182511	FGR/FOXF1/SNAP23/GATA2/GAB2/LYN/SYK/IL4R/ADORA2B/VAMP8/LGALS9/LAT2/CD300A/CBL/FER/STXBP2/PTPN6/CD84/ADGRE2/PIK3CD/FES
descending
(up-regulated)	Immune Response	activation of innate immune response	GO:0002763	positive regulation of myeloid leukocyte differentiation	1.6124158920493479	0.00422397	ENSG00000184371/ENSG00000138795/ENSG00000134250/ENSG00000185650/ENSG00000185862/ENSG00000010610/ENSG00000111859/ENSG00000180353/ENSG00000159216/ENSG00000139687/ENSG00000105329/ENSG00000095970/ENSG00000118260/ENSG00000180694/ENSG00000154229/ENSG00000170345/ENSG00000196126/ENSG00000011600/ENSG00000173334/ENSG00000019582/ENSG00000182511/ENSG00000100813/ENSG00000064012/ENSG00000137275/ENSG00000115738…	CSF1/LEF1/NOTCH2/ZFP36L1/EVI2B/CD4/NEDD9/HCLS1/RUNX1/RB1/TGFB1/TREM2/CREB1/TMEM64/PRKCA/FOS/HLA-DRB1/TYROBP/TRIB1/CD74/FES/ACIN1/CASP8/RIPK1/ID2/EEIG1/KLF10
descending
(up-regulated)	Structural Stabilization	cell-substrate adhesion	GO:0007160	cell-matrix adhesion	1.611581837283562	2.2135822975890023e-7	ENSG00000082781/ENSG00000071054/ENSG00000143127/ENSG00000150093/ENSG00000105855/ENSG00000168309/ENSG00000132669/ENSG00000184371/ENSG00000162946/ENSG00000129474/ENSG00000171791/ENSG00000161638/ENSG00000243244/ENSG00000101311/ENSG00000091409/ENSG00000174059/ENSG00000213949/ENSG00000158813/ENSG00000139567/ENSG00000133800/ENSG00000105810/ENSG00000113916/ENSG00000137076/ENSG00000138448/ENSG00000077943…	ITGB5/MAP4K4/ITGA10/ITGB1/ITGB8/FAM107A/RIN2/CSF1/DISC1/AJUBA/BCL2/ITGA5/STON1/FERMT1/ITGA6/CD34/ITGA1/EDA/ACVRL1/LYVE1/CDK6/BCL6/TLN1/ITGAV/ITGA8/THSD1/DDR1/MMP14/APOD/DLC1/FERMT2/PARVG/CCN2/ANXA2/NID1/ABL1/EMP2/UTRN/COL5A3/ITGA2/TESK2/EPB41L5/GPM6B/JAG1/MACF1/DAG1/KDR/JUP/FN1/SORBS1/MKLN1/SDC4/ITGAL/S100A10/BCAM/ECM2/ITGAM/LIMS1/PTPRJ/RHOA/TEK/EFEMP2/ITGA7/CDH11/ROCK1/PEAK1/SERPINE1/PPFIA1/CD44…
ascending
(down-regulated)	Synapse	trans-synaptic signaling	GO:0007215	glutamate receptor signaling pathway	1.611334716523147	0.016352749929121647	ENSG00000176884/ENSG00000183454/ENSG00000105464/ENSG00000273079/ENSG00000103154/ENSG00000120899/ENSG00000168959/ENSG00000105737/ENSG00000158445/ENSG00000152413/ENSG00000124493/ENSG00000164082/ENSG00000006210/ENSG00000182621/ENSG00000134780/ENSG00000198785/ENSG00000125675/ENSG00000164418/ENSG00000176749/ENSG00000260230/ENSG00000152578/ENSG00000155511/ENSG00000196277/ENSG00000152822/ENSG00000171189…	GRIN1/GRIN2A/GRIN2D/GRIN2B/NECAB2/PTK2B/GRM5/GRIK5/KCNB1/HOMER1/GRM4/GRM2/CX3CL1/PLCB1/DAGLA/GRIN3A/GRIA3/GRIK2/CDK5R1/FRRS1L/GRIA4/GRIA1/GRM7/GRM1/GRIK1/GRM6/SHANK3/APP
descending
(up-regulated)	Lipid Metabolism	none	GO:0031960	response to corticosteroid	1.610645328507113	6.93021903697694e-5	ENSG00000168309/ENSG00000084093/ENSG00000171791/ENSG00000138772/ENSG00000146648/ENSG00000118515/ENSG00000168209/ENSG00000185650/ENSG00000153162/ENSG00000003402/ENSG00000114200/ENSG00000152518/ENSG00000135046/ENSG00000175899/ENSG00000081237/ENSG00000124253/ENSG00000164850/ENSG00000164305/ENSG00000121879/ENSG00000140443/ENSG00000159167/ENSG00000176387/ENSG00000169403/ENSG00000124762/ENSG00000103740…	FAM107A/REST/BCL2/ANXA3/EGFR/SGK1/DDIT4/ZFP36L1/BMP6/CFLAR/BCHE/ZFP36L2/ANXA1/A2M/PTPRC/PCK1/GPER1/CASP3/PIK3CA/IGF1R/STC1/HSD11B2/PTAFR/CDKN1A/ACSBG1/MT-ND3/AQP1/PCNA/CYBB/RPL27/PARP1/ALAD/FIBIN/FOS/AXIN2/ZFP36/BCL2L11/RPS6KB1/BCKDHB/ADAM9/TBX2/ALPL/IGFBP7/GHR/SH3RF1/FOSL2/EDN1/ADM/UCP2/NR3C1/CYP1B1/PCK2/CPS1/FBXO32/HDAC6/HNRNPU/KLF9/MAOB/UBE2L3/UCP3/JAK2/GLB1/FECH/PTGS2/COMT/WNT7B/CARD9/AGL
descending
(up-regulated)	Immune Response	adaptive immune response	GO:0002717	positive regulation of natural killer cell mediated immunity	1.6095675786939845	0.04461	ENSG00000204592/ENSG00000182985/ENSG00000173757/ENSG00000204642/ENSG00000130202/ENSG00000141968/ENSG00000185896/ENSG00000166747	HLA-E/CADM1/STAT5B/HLA-F/NECTIN2/VAV1/LAMP1/AP1G1
descending
(up-regulated)	Autophagy	phagocytosis	GO:0006910	phagocytosis, recognition	1.6092695148941036	0.0491931	ENSG00000187800/ENSG00000145794/ENSG00000070495/ENSG00000172243/ENSG00000095970/ENSG00000127472/ENSG00000158270/ENSG00000073060/ENSG00000224389/ENSG00000150337	PEAR1/MEGF10/JMJD6/CLEC7A/TREM2/PLA2G5/COLEC12/SCARB1/C4B/FCGR1A
descending
(up-regulated)	Apoptosis	extrinsic apoptotic signaling pathway	GO:2001237	negative regulation of extrinsic apoptotic signaling pathway	1.6085481554808179	5.641682077062979e-4	ENSG00000137693/ENSG00000148841/ENSG00000171791/ENSG00000064655/ENSG00000091409/ENSG00000104313/ENSG00000019991/ENSG00000143384/ENSG00000104205/ENSG00000003402/ENSG00000138448/ENSG00000173039/ENSG00000106799/ENSG00000118503/ENSG00000115170/ENSG00000204389/ENSG00000082146/ENSG00000135926/ENSG00000044115/ENSG00000131981/ENSG00000015171/ENSG00000100292/ENSG00000106366/ENSG00000012048/ENSG00000001084…	YAP1/ITPRIP/BCL2/EYA2/ITGA6/EYA1/HGF/MCL1/SGK3/CFLAR/ITGAV/RELA/TGFBR1/TNFAIP3/ACVR1/HSPA1A/STRADB/TMBIM1/CTNNA1/LGALS3/ZMYND11/HMOX1/SERPINE1/BRCA1/GCLC/RFFL/NOS3/TCF7L2/DDX3X/PEA15/RPS6KB1/HSPA1B/UNC5B/RAF1/SH3RF1/NRP1/AR/NOL3/ICAM1/MAPK7/RB1CC1/FAIM/SFRP2/RIPK1/GSTP1/BIRC6/AKT1/LMNA/EYA3
descending
(up-regulated)	Immune Response	neuroinflammatory response	GO:0002532	production of molecular mediator involved in inflammatory response	1.6078618749662947	0.00296836	ENSG00000186951/ENSG00000136869/ENSG00000092531/ENSG00000213654/ENSG00000163346/ENSG00000136044/ENSG00000254087/ENSG00000189058/ENSG00000165025/ENSG00000172936/ENSG00000077238/ENSG00000132965/ENSG00000118640/ENSG00000107798/ENSG00000172243/ENSG00000106366/ENSG00000095970/ENSG00000100644/ENSG00000143507/ENSG00000163220/ENSG00000105372/ENSG00000168610/ENSG00000177663/ENSG00000172458/ENSG00000150593…	PPARA/TLR4/SNAP23/GPSM3/PBXIP1/APPL2/LYN/APOD/SYK/MYD88/IL4R/ALOX5AP/VAMP8/LIPA/CLEC7A/SERPINE1/TREM2/HIF1A/DUSP10/S100A9/RPS19/STAT3/IL17RA/IL17D/PDCD4/LILRB4/EZH2/ALOX5/PER1/MACIR/ABCD2/APPL1/GRN/ABCD1/MAPK14/CARD9/SNX4
descending
(up-regulated)	Immune Response	none	GO:0035855	megakaryocyte development	1.6073454004198826	0.0389313	ENSG00000162367/ENSG00000150867/ENSG00000151702/ENSG00000158195/ENSG00000143995/ENSG00000179295/ENSG00000111679/ENSG00000100393/ENSG00000136754/ENSG00000125686/ENSG00000196924/ENSG00000111252	TAL1/PIP4K2A/FLI1/WASF2/MEIS1/PTPN11/PTPN6/EP300/ABI1/MED1/FLNA/SH2B3
descending
(up-regulated)	Mitochondrial Metabolism	none	GO:0051882	mitochondrial depolarization	1.6071320577005914	0.021410753978180676	ENSG00000171791/ENSG00000011465/ENSG00000089041/ENSG00000188763/ENSG00000097007/ENSG00000176720/ENSG00000128052/ENSG00000001084/ENSG00000092020/ENSG00000143799/ENSG00000188906/ENSG00000204628/ENSG00000100300/ENSG00000108179/ENSG00000101986/ENSG00000023909	BCL2/DCN/P2RX7/FZD9/ABL1/BOK/KDR/GCLC/PPP2R3C/PARP1/LRRK2/RACK1/TSPO/PPIF/ABCD1/GCLM
descending
(up-regulated)	Immune Response	none	GO:0002705	positive regulation of leukocyte mediated immunity	1.6063819829818944	2.793431878770768e-4	ENSG00000197943/ENSG00000126804/ENSG00000204592/ENSG00000166710/ENSG00000122122/ENSG00000150782/ENSG00000089041/ENSG00000115604/ENSG00000081237/ENSG00000115594/ENSG00000105329/ENSG00000161955/ENSG00000182985/ENSG00000204520/ENSG00000072274/ENSG00000169896/ENSG00000107201/ENSG00000196352/ENSG00000169403/ENSG00000122376/ENSG00000172243/ENSG00000095970/ENSG00000173757/ENSG00000204287/ENSG00000144381…	PLCG2/ZBTB1/HLA-E/B2M/SASH3/IL18/P2RX7/IL18R1/PTPRC/IL1R1/TGFB1/TNFSF13/CADM1/MICA/TFRC/ITGAM/RIGI/CD55/PTAFR/SHLD2/CLEC7A/TREM2/STAT5B/HLA-DRA/HSPD1/HLA-B/FZD5/C3/MAVS/HFE/ITGB2/KMT5B/HLA-DRB1/TYROBP/HLA-F/MR1/TAP2/NECTIN2/PAXIP1/CD81/MAP3K7/MALT1/HLA-A/FCGR1A/VAV1/LAMP1/STAT6/HLA-C/STX7/AP1G1/DENND1B/FBXO38
descending
(up-regulated)	Structural Stabilization	extracellular matrix organization	GO:0030198	extracellular matrix organization	1.6051453399089028	2.8338047683744408e-8	ENSG00000150093/ENSG00000198732/ENSG00000069702/ENSG00000102760/ENSG00000172987/ENSG00000054598/ENSG00000162733/ENSG00000122884/ENSG00000112333/ENSG00000134853/ENSG00000103241/ENSG00000172037/ENSG00000141756/ENSG00000170275/ENSG00000164692/ENSG00000101311/ENSG00000105974/ENSG00000112280/ENSG00000174705/ENSG00000095209/ENSG00000163346/ENSG00000196739/ENSG00000125398/ENSG00000003402/ENSG00000136167…	ITGB1/SMOC1/TGFBR3/RGCC/HPSE2/FOXC1/DDR2/P4HA1/NR2E1/PDGFRA/FOXF1/LAMB2/FKBP10/CRTAP/COL1A2/FERMT1/CAV1/COL9A1/SH3PXD2B/TMEM38B/PBXIP1/COL27A1/SOX9/CFLAR/LCP1/ANTXR1/SERPINH1/FOXF2/SLC2A10/SMAD4/TNFRSF11B/ITGA8/TIE1/DDR1/MMP14/MMP2/TNFRSF1B/TGFBR1/MYO1E/ATXN1L/TGFB2/ADAMTS1/ANXA2/FBLN1/BMP1/COL4A4/B4GALT1/COLGALT1/LOXL3/NID1/ABL1/RUNX1/COL4A5/ADAM10/COL5A3/NFKB2/APBB2/GPM6B/RB1/SLC39A8/CAV2/TGFB1…
descending
(up-regulated)	Structural Stabilization	extracellular matrix organization	GO:0030198	extracellular matrix organization	1.6051453399089028	2.8338047683744408e-8	ENSG00000150093/ENSG00000198732/ENSG00000069702/ENSG00000102760/ENSG00000172987/ENSG00000054598/ENSG00000162733/ENSG00000122884/ENSG00000112333/ENSG00000134853/ENSG00000103241/ENSG00000172037/ENSG00000141756/ENSG00000170275/ENSG00000164692/ENSG00000101311/ENSG00000105974/ENSG00000112280/ENSG00000174705/ENSG00000095209/ENSG00000163346/ENSG00000196739/ENSG00000125398/ENSG00000003402/ENSG00000136167…	ITGB1/SMOC1/TGFBR3/RGCC/HPSE2/FOXC1/DDR2/P4HA1/NR2E1/PDGFRA/FOXF1/LAMB2/FKBP10/CRTAP/COL1A2/FERMT1/CAV1/COL9A1/SH3PXD2B/TMEM38B/PBXIP1/COL27A1/SOX9/CFLAR/LCP1/ANTXR1/SERPINH1/FOXF2/SLC2A10/SMAD4/TNFRSF11B/ITGA8/TIE1/DDR1/MMP14/MMP2/TNFRSF1B/TGFBR1/MYO1E/ATXN1L/TGFB2/ADAMTS1/ANXA2/FBLN1/BMP1/COL4A4/B4GALT1/COLGALT1/LOXL3/NID1/ABL1/RUNX1/COL4A5/ADAM10/COL5A3/NFKB2/APBB2/GPM6B/RB1/SLC39A8/CAV2/TGFB1…
descending
(up-regulated)	Structural Stabilization	extracellular matrix organization	GO:0043062	extracellular structure organization	1.6051453399089028	2.8338047683744408e-8	ENSG00000150093/ENSG00000198732/ENSG00000069702/ENSG00000102760/ENSG00000172987/ENSG00000054598/ENSG00000162733/ENSG00000122884/ENSG00000112333/ENSG00000134853/ENSG00000103241/ENSG00000172037/ENSG00000141756/ENSG00000170275/ENSG00000164692/ENSG00000101311/ENSG00000105974/ENSG00000112280/ENSG00000174705/ENSG00000095209/ENSG00000163346/ENSG00000196739/ENSG00000125398/ENSG00000003402/ENSG00000136167…	ITGB1/SMOC1/TGFBR3/RGCC/HPSE2/FOXC1/DDR2/P4HA1/NR2E1/PDGFRA/FOXF1/LAMB2/FKBP10/CRTAP/COL1A2/FERMT1/CAV1/COL9A1/SH3PXD2B/TMEM38B/PBXIP1/COL27A1/SOX9/CFLAR/LCP1/ANTXR1/SERPINH1/FOXF2/SLC2A10/SMAD4/TNFRSF11B/ITGA8/TIE1/DDR1/MMP14/MMP2/TNFRSF1B/TGFBR1/MYO1E/ATXN1L/TGFB2/ADAMTS1/ANXA2/FBLN1/BMP1/COL4A4/B4GALT1/COLGALT1/LOXL3/NID1/ABL1/RUNX1/COL4A5/ADAM10/COL5A3/NFKB2/APBB2/GPM6B/RB1/SLC39A8/CAV2/TGFB1…
ascending
(down-regulated)	Mitochondrial Metabolism	proton motive force-driven mitochondrial ATP synthesis	GO:0015986	proton motive force-driven ATP synthesis	1.6047388620565848	0.00512692	ENSG00000103254/ENSG00000176410/ENSG00000099624/ENSG00000166136/ENSG00000241468/ENSG00000145494/ENSG00000099795/ENSG00000169020/ENSG00000241837/ENSG00000140990/ENSG00000110717/ENSG00000174886/ENSG00000115286/ENSG00000170906/ENSG00000183648/ENSG00000151366/ENSG00000160194/ENSG00000131495/ENSG00000004779/ENSG00000075399/ENSG00000167792/ENSG00000139180/ENSG00000114573/ENSG00000168653/ENSG00000147123…	ANTKMT/DNAJC30/ATP5F1D/NDUFB8/ATP5MF/NDUFS6/NDUFB7/ATP5ME/ATP5PO/NDUFB10/NDUFS8/NDUFA11/NDUFS7/NDUFA3/NDUFB1/NDUFC2/NDUFV3/NDUFA2/NDUFAB1/VPS9D1/NDUFV1/NDUFA9/ATP6V1A/NDUFS5/NDUFB11/ATP5MC1/NDUFS3/ATP5PD/NDUFB2/ATP5MG/NDUFS1/SDHA/ATP5MJ/NDUFB9/ATP5MC3/ATP5F1B/SDHB/NDUFC1/ATP5F1A/ATP5PF/NDUFB5/NDUFA10/NDUFA1/ATP5F1C/STOML2/NDUFA5/NDUFA8/NDUFA6/ATP5PB/NDUFS2/NDUFB6
descending
(up-regulated)	Apoptosis	glial cell apoptotic process	GO:0034351	negative regulation of glial cell apoptotic process	1.604619648542297	0.046424061128664595	ENSG00000027075/ENSG00000198719/ENSG00000164754/ENSG00000095970/ENSG00000108691/ENSG00000154229	PRKCH/DLL1/RAD21/TREM2/CCL2/PRKCA
descending
(up-regulated)	Vasculature	endothelial cell migration	GO:0043542	endothelial cell migration	1.604266337371887	2.2666918690991987e-7	ENSG00000111961/ENSG00000126785/ENSG00000183943/ENSG00000150093/ENSG00000132669/ENSG00000185591/ENSG00000116044/ENSG00000069702/ENSG00000102760/ENSG00000135821/ENSG00000113578/ENSG00000168874/ENSG00000143545/ENSG00000138772/ENSG00000011465/ENSG00000037280/ENSG00000112333/ENSG00000096717/ENSG00000134954/ENSG00000196411/ENSG00000179348/ENSG00000138685/ENSG00000139567/ENSG00000137509/ENSG00000067066…	SASH1/RHOJ/PRKX/ITGB1/RIN2/SP1/NFE2L2/TGFBR3/RGCC/GLUL/FGF1/ATOH8/RAB13/ANXA3/DCN/FLT4/NR2E1/SIRT1/ETS1/EPHB4/GATA2/FGF2/ACVRL1/PRCP/SP100/ANGPT2/AMOT/DLL4/SPARC/EPHA2/MMRN2/STAT5A/ZEB2/CD40/KLF4/PLCG1/TGFBR1/SPRED1/VASH1/VSTM4/ANXA1/PRKD1/ABL1/EMP2/FSTL1/PLPP3/EFNA1/TGFB1/KDR/JUP/CLEC14A/CDH5/CARD10/NR2F2/PIK3CA/SEMA5A/NOTCH1/PIK3C2A/PXN/STC1/RHOA/TEK/HMOX1/FGFR1/PROX1/HIF1A/NOS3/PTN/S100A9/RRAS…
descending
(up-regulated)	Apoptosis	none	GO:2000351	regulation of endothelial cell apoptotic process	1.6023789113262015	0.00965172	ENSG00000116044/ENSG00000102760/ENSG00000177119/ENSG00000179348/ENSG00000101017/ENSG00000124181/ENSG00000097007/ENSG00000168884/ENSG00000118503/ENSG00000164850/ENSG00000105329/ENSG00000128052/ENSG00000179776/ENSG00000112902/ENSG00000120156/ENSG00000106366/ENSG00000108691	NFE2L2/RGCC/ANO6/GATA2/CD40/PLCG1/ABL1/TNIP2/TNFAIP3/GPER1/TGFB1/KDR/CDH5/SEMA5A/TEK/SERPINE1/CCL2
descending
(up-regulated)	Immune Response	adaptive immune response	GO:0042088	T-helper 1 type immune response	1.6013701588291067	0.011207183835713407	ENSG00000138795/ENSG00000136869/ENSG00000006042/ENSG00000150782/ENSG00000115604/ENSG00000077238/ENSG00000135046/ENSG00000115594/ENSG00000144802/ENSG00000197471/ENSG00000135077/ENSG00000137033/ENSG00000115602/ENSG00000136630/ENSG00000196126/ENSG00000105246/ENSG00000189403/ENSG00000104312/ENSG00000137496/ENSG00000018280/ENSG00000116711/ENSG00000166888/ENSG00000171150/ENSG00000104998/ENSG00000196843…	LEF1/TLR4/TMEM98/IL18/IL18R1/IL4R/ANXA1/IL1R1/NFKBIZ/SPN/HAVCR2/IL33/IL1RL1/HLX/HLA-DRB1/EBI3/HMGB1/RIPK2/IL18BP/SLC11A1/PLA2G4A/STAT6/SOCS5/IL27RA/ARID5A/BCL3/TRAF6
descending
(up-regulated)	Vasculature	cardiac conduction	GO:0086004	regulation of cardiac muscle cell contraction	1.6010492029567285	0.026234865322819306	ENSG00000123700/ENSG00000183230/ENSG00000105974/ENSG00000096696/ENSG00000018625/ENSG00000173801/ENSG00000075142/ENSG00000134755/ENSG00000184588/ENSG00000159167	KCNJ2/CTNNA3/CAV1/DSP/ATP1A2/JUP/SRI/DSC2/PDE4B/STC1
descending
(up-regulated)	Vasculature	cardiac conduction	GO:0035904	aorta development	1.600533015044764	0.00452389	ENSG00000163513/ENSG00000113721/ENSG00000135547/ENSG00000141756/ENSG00000104313/ENSG00000139567/ENSG00000107779/ENSG00000081479/ENSG00000128917/ENSG00000092969/ENSG00000064300/ENSG00000101384/ENSG00000168214/ENSG00000137834/ENSG00000065534/ENSG00000107882/ENSG00000148400/ENSG00000171316/ENSG00000151617/ENSG00000172638/ENSG00000117707/ENSG00000118762/ENSG00000163638/ENSG00000167034/ENSG00000106991…	TGFBR2/PDGFRB/HEY2/FKBP10/EYA1/ACVRL1/BMPR1A/LRP2/DLL4/TGFB2/NGFR/JAG1/RBPJ/SMAD6/MYLK/SUFU/NOTCH1/CHD7/EDNRA/EFEMP2/PROX1/PKD2/ADAMTS9/NKX3-1/ENG/TBX2/SEC24B/NAGLU/EFNB2/NDST1/CNTRL/ROBO1
descending
(up-regulated)	Immune Response	adaptive immune response	GO:0050851	antigen receptor-mediated signaling pathway	1.599605183594459	1.8984711907127578e-5	ENSG00000120690/ENSG00000060237/ENSG00000101096/ENSG00000171791/ENSG00000092820/ENSG00000140931/ENSG00000027075/ENSG00000117280/ENSG00000100906/ENSG00000196839/ENSG00000197943/ENSG00000168918/ENSG00000134215/ENSG00000012124/ENSG00000173039/ENSG00000254087/ENSG00000198087/ENSG00000177425/ENSG00000165025/ENSG00000104365/ENSG00000124181/ENSG00000124508/ENSG00000095585/ENSG00000165810/ENSG00000097007…	ELF1/WNK1/NFATC2/BCL2/EZR/CMTM3/PRKCH/RAB29/NFKBIA/ADA/PLCG2/INPP5D/VAV3/CD22/RELA/LYN/CD2AP/PAWR/SYK/IKBKB/PLCG1/BTN2A2/BLNK/BTNL9/ABL1/NFAM1/PTPRC/NFKBIZ/LAPTM5/LAT2/CD300A/FYN/PIK3CA/LIPA/PDE4B/NFKB1/SOS1/LGALS3/PTPRJ/BTN3A1/CBLB/ERMAP/GBP1/BTN3A2/PSEN1/NCKAP1L/PHPT1/BCL10/PTPN6/RPS3/TRGC2/PRKD2/MOG/HLA-DRB1/LIME1/SLC39A6/LCP2/HLA-DPB1/CARD11/LPXN/NECTIN2/LILRB4/PRAM1/CRKL/EIF2B2/SPG21/PIK3CD/…
descending
(up-regulated)	Immune Response	adaptive immune response	GO:0050869	negative regulation of B cell activation	1.5988807251655577	0.023667609936009443	ENSG00000129654/ENSG00000168918/ENSG00000113916/ENSG00000254087/ENSG00000177425/ENSG00000118503/ENSG00000162511/ENSG00000164305/ENSG00000167851/ENSG00000149311/ENSG00000104332/ENSG00000011600	FOXJ1/INPP5D/BCL6/LYN/PAWR/TNFAIP3/LAPTM5/CASP3/CD300A/ATM/SFRP1/TYROBP
descending
(up-regulated)	APP Metabolism	amyloid-beta clearance	GO:0097242	amyloid-beta clearance	1.5988807110815617	0.015740376845830753	ENSG00000134569/ENSG00000116478/ENSG00000081479/ENSG00000027697/ENSG00000137561/ENSG00000073921/ENSG00000140443/ENSG00000171105/ENSG00000169896/ENSG00000067900/ENSG00000095970/ENSG00000125730/ENSG00000160255/ENSG00000197405/ENSG00000119912	LRP4/HDAC1/LRP2/IFNGR1/TTPA/PICALM/IGF1R/INSR/ITGAM/ROCK1/TREM2/C3/ITGB2/C5AR1/IDE
descending
(up-regulated)	APP Metabolism	amyloid-beta clearance	GO:0097242	amyloid-beta clearance	1.5988807110815617	0.015740376845830753	ENSG00000134569/ENSG00000116478/ENSG00000081479/ENSG00000027697/ENSG00000137561/ENSG00000073921/ENSG00000140443/ENSG00000171105/ENSG00000169896/ENSG00000067900/ENSG00000095970/ENSG00000125730/ENSG00000160255/ENSG00000197405/ENSG00000119912	LRP4/HDAC1/LRP2/IFNGR1/TTPA/PICALM/IGF1R/INSR/ITGAM/ROCK1/TREM2/C3/ITGB2/C5AR1/IDE
descending
(up-regulated)	Immune Response	phagocytosis	GO:0097242	amyloid-beta clearance	1.5988807110815617	0.015740376845830753	ENSG00000134569/ENSG00000116478/ENSG00000081479/ENSG00000027697/ENSG00000137561/ENSG00000073921/ENSG00000140443/ENSG00000171105/ENSG00000169896/ENSG00000067900/ENSG00000095970/ENSG00000125730/ENSG00000160255/ENSG00000197405/ENSG00000119912	LRP4/HDAC1/LRP2/IFNGR1/TTPA/PICALM/IGF1R/INSR/ITGAM/ROCK1/TREM2/C3/ITGB2/C5AR1/IDE
descending
(up-regulated)	Immune Response	none	GO:0002752	cell surface pattern recognition receptor signaling pathway	1.5979787891619313	0.0048127	ENSG00000136869/ENSG00000187554/ENSG00000100906/ENSG00000136044/ENSG00000123609/ENSG00000173039/ENSG00000254087/ENSG00000197329/ENSG00000172936/ENSG00000137462/ENSG00000198001/ENSG00000155629/ENSG00000213341/ENSG00000168884/ENSG00000118503/ENSG00000131669/ENSG00000134070/ENSG00000089127/ENSG00000095970/ENSG00000255690/ENSG00000184216/ENSG00000085449/ENSG00000147324/ENSG00000068079/ENSG00000108784…	TLR4/TLR5/NFKBIA/APPL2/NMI/RELA/LYN/PELI1/MYD88/TLR2/IRAK4/PIK3AP1/CHUK/TNIP2/TNFAIP3/NINJ1/IRAK2/OAS1/TREM2/TRIL/IRAK1/WDFY1/MFHAS1/IFI35/NAGLU/NR1H3/MAP3K7/RIPK2/CD14/IRF3
descending
(up-regulated)	Immune Response	leukocyte chemotaxis	GO:0072676	lymphocyte migration	1.5968026941999387	0.00260467	ENSG00000060237/ENSG00000170989/ENSG00000117115/ENSG00000189058/ENSG00000147065/ENSG00000154721/ENSG00000111859/ENSG00000097007/ENSG00000137845/ENSG00000161921/ENSG00000107099/ENSG00000113811/ENSG00000064651/ENSG00000197471/ENSG00000005844/ENSG00000072786/ENSG00000099377/ENSG00000067560/ENSG00000108691/ENSG00000158769/ENSG00000172939/ENSG00000114251/ENSG00000167193/ENSG00000136141/ENSG00000099942…	WNK1/S1PR1/PADI2/APOD/MSN/JAM2/NEDD9/ABL1/ADAM10/CXCL16/DOCK8/SELENOK/SLC12A2/SPN/ITGAL/STK10/HSD3B7/RHOA/CCL2/F11R/OXSR1/WNT5A/CRK/LRCH1/CRKL/PIK3CD/MED23/CXCL12/AIF1/ICAM1
ascending
(down-regulated)	Synapse	trans-synaptic signaling	GO:0050804	modulation of chemical synaptic transmission	1.5958423956528431	7.862499443319178e-11	ENSG00000128564/ENSG00000168993/ENSG00000131711/ENSG00000176884/ENSG00000147571/ENSG00000116544/ENSG00000142408/ENSG00000166862/ENSG00000234965/ENSG00000156564/ENSG00000126583/ENSG00000188191/ENSG00000168539/ENSG00000099365/ENSG00000215045/ENSG00000075073/ENSG00000141837/ENSG00000166501/ENSG00000118160/ENSG00000183092/ENSG00000102003/ENSG00000183454/ENSG00000162951/ENSG00000204314/ENSG00000139182…	VGF/CPLX1/MAP1B/GRIN1/CRH/DLGAP3/CACNG8/CACNG2/SHISA8/LRFN2/PRKCG/PRKAR1B/CHRM1/STX1B/GRID2IP/TACR2/CACNA1A/PRKCB/SLC8A2/BEGAIN/SYP/GRIN2A/LRRTM1/PRRT1/CLSTN3/GRIN2D/DNM1/PPFIA3/GRIN2B/RAB3A/PRKACA/NEUROD2/DGKZ/VAMP2/CYP46A1/CACNG3/SHISA9/UBE3A/CAMK2B/HTR2A/STX1A/NTNG1/KCTD13/ADCY1/RARA/ITPKA/SYN1/SYT1/CHRNB2/PTK2B/SYN3/MAPT/DLG4/ADGRB1/PPFIA2/APBA2/MEF2C/DLGAP4/SYT12/PRRT2/ACHE/PCDH8/SHANK1/MAPK…
descending
(up-regulated)	Immune Response	activation of innate immune response	GO:0001774	microglial cell activation	1.5954678739863586	0.012775119327213183	ENSG00000027697/ENSG00000137462/ENSG00000081237/ENSG00000121361/ENSG00000149311/ENSG00000169896/ENSG00000204305/ENSG00000095970/ENSG00000109861/ENSG00000173372/ENSG00000137033/ENSG00000160255/ENSG00000011600/ENSG00000197405/ENSG00000108784/ENSG00000188906/ENSG00000204472/ENSG00000168329/ENSG00000196689/ENSG00000120885/ENSG00000096968/ENSG00000030582/ENSG00000130164	IFNGR1/TLR2/PTPRC/KCNJ8/ATM/ITGAM/AGER/TREM2/CTSC/C1QA/IL33/ITGB2/TYROBP/C5AR1/NAGLU/LRRK2/AIF1/CX3CR1/TRPV1/CLU/JAK2/GRN/LDLR
descending
(up-regulated)	Vasculature	angiogenesis	GO:0090050	positive regulation of cell migration involved in sprouting angiogenesis	1.5952041515973092	0.043369777845392976	ENSG00000126785/ENSG00000069702/ENSG00000179348/ENSG00000138685/ENSG00000135046/ENSG00000097007/ENSG00000128052/ENSG00000011405/ENSG00000100292/ENSG00000061273/ENSG00000112715/ENSG00000099250/ENSG00000165757/ENSG00000185043/ENSG00000073756/ENSG00000198909	RHOJ/TGFBR3/GATA2/FGF2/ANXA1/ABL1/KDR/PIK3C2A/HMOX1/HDAC7/VEGFA/NRP1/JCAD/CIB1/PTGS2/MAP3K3
descending
(up-regulated)	Immune Response	leukocyte chemotaxis	GO:0071674	mononuclear cell migration	1.594770032373661	1.026838016070452e-4	ENSG00000060237/ENSG00000184371/ENSG00000261371/ENSG00000121966/ENSG00000102755/ENSG00000151491/ENSG00000170989/ENSG00000177119/ENSG00000120129/ENSG00000117115/ENSG00000171860/ENSG00000254087/ENSG00000189058/ENSG00000147065/ENSG00000154721/ENSG00000111859/ENSG00000135046/ENSG00000097007/ENSG00000137845/ENSG00000161921/ENSG00000182578/ENSG00000130150/ENSG00000107099/ENSG00000168961/ENSG00000113811…	WNK1/CSF1/PECAM1/CXCR4/FLT1/EPS8/S1PR1/ANO6/DUSP1/PADI2/C3AR1/LYN/APOD/MSN/JAM2/NEDD9/ANXA1/ABL1/ADAM10/CXCL16/CSF1R/MOSPD2/DOCK8/LGALS9/SELENOK/SLC12A2/SPN/CMKLR1/ITGAL/STK10/HSD3B7/LGALS3/RHOA/AGER/SERPINE1/CCL2/F11R/OXSR1/RPS19/JAM3/C5AR1/IL6R/GREM1/WNT5A/CRK/LRCH1/CRKL/ALOX5/PIK3CD/HMGB1/MED23/CXCL12/AIF1/ICAM1/CX3CR1
descending
(up-regulated)	Immune Response	activation of innate immune response	GO:0030225	macrophage differentiation	1.5941608795171678	0.00517709	ENSG00000112531/ENSG00000184371/ENSG00000136869/ENSG00000096717/ENSG00000179348/ENSG00000143952/ENSG00000160219/ENSG00000172936/ENSG00000010610/ENSG00000137462/ENSG00000124479/ENSG00000180353/ENSG00000182578/ENSG00000139687/ENSG00000105329/ENSG00000003400/ENSG00000137033/ENSG00000115602/ENSG00000154229/ENSG00000143799/ENSG00000196126/ENSG00000159189/ENSG00000173334/ENSG00000112715/ENSG00000108784…	QKI/CSF1/TLR4/SIRT1/GATA2/VPS54/GAB3/MYD88/CD4/TLR2/NDP/HCLS1/CSF1R/RB1/TGFB1/CASP10/IL33/IL1RL1/PRKCA/PARP1/HLA-DRB1/C1QC/TRIB1/VEGFA/NAGLU/FOSL2/UCP2/NR3C1/CASP8/RIPK1
descending
(up-regulated)	Immune Response	activation of innate immune response	GO:0042116	macrophage activation	1.5940585509011553	7.773856396760216e-4	ENSG00000136869/ENSG00000197943/ENSG00000123609/ENSG00000027697/ENSG00000155659/ENSG00000165025/ENSG00000077238/ENSG00000137462/ENSG00000077585/ENSG00000168884/ENSG00000081237/ENSG00000125810/ENSG00000070495/ENSG00000069122/ENSG00000121361/ENSG00000140577/ENSG00000149311/ENSG00000169896/ENSG00000204305/ENSG00000135077/ENSG00000095970/ENSG00000203747/ENSG00000069667/ENSG00000109861/ENSG00000144381…	TLR4/PLCG2/NMI/IFNGR1/VSIG4/SYK/IL4R/TLR2/GPR137B/TNIP2/PTPRC/CD93/JMJD6/ADGRF5/KCNJ8/CRTC3/ATM/ITGAM/AGER/HAVCR2/TREM2/FCGR3A/RORA/CTSC/HSPD1/C1QA/IL33/IL1RL1/DYSF/ITGB2/TYROBP/C5AR1/WNT5A/CD84/MFHAS1/IFI35/NAGLU/CD74/NR1H3/SLC11A1/LRRK2/PLA2G4A/AIF1/CX3CR1
descending
(up-regulated)	APP Metabolism	amyloid precursor protein metabolic process	GO:1902993	positive regulation of amyloid precursor protein catabolic process	1.5940086409757752	0.029925434039690522	ENSG00000185591/ENSG00000027697/ENSG00000173039/ENSG00000254087/ENSG00000169242/ENSG00000262655/ENSG00000164305/ENSG00000073921/ENSG00000204305/ENSG00000160179	SP1/IFNGR1/RELA/LYN/EFNA1/SPON1/CASP3/PICALM/AGER/ABCG1
descending
(up-regulated)	Immune Response	none	GO:0002263	cell activation involved in immune response	1.5936661402609578	7.658396901479593e-7	ENSG00000133789/ENSG00000100060/ENSG00000138795/ENSG00000136869/ENSG00000000938/ENSG00000138772/ENSG00000134250/ENSG00000103241/ENSG00000076248/ENSG00000198719/ENSG00000092531/ENSG00000179348/ENSG00000196839/ENSG00000197943/ENSG00000006042/ENSG00000113916/ENSG00000136167/ENSG00000123609/ENSG00000033327/ENSG00000140968/ENSG00000254087/ENSG00000150782/ENSG00000165025/ENSG00000172936/ENSG00000115604…	SWAP70/MFNG/LEF1/TLR4/FGR/ANXA3/NOTCH2/FOXF1/UNG/DLL1/SNAP23/GATA2/ADA/PLCG2/TMEM98/BCL6/LCP1/NMI/GAB2/IRF8/LYN/IL18/SYK/MYD88/IL18R1/ZBTB7B/IL4R/ADORA2B/ANXA1/LOXL3/ABL1/ITM2A/STXBP3/FGL2/PTPRC/VAMP8/HLA-DMB/LGALS9/NFKBIZ/PCK1/TGFB1/LILRB1/LAT2/TNFSF13/DOCK2/CD300A/RAB27A/SPN/CBL/ITGAL/SOCS3/FER/TFRC/ITGAM/ATP7A/LGALS3/PTAFR/SHLD2/HAVCR2/TREM2/CD46/FCGR3A/RORA/DOCK10/HLA-DRA/HSPD1/STXBP2/PSEN1/S…
ascending
(down-regulated)	Synapse	postsynapse organization	GO:0061001	regulation of dendritic spine morphogenesis	1.5932257438096191	0.0343656	ENSG00000066248/ENSG00000114062/ENSG00000058404/ENSG00000137825/ENSG00000139220/ENSG00000175866/ENSG00000172757/ENSG00000198576/ENSG00000174953/ENSG00000277363/ENSG00000111249/ENSG00000004777/ENSG00000164885/ENSG00000158301/ENSG00000006740/ENSG00000113758/ENSG00000116106/ENSG00000176749/ENSG00000133216/ENSG00000088899/ENSG00000170921/ENSG00000251322/ENSG00000047579/ENSG00000197555/ENSG00000102383…	NGEF/UBE3A/CAMK2B/ITPKA/PPFIA2/BAIAP2/CFL1/ARC/DHX36/SRCIN1/CUX2/ARHGAP33/CDK5/GPRASP2/ARHGAP44/DBN1/EPHA4/CDK5R1/EPHB2/LZTS3/TANC2/SHANK3/DTNBP1/SIPA1L1/ZDHHC15/PAFAH1B1/GPRASP3/STAU2
descending
(up-regulated)	Autophagy	phagocytosis	GO:0043277	apoptotic cell clearance	1.5928102993340654	0.016365239704489443	ENSG00000187800/ENSG00000153208/ENSG00000198959/ENSG00000145794/ENSG00000158156/ENSG00000167601/ENSG00000138448/ENSG00000135046/ENSG00000070495/ENSG00000095970/ENSG00000108691/ENSG00000125730/ENSG00000011600/ENSG00000073060/ENSG00000244731/ENSG00000224389/ENSG00000025434/ENSG00000189403	PEAR1/MERTK/TGM2/MEGF10/XKR8/AXL/ITGAV/ANXA1/JMJD6/TREM2/CCL2/C3/TYROBP/SCARB1/C4A/C4B/NR1H3/HMGB1
descending
(up-regulated)	Immune Response	activation of innate immune response	GO:0043277	apoptotic cell clearance	1.5928102993340654	0.016365239704489443	ENSG00000187800/ENSG00000153208/ENSG00000198959/ENSG00000145794/ENSG00000158156/ENSG00000167601/ENSG00000138448/ENSG00000135046/ENSG00000070495/ENSG00000095970/ENSG00000108691/ENSG00000125730/ENSG00000011600/ENSG00000073060/ENSG00000244731/ENSG00000224389/ENSG00000025434/ENSG00000189403	PEAR1/MERTK/TGM2/MEGF10/XKR8/AXL/ITGAV/ANXA1/JMJD6/TREM2/CCL2/C3/TYROBP/SCARB1/C4A/C4B/NR1H3/HMGB1
descending
(up-regulated)	Immune Response	phagocytosis	GO:0043277	apoptotic cell clearance	1.5928102993340654	0.016365239704489443	ENSG00000187800/ENSG00000153208/ENSG00000198959/ENSG00000145794/ENSG00000158156/ENSG00000167601/ENSG00000138448/ENSG00000135046/ENSG00000070495/ENSG00000095970/ENSG00000108691/ENSG00000125730/ENSG00000011600/ENSG00000073060/ENSG00000244731/ENSG00000224389/ENSG00000025434/ENSG00000189403	PEAR1/MERTK/TGM2/MEGF10/XKR8/AXL/ITGAV/ANXA1/JMJD6/TREM2/CCL2/C3/TYROBP/SCARB1/C4A/C4B/NR1H3/HMGB1
descending
(up-regulated)	Immune Response	adaptive immune response	GO:2000516	positive regulation of CD4-positive, alpha-beta T cell activation	1.5923825356662442	0.0316911	ENSG00000163513/ENSG00000122122/ENSG00000150782/ENSG00000160685/ENSG00000077238/ENSG00000135046/ENSG00000168961/ENSG00000144802/ENSG00000196352/ENSG00000204287/ENSG00000123338/ENSG00000136630/ENSG00000196126/ENSG00000198286/ENSG00000110651/ENSG00000104312/ENSG00000172175	TGFBR2/SASH3/IL18/ZBTB7B/IL4R/ANXA1/LGALS9/NFKBIZ/CD55/HLA-DRA/NCKAP1L/HLX/HLA-DRB1/CARD11/CD81/RIPK2/MALT1
descending
(up-regulated)	Immune Response	leukocyte chemotaxis	GO:0002687	positive regulation of leukocyte migration	1.5912467960175378	2.635961719669514e-4	ENSG00000133789/ENSG00000060237/ENSG00000184371/ENSG00000177119/ENSG00000213654/ENSG00000133800/ENSG00000119630/ENSG00000171860/ENSG00000157227/ENSG00000154721/ENSG00000111859/ENSG00000097007/ENSG00000137845/ENSG00000164171/ENSG00000115594/ENSG00000182578/ENSG00000130150/ENSG00000107099/ENSG00000168961/ENSG00000113811/ENSG00000197471/ENSG00000174600/ENSG00000131981/ENSG00000067560/ENSG00000169403…	SWAP70/WNK1/CSF1/ANO6/GPSM3/LYVE1/PGF/C3AR1/MMP14/JAM2/NEDD9/ABL1/ADAM10/ITGA2/IL1R1/CSF1R/MOSPD2/DOCK8/LGALS9/SELENOK/SPN/CMKLR1/LGALS3/RHOA/PTAFR/AGER/SERPINE1/TREM2/PTN/P2RY12/NCKAP1L/OXSR1/THBS4/JAM3/C5AR1/IL6R/WNT5A/VEGFA/CD74/HMGB1/MED23/EDN1/CXCL12/DAPK2/AIF1/ICAM1/VEGFD/CX3CR1
ascending
(down-regulated)	Synapse	none	GO:0060078	regulation of postsynaptic membrane potential	1.5908811232878897	4.136138633900066e-4	ENSG00000176884/ENSG00000149305/ENSG00000163288/ENSG00000069696/ENSG00000188191/ENSG00000182256/ENSG00000168539/ENSG00000099365/ENSG00000118160/ENSG00000187730/ENSG00000183454/ENSG00000105464/ENSG00000273079/ENSG00000063015/ENSG00000106089/ENSG00000160716/ENSG00000145864/ENSG00000120899/ENSG00000132535/ENSG00000081189/ENSG00000161681/ENSG00000008735/ENSG00000099957/ENSG00000168959/ENSG00000175866…	GRIN1/HTR3B/GABRB1/DRD4/PRKAR1B/GABRG3/CHRM1/STX1B/SLC8A2/GABRD/GRIN2A/GRIN2D/GRIN2B/SEZ6/STX1A/CHRNB2/GABRB2/PTK2B/DLG4/MEF2C/SHANK1/MAPK8IP2/P2RX6/GRM5/BAIAP2/GRIK5/GSK3A/RGS4/CELF4/CUX2/GABRG2/PPP3CA/CDK5/SNCA/GABRA3/CHRNA2/GABRA1/CHRNA4/SLC8A3/CBLN1/PRKCZ/GRIN3A/NTSR1/DVL1/HCN1/GRIA3/P2RX5/RGS7BP/GRIK2/GLRA3/TBC1D24/GRIA4/GRIA1/NETO1/GRM1/GABRA5/GRIK1/SLC29A1/SHANK3/RIMS1/APP/TMEM25/GLRB/KCNA…
descending
(up-regulated)	Apoptosis	none	GO:0001783	B cell apoptotic process	1.5906485334876717	0.04461	ENSG00000171791/ENSG00000196839/ENSG00000113916/ENSG00000254087/ENSG00000144802/ENSG00000056972/ENSG00000142867/ENSG00000099942/ENSG00000217128/ENSG00000019582/ENSG00000172057/ENSG00000087088/ENSG00000030110/ENSG00000123143	BCL2/ADA/BCL6/LYN/NFKBIZ/TRAF3IP2/BCL10/CRKL/FNIP1/CD74/ORMDL3/BAX/BAK1/PKN1
descending
(up-regulated)	Immune Response	none	GO:0042742	defense response to bacterium	1.5889067414296563	3.663626116496532e-5	ENSG00000165806/ENSG00000136869/ENSG00000000938/ENSG00000138772/ENSG00000170385/ENSG00000134250/ENSG00000196954/ENSG00000184678/ENSG00000163406/ENSG00000137752/ENSG00000142627/ENSG00000173269/ENSG00000055208/ENSG00000181804/ENSG00000140968/ENSG00000204592/ENSG00000150782/ENSG00000165025/ENSG00000089041/ENSG00000172936/ENSG00000144214/ENSG00000010610/ENSG00000104518/ENSG00000137462/ENSG00000010327…	CASP7/TLR4/FGR/ANXA3/SLC30A1/NOTCH2/CASP4/H2BC21/SLC15A2/CASP1/EPHA2/MMRN2/TAB2/SLC9A9/IRF8/HLA-E/IL18/SYK/P2RX7/MYD88/LYG1/CD4/GSDMD/TLR2/STAB1/TF/GBP2/PRKD1/NFKBIZ/RBPJ/GBP3/OAS2/EMILIN2/SPN/TFEB/MICA/GBP4/NFKB1/OAS1/HAVCR2/SERPINE1/TREM2/TNFRSF1A/GBP1/GNLY/S100A8/AQP1/S100A9/DHX15/RPS19/COLEC12/RNF213/MAVS/FCER1G/C5AR1/IL6R/RPL30/OAS3/MR1/NOD1/RNASE1/MAP3K7/RIPK2/SLC11A1/HLA-A/FCGR1A/RPL39/GSD…
ascending
(down-regulated)	Synapse	trans-synaptic signaling	GO:0099177	regulation of trans-synaptic signaling	1.5885556131286842	8.118862991256127e-12	ENSG00000128564/ENSG00000168993/ENSG00000131711/ENSG00000176884/ENSG00000147571/ENSG00000116544/ENSG00000142408/ENSG00000166862/ENSG00000234965/ENSG00000156564/ENSG00000126583/ENSG00000188191/ENSG00000168539/ENSG00000099365/ENSG00000215045/ENSG00000075073/ENSG00000141837/ENSG00000166501/ENSG00000118160/ENSG00000183092/ENSG00000102003/ENSG00000183454/ENSG00000162951/ENSG00000204314/ENSG00000139182…	VGF/CPLX1/MAP1B/GRIN1/CRH/DLGAP3/CACNG8/CACNG2/SHISA8/LRFN2/PRKCG/PRKAR1B/CHRM1/STX1B/GRID2IP/TACR2/CACNA1A/PRKCB/SLC8A2/BEGAIN/SYP/GRIN2A/LRRTM1/PRRT1/CLSTN3/GRIN2D/DNM1/PPFIA3/GRIN2B/RAB3A/PRKACA/NEUROD2/DGKZ/VAMP2/CYP46A1/CACNG3/SHISA9/UBE3A/CAMK2B/HTR2A/STX1A/NTNG1/KCTD13/ADCY1/RARA/ITPKA/SYN1/SYT1/CHRNB2/PTK2B/SYN3/MAPT/DLG4/ADGRB1/PPFIA2/APBA2/MEF2C/DLGAP4/SYT12/PRRT2/ACHE/PCDH8/SHANK1/MAPK…
descending
(up-regulated)	Immune Response	adaptive immune response	GO:2000406	positive regulation of T cell migration	1.5882495031596915	0.031426942300809224	ENSG00000060237/ENSG00000097007/ENSG00000137845/ENSG00000107099/ENSG00000113811/ENSG00000197471/ENSG00000067560/ENSG00000172939/ENSG00000114251/ENSG00000112282/ENSG00000107562/ENSG00000204472	WNK1/ABL1/ADAM10/DOCK8/SELENOK/SPN/RHOA/OXSR1/WNT5A/MED23/CXCL12/AIF1
descending
(up-regulated)	Immune Response	none	GO:0002757	immune response-activating signaling pathway	1.588070055389329	3.740954874934267e-10	ENSG00000151414/ENSG00000176105/ENSG00000112851/ENSG00000120690/ENSG00000105483/ENSG00000060237/ENSG00000162889/ENSG00000101096/ENSG00000171791/ENSG00000136869/ENSG00000092820/ENSG00000140931/ENSG00000090376/ENSG00000187554/ENSG00000027075/ENSG00000000938/ENSG00000117280/ENSG00000100906/ENSG00000181481/ENSG00000114738/ENSG00000105974/ENSG00000163406/ENSG00000196839/ENSG00000197943/ENSG00000168918…	NEK7/YES1/ERBIN/ELF1/CARD8/WNK1/MAPKAPK2/NFATC2/BCL2/TLR4/EZR/CMTM3/IRAK3/TLR5/PRKCH/FGR/RAB29/NFKBIA/RNF135/MAPKAPK3/CAV1/SLC15A2/ADA/PLCG2/INPP5D/CASP1/VAV3/APPL2/NMI/CD22/C3AR1/RELA/OTULIN/LYN/AP3B1/CD2AP/PAWR/PAK2/SYK/IKBKB/LGR4/PELI1/MYD88/PLPP4/TSPAN6/PLCG1/PLSCR1/LSM14A/TLR2/BTN2A2/GBP2/BLNK/BTNL9/IRAK4/IFIH1/PRKD1/PIK3AP1/ABL1/SLC15A3/NFAM1/CHUK/TNIP2/PTPRC/TNFAIP3/NFKBIZ/SEC14L1/GPR108/H…
descending
(up-regulated)	Immune Response	adaptive immune response	GO:0035710	CD4-positive, alpha-beta T cell activation	1.5878527995865628	0.00134701	ENSG00000067955/ENSG00000138795/ENSG00000163513/ENSG00000006042/ENSG00000113916/ENSG00000124215/ENSG00000107738/ENSG00000122122/ENSG00000150782/ENSG00000115604/ENSG00000160685/ENSG00000077238/ENSG00000135046/ENSG00000128791/ENSG00000115318/ENSG00000159216/ENSG00000168961/ENSG00000144802/ENSG00000020633/ENSG00000197471/ENSG00000184557/ENSG00000110719/ENSG00000165240/ENSG00000196352/ENSG00000204305…	CBFB/LEF1/TGFBR2/TMEM98/BCL6/CDH26/VSIR/SASH3/IL18/IL18R1/ZBTB7B/IL4R/ANXA1/TWSG1/LOXL3/RUNX1/LGALS9/NFKBIZ/RUNX3/SPN/SOCS3/TCIRG1/ATP7A/CD55/AGER/CBLB/RORA/HLA-DRA/SMAD7/NCKAP1L/STAT3/HLX/HLA-DRB1/IL6R/CARD11/ITCH/SH3RF1/HMGB1/CD81/RIPK2/JAK1/MALT1/RC3H1/STAT6
descending
(up-regulated)	Immune Response	none	GO:0002764	immune response-regulating signaling pathway	1.5869292310043792	9.132797321991695e-11	ENSG00000151414/ENSG00000176105/ENSG00000112851/ENSG00000120690/ENSG00000105483/ENSG00000060237/ENSG00000162889/ENSG00000101096/ENSG00000171791/ENSG00000136869/ENSG00000092820/ENSG00000140931/ENSG00000090376/ENSG00000187554/ENSG00000027075/ENSG00000000938/ENSG00000117280/ENSG00000095015/ENSG00000100906/ENSG00000181481/ENSG00000114738/ENSG00000105974/ENSG00000163406/ENSG00000196839/ENSG00000197943…	NEK7/YES1/ERBIN/ELF1/CARD8/WNK1/MAPKAPK2/NFATC2/BCL2/TLR4/EZR/CMTM3/IRAK3/TLR5/PRKCH/FGR/RAB29/MAP3K1/NFKBIA/RNF135/MAPKAPK3/CAV1/SLC15A2/ADA/PLCG2/INPP5D/CASP1/VAV3/APPL2/NMI/CD22/C3AR1/RELA/OTULIN/LYN/CD40/AP3B1/CD2AP/PAWR/PAK2/SYK/IKBKB/LGR4/PELI1/MYD88/PLPP4/TSPAN6/PLCG1/PLSCR1/LSM14A/TLR2/BTN2A2/GBP2/BLNK/BTNL9/IRAK4/IFIH1/PRKD1/PIK3AP1/ABL1/SLC15A3/NFAM1/CHUK/TNIP2/PTPRC/TNFAIP3/NFKBIZ/SEC1…
descending
(up-regulated)	Structural Stabilization	cell-substrate adhesion	GO:0007044	cell-substrate junction assembly	1.5854476217752036	7.427181447707117e-4	ENSG00000079308/ENSG00000071054/ENSG00000168309/ENSG00000129474/ENSG00000171791/ENSG00000161638/ENSG00000243244/ENSG00000091409/ENSG00000139567/ENSG00000137076/ENSG00000136114/ENSG00000157227/ENSG00000189058/ENSG00000164741/ENSG00000073712/ENSG00000097007/ENSG00000164171/ENSG00000070759/ENSG00000115109/ENSG00000046653/ENSG00000127603/ENSG00000128052/ENSG00000135862/ENSG00000115414/ENSG00000095637…	TNS1/MAP4K4/FAM107A/AJUBA/BCL2/ITGA5/STON1/ITGA6/ACVRL1/TLN1/THSD1/MMP14/APOD/DLC1/FERMT2/ABL1/ITGA2/TESK2/EPB41L5/GPM6B/MACF1/KDR/LAMC1/FN1/SORBS1/SDC4/DST/S100A10/LIMS1/PTPRJ/RHOA/TEK/CDH11/ROCK1/PEAK1/LAMA3/SFRP1/ARHGAP6/TRIP6/COL16A1/GREM1/LIMCH1/PTEN/RCC2/VEGFA
descending
(up-regulated)	Immune Response	phagocytosis	GO:0034142	toll-like receptor 4 signaling pathway	1.5852564916926077	0.010877951186802532	ENSG00000136869/ENSG00000100906/ENSG00000136044/ENSG00000123609/ENSG00000173039/ENSG00000254087/ENSG00000197329/ENSG00000172936/ENSG00000198001/ENSG00000155629/ENSG00000213341/ENSG00000118503/ENSG00000131669/ENSG00000134070/ENSG00000089127/ENSG00000095970/ENSG00000255690/ENSG00000184216/ENSG00000085449/ENSG00000147324/ENSG00000068079/ENSG00000108784/ENSG00000025434/ENSG00000135341/ENSG00000104312…	TLR4/NFKBIA/APPL2/NMI/RELA/LYN/PELI1/MYD88/IRAK4/PIK3AP1/CHUK/TNFAIP3/NINJ1/IRAK2/OAS1/TREM2/TRIL/IRAK1/WDFY1/MFHAS1/IFI35/NAGLU/NR1H3/MAP3K7/RIPK2/CD14/IRF3
descending
(up-regulated)	Immune Response	neuroinflammatory response	GO:0034142	toll-like receptor 4 signaling pathway	1.5852564916926077	0.010877951186802532	ENSG00000136869/ENSG00000100906/ENSG00000136044/ENSG00000123609/ENSG00000173039/ENSG00000254087/ENSG00000197329/ENSG00000172936/ENSG00000198001/ENSG00000155629/ENSG00000213341/ENSG00000118503/ENSG00000131669/ENSG00000134070/ENSG00000089127/ENSG00000095970/ENSG00000255690/ENSG00000184216/ENSG00000085449/ENSG00000147324/ENSG00000068079/ENSG00000108784/ENSG00000025434/ENSG00000135341/ENSG00000104312…	TLR4/NFKBIA/APPL2/NMI/RELA/LYN/PELI1/MYD88/IRAK4/PIK3AP1/CHUK/TNFAIP3/NINJ1/IRAK2/OAS1/TREM2/TRIL/IRAK1/WDFY1/MFHAS1/IFI35/NAGLU/NR1H3/MAP3K7/RIPK2/CD14/IRF3
descending
(up-regulated)	Lipid Metabolism	none	GO:0071404	cellular response to low-density lipoprotein particle stimulus	1.5844362928659128	0.044282800002968296	ENSG00000150093/ENSG00000136869/ENSG00000165029/ENSG00000265972/ENSG00000165025/ENSG00000172936/ENSG00000141458/ENSG00000105329/ENSG00000010278/ENSG00000095970/ENSG00000158869/ENSG00000160255/ENSG00000175445/ENSG00000110651/ENSG00000171150/ENSG00000142208/ENSG00000130164	ITGB1/TLR4/ABCA1/TXNIP/SYK/MYD88/NPC1/TGFB1/CD9/TREM2/FCER1G/ITGB2/LPL/CD81/SOCS5/AKT1/LDLR
ascending
(down-regulated)	Synapse	none	GO:0001508	action potential	1.583836659451043	6.139035382585566e-4	ENSG00000149575/ENSG00000166257/ENSG00000118160/ENSG00000099822/ENSG00000006283/ENSG00000160014/ENSG00000198626/ENSG00000160716/ENSG00000069424/ENSG00000127914/ENSG00000105711/ENSG00000070159/ENSG00000157388/ENSG00000198929/ENSG00000115353/ENSG00000181656/ENSG00000159248/ENSG00000163399/ENSG00000196876/ENSG00000158445/ENSG00000114279/ENSG00000151067/ENSG00000136531/ENSG00000128245/ENSG00000119782…	SCN2B/SCN3B/SLC8A2/HCN2/CACNA1G/CALM3/RYR2/CHRNB2/KCNAB2/AKAP9/SCN1B/PTPN3/CACNA1D/NOS1AP/TACR1/GPR88/GJD2/ATP1A1/SCN8A/KCNB1/FGF12/CACNA1C/SCN2A/YWHAH/FKBP1B/KCNH6/SLC9A1/KCNJ3/CACNB3/KCNH2/ATP1B1/SLC4A3/CHRNA4/SCN3A/HCN4/CNTNAP1/HCN1/GRIK2/CACNB2/GNA11/RNF207/FGF13/NUP155/KCNQ3/GRIA1/GNA15/SCN4B/KCNC2/KCNJ11/KCNN2/PKP2/CALM1/NEDD4L/ATP2A2/CACNA1I/SLC8A1/KCND3/CNR1/KCNA5/MYH14/KCNA1/CAMK2D/SOD1/…
descending
(up-regulated)	Immune Response	activation of innate immune response	GO:0002448	mast cell mediated immunity	1.5828615873875203	0.014077904358765622	ENSG00000000938/ENSG00000103241/ENSG00000092531/ENSG00000179348/ENSG00000033327/ENSG00000254087/ENSG00000165025/ENSG00000077238/ENSG00000170425/ENSG00000118640/ENSG00000168961/ENSG00000086730/ENSG00000167851/ENSG00000110395/ENSG00000076944/ENSG00000066294/ENSG00000170542/ENSG00000127507/ENSG00000171608/ENSG00000182511	FGR/FOXF1/SNAP23/GATA2/GAB2/LYN/SYK/IL4R/ADORA2B/VAMP8/LGALS9/LAT2/CD300A/CBL/STXBP2/CD84/SERPINB9/ADGRE2/PIK3CD/FES
descending
(up-regulated)	Immune Response	phagocytosis	GO:0006958	complement activation, classical pathway	1.5828345799348489	0.032097784254036504	ENSG00000205403/ENSG00000196352/ENSG00000095970/ENSG00000117335/ENSG00000106804/ENSG00000173372/ENSG00000125730/ENSG00000173369/ENSG00000159189/ENSG00000159403/ENSG00000244731/ENSG00000224389/ENSG00000182326/ENSG00000120885/ENSG00000149131	CFI/CD55/TREM2/CD46/C5/C1QA/C3/C1QB/C1QC/C1R/C4A/C4B/C1S/CLU/SERPING1
descending
(up-regulated)	Vasculature	angiogenesis	GO:0060840	artery development	1.582280023290214	9.99065151046484e-4	ENSG00000163513/ENSG00000113721/ENSG00000054598/ENSG00000135547/ENSG00000103241/ENSG00000141756/ENSG00000104313/ENSG00000139567/ENSG00000106571/ENSG00000107779/ENSG00000081479/ENSG00000128917/ENSG00000116132/ENSG00000197496/ENSG00000106799/ENSG00000092969/ENSG00000189079/ENSG00000064300/ENSG00000101384/ENSG00000168214/ENSG00000137834/ENSG00000065534/ENSG00000069122/ENSG00000107882/ENSG00000074181…	TGFBR2/PDGFRB/FOXC1/HEY2/FOXF1/FKBP10/EYA1/ACVRL1/GLI3/BMPR1A/LRP2/DLL4/PRRX1/SLC2A10/TGFBR1/TGFB2/ARID2/NGFR/JAG1/RBPJ/SMAD6/MYLK/ADGRF5/SUFU/NOTCH3/NOTCH1/CHD7/EDNRA/EFEMP2/PROX1/PKD2/ACVR2B/SMAD7/ADAMTS9/NKX3-1/ENG/TBX2/SEC24B/VEGFA/NAGLU/NFATC3/NRP1/EDN1/EFNB2/NDST1/CNTRL/ROBO1/ZMIZ1
ascending
(down-regulated)	Vasculature	cardiac conduction	GO:0086003	cardiac muscle cell contraction	1.582106030912275	0.013377319401744206	ENSG00000149575/ENSG00000166257/ENSG00000006283/ENSG00000198626/ENSG00000127914/ENSG00000105711/ENSG00000157388/ENSG00000198929/ENSG00000163399/ENSG00000196876/ENSG00000114279/ENSG00000151067/ENSG00000136531/ENSG00000090020/ENSG00000162989/ENSG00000055118/ENSG00000153253/ENSG00000138622/ENSG00000165995/ENSG00000158286/ENSG00000129682/ENSG00000113569/ENSG00000177098/ENSG00000080709/ENSG00000057294…	SCN2B/SCN3B/CACNA1G/RYR2/AKAP9/SCN1B/CACNA1D/NOS1AP/ATP1A1/SCN8A/FGF12/CACNA1C/SCN2A/SLC9A1/KCNJ3/KCNH2/SCN3A/HCN4/CACNB2/RNF207/FGF13/NUP155/SCN4B/KCNN2/PKP2/NEDD4L/ATP2A2/KCND3/KCNA5/CAMK2D/SCN1A/BIN1/TRPM4/CACNA2D1/ATP2A1/ANK2
descending
(up-regulated)	Immune Response	cytokine production	GO:0001818	negative regulation of cytokine production	1.5811563471891124	8.910693688777793e-7	ENSG00000112851/ENSG00000119699/ENSG00000105483/ENSG00000186951/ENSG00000138795/ENSG00000102760/ENSG00000136869/ENSG00000092820/ENSG00000090376/ENSG00000137507/ENSG00000174059/ENSG00000153208/ENSG00000129654/ENSG00000136235/ENSG00000198719/ENSG00000122862/ENSG00000019991/ENSG00000168918/ENSG00000113916/ENSG00000136044/ENSG00000167601/ENSG00000142627/ENSG00000163083/ENSG00000123609/ENSG00000197496…	ERBIN/TGFB3/CARD8/PPARA/LEF1/RGCC/TLR4/EZR/IRAK3/LRRC32/CD34/MERTK/FOXJ1/GPNMB/DLL1/SRGN/HGF/INPP5D/BCL6/APPL2/AXL/EPHA2/INHBB/NMI/SLC2A10/VSIR/CD2AP/APOD/VSIG4/LGR4/KLF4/OTUD7B/BTN2A2/TGFB2/ANXA1/C1QTNF3/TWSG1/NDRG2/BST2/PTPRC/TNFAIP3/LGALS9/PPM1B/TGFB1/LAPTM5/LILRB1/PTPN11/FN1/CASP3/ANXA4/CMKLR1/FXR1/RAD21/MORC3/ASB1/SERPINB1/NFKB1/OAS1/DICER1/TRIB2/AGER/HAVCR2/ARRB1/TREM2/FGFR1/GBP1/SMAD7/RNF1…
descending
(up-regulated)	Immune Response	adaptive immune response	GO:0002504	antigen processing and presentation of peptide or polysaccharide antigen via MHC class II	1.5809960118064244	0.018413260390068572	ENSG00000165406/ENSG00000166710/ENSG00000242574/ENSG00000095970/ENSG00000204287/ENSG00000163131/ENSG00000231389/ENSG00000115020/ENSG00000158869/ENSG00000196126/ENSG00000223865/ENSG00000204257/ENSG00000204252/ENSG00000198502/ENSG00000019582/ENSG00000079805/ENSG00000145416/ENSG00000196735	MARCHF8/B2M/HLA-DMB/TREM2/HLA-DRA/CTSS/HLA-DPA1/PIKFYVE/FCER1G/HLA-DRB1/HLA-DPB1/HLA-DMA/HLA-DOA/HLA-DRB5/CD74/DNM2/MARCHF1/HLA-DQA1
descending
(up-regulated)	Immune Response	none	GO:0032633	interleukin-4 production	1.5804907649188262	0.032097784254036504	ENSG00000138795/ENSG00000204592/ENSG00000122122/ENSG00000165025/ENSG00000168961/ENSG00000135077/ENSG00000103257/ENSG00000137033/ENSG00000158869/ENSG00000196126	LEF1/HLA-E/SASH3/SYK/LGALS9/HAVCR2/SLC7A5/IL33/FCER1G/HLA-DRB1
descending
(up-regulated)	Immune Response	none	GO:0032673	regulation of interleukin-4 production	1.5804907649188262	0.032097784254036504	ENSG00000138795/ENSG00000204592/ENSG00000122122/ENSG00000165025/ENSG00000168961/ENSG00000135077/ENSG00000103257/ENSG00000137033/ENSG00000158869/ENSG00000196126	LEF1/HLA-E/SASH3/SYK/LGALS9/HAVCR2/SLC7A5/IL33/FCER1G/HLA-DRB1
descending
(up-regulated)	Apoptosis	extrinsic apoptotic signaling pathway	GO:0097191	extrinsic apoptotic signaling pathway	1.5804365890984458	1.3980208478666633e-6	ENSG00000137693/ENSG00000148841/ENSG00000171791/ENSG00000136869/ENSG00000064655/ENSG00000091409/ENSG00000105974/ENSG00000137713/ENSG00000104313/ENSG00000120889/ENSG00000019991/ENSG00000143384/ENSG00000067066/ENSG00000104205/ENSG00000003402/ENSG00000138696/ENSG00000167895/ENSG00000141646/ENSG00000138448/ENSG00000173039/ENSG00000065361/ENSG00000068001/ENSG00000180370/ENSG00000089041/ENSG00000028137…	YAP1/ITPRIP/BCL2/TLR4/EYA2/ITGA6/CAV1/PPP2R1B/EYA1/TNFRSF10B/HGF/MCL1/SP100/SGK3/CFLAR/BMPR1B/TMC8/SMAD4/ITGAV/RELA/ERBB3/HYAL2/PAK2/P2RX7/TNFRSF1B/TGFBR1/TGFB2/HIPK1/PTPRC/IFI27/BOK/TNFAIP3/ACVR1/NFKBIZ/GPER1/STK3/TGFB1/HSPA1A/LTBR/CASP10/BAG3/TNFRSF12A/MKNK2/STRADB/TMBIM1/FAS/TRAF1/CTNNA1/LGALS3/DAXX/ZMYND11/HMOX1/SERPINE1/BRCA1/TNFRSF1A/FGFR1/GCLC/RFFL/SRPX/NOS3/SFRP1/WWOX/IL33/TCF7L2/BCL10/BC…
descending
(up-regulated)	Immune Response	adaptive immune response	GO:0042110	T cell activation	1.5791114841846747	7.246489563032857e-11	ENSG00000176105/ENSG00000136518/ENSG00000143772/ENSG00000067955/ENSG00000152661/ENSG00000138795/ENSG00000171791/ENSG00000124126/ENSG00000143842/ENSG00000173473/ENSG00000163513/ENSG00000119927/ENSG00000117280/ENSG00000137507/ENSG00000185650/ENSG00000105974/ENSG00000129654/ENSG00000136235/ENSG00000130024/ENSG00000134352/ENSG00000155760/ENSG00000198805/ENSG00000164889/ENSG00000100485/ENSG00000106571…	YES1/ACTL6A/ITPKB/CBFB/GJA1/LEF1/BCL2/PREX1/SOX13/SMARCC1/TGFBR2/GPAM/RAB29/LRRC32/ZFP36L1/CAV1/FOXJ1/GPNMB/PHF10/IL6ST/FZD7/PNP/SLC4A2/SOS2/GLI3/ADA/TMEM98/DLL4/CDK6/BCL6/SOCS6/LCP1/CDH26/ZFP36L2/FZD8/ZBTB1/HLA-E/VSIR/LYN/B2M/SASH3/AP3B1/PAWR/VSIG4/IL18/SYK/PELI1/P2RX7/MSN/IL18R1/ZBTB7B/TNFRSF1B/IL4R/CD4/DCAF12/BTN2A2/CD151/ANXA1/ARID2/TWSG1/LOXL3/GLI2/ABL1/KIF13B/RUNX1/FGL2/TCF7/ZEB1/PTPRC/RASA…
descending
(up-regulated)	Immune Response	adaptive immune response	GO:0030183	B cell differentiation	1.579048525848783	3.8954182502421814e-4	ENSG00000150093/ENSG00000100060/ENSG00000171791/ENSG00000152804/ENSG00000134250/ENSG00000185650/ENSG00000198719/ENSG00000196839/ENSG00000197943/ENSG00000168918/ENSG00000113916/ENSG00000152518/ENSG00000168264/ENSG00000140968/ENSG00000126804/ENSG00000157227/ENSG00000165025/ENSG00000095585/ENSG00000188763/ENSG00000097007/ENSG00000078596/ENSG00000235568/ENSG00000081237/ENSG00000172845/ENSG00000144802…	ITGB1/MFNG/BCL2/HHEX/NOTCH2/ZFP36L1/DLL1/ADA/PLCG2/INPP5D/BCL6/ZFP36L2/IRF2BP2/IRF8/ZBTB1/MMP14/SYK/BLNK/FZD9/ABL1/ITM2A/NFAM1/PTPRC/SP3/NFKBIZ/RBPJ/TCF3/ATM/TCIRG1/PTPRJ/STAT5B/LRRC8A/DOCK10/PPP2R3C/DOCK11/TRAF3IP2/SFRP1/NCKAP1L/CEBPG/TP53/PTPN6/CARD11/PIK3R3/RABL3/EP300/EZH2/FNIP1/DCAF1/PIK3CD/LFNG/FOSL2/TNFSF13B/MALT1/CYLD/BAX/BAK1/HDAC4/ID2/PCID2/XBP1/SLC39A7/DCLRE1C/LYL1
descending
(up-regulated)	Apoptosis	extrinsic apoptotic signaling pathway	GO:2001236	regulation of extrinsic apoptotic signaling pathway	1.5784400903978675	4.863546713920276e-5	ENSG00000137693/ENSG00000148841/ENSG00000171791/ENSG00000136869/ENSG00000064655/ENSG00000091409/ENSG00000105974/ENSG00000137713/ENSG00000104313/ENSG00000019991/ENSG00000143384/ENSG00000067066/ENSG00000104205/ENSG00000003402/ENSG00000138696/ENSG00000167895/ENSG00000138448/ENSG00000173039/ENSG00000068001/ENSG00000180370/ENSG00000106799/ENSG00000081237/ENSG00000118503/ENSG00000115170/ENSG00000164850…	YAP1/ITPRIP/BCL2/TLR4/EYA2/ITGA6/CAV1/PPP2R1B/EYA1/HGF/MCL1/SP100/SGK3/CFLAR/BMPR1B/TMC8/ITGAV/RELA/HYAL2/PAK2/TGFBR1/PTPRC/TNFAIP3/ACVR1/GPER1/STK3/HSPA1A/LTBR/TNFRSF12A/STRADB/TMBIM1/TRAF1/CTNNA1/LGALS3/ZMYND11/HMOX1/SERPINE1/BRCA1/FGFR1/GCLC/RFFL/SRPX/NOS3/SFRP1/WWOX/TCF7L2/BCL10/BCL2L12/ATF3/MAL/DDX3X/PEA15/RPS6KB1/SKIL/G0S2/HSPA1B/UNC5B/TNFSF10/RAF1/SH3RF1/NRP1/AR/NOL3/AGT/ICAM1/CYLD/MAPK7/R…
descending
(up-regulated)	Vasculature	vascular associated smooth muscle cell development	GO:1990874	vascular associated smooth muscle cell proliferation	1.5781375514736842	0.00595429	ENSG00000119699/ENSG00000152661/ENSG00000120063/ENSG00000146535/ENSG00000162733/ENSG00000157978/ENSG00000171388/ENSG00000138685/ENSG00000107779/ENSG00000064989/ENSG00000066468/ENSG00000087245/ENSG00000166225/ENSG00000154734/ENSG00000165795/ENSG00000185532/ENSG00000164850/ENSG00000197442/ENSG00000178607/ENSG00000124762/ENSG00000172638/ENSG00000135679/ENSG00000111276/ENSG00000115461/ENSG00000150593…	TGFB3/GJA1/GNA13/GNA12/DDR2/LDLRAP1/APLN/FGF2/BMPR1A/CALCRL/FGFR2/MMP2/FRS2/ADAMTS1/NDRG2/PRKG1/GPER1/MAP3K5/ERN1/CDKN1A/EFEMP2/MDM2/CDKN1B/IGFBP5/PDCD4/PTEN/MAP3K7/EDN1
descending
(up-regulated)	Structural Stabilization	cell-substrate adhesion	GO:0034446	substrate adhesion-dependent cell spreading	1.577889323173802	9.03965418446374e-4	ENSG00000150760/ENSG00000147459/ENSG00000124126/ENSG00000107104/ENSG00000153208/ENSG00000112276/ENSG00000155760/ENSG00000049245/ENSG00000169604/ENSG00000167601/ENSG00000153071/ENSG00000138448/ENSG00000077943/ENSG00000124782/ENSG00000073712/ENSG00000138964/ENSG00000111859/ENSG00000174804/ENSG00000077942/ENSG00000097007/ENSG00000169242/ENSG00000197702/ENSG00000135862/ENSG00000115414/ENSG00000151422…	DOCK1/DOCK5/PREX1/KANK1/MERTK/BVES/FZD7/VAMP3/ANTXR1/AXL/DAB2/ITGAV/ITGA8/RREB1/FERMT2/PARVG/NEDD9/FZD4/FBLN1/ABL1/EFNA1/PARVA/LAMC1/FN1/FER/S100A10/PXN/LIMS1/CARMIL1/RHOA/TEK/PEAK1/GBP1/ST6GAL1/FERMT3/CRK/LPXN/SPRY4/LIMS2/TRIOBP/CRKL/RCC2/MICALL2/NRP1/FLNA/WASHC2C/CIB1/AP1AR/PTK2/CSPG5/SRGAP2/PDPN/CORO1C/P4HB/UNC13D
descending
(up-regulated)	Immune Response	activation of innate immune response	GO:0030224	monocyte differentiation	1.5750784539979847	0.028103518755641942	ENSG00000184371/ENSG00000163565/ENSG00000185650/ENSG00000168918/ENSG00000105810/ENSG00000125144/ENSG00000010610/ENSG00000087842/ENSG00000182578/ENSG00000172845/ENSG00000185507/ENSG00000196126/ENSG00000112715/ENSG00000019582/ENSG00000125686/ENSG00000182511/ENSG00000100813/ENSG00000100345/ENSG00000136997	CSF1/IFI16/ZFP36L1/INPP5D/CDK6/MT1G/CD4/PIR/CSF1R/SP3/IRF7/HLA-DRB1/VEGFA/CD74/MED1/FES/ACIN1/MYH9/MYC
descending
(up-regulated)	Immune Response	adaptive immune response	GO:0002253	activation of immune response	1.5750226489075254	4.876717349566734e-11	ENSG00000151414/ENSG00000176105/ENSG00000112851/ENSG00000120690/ENSG00000132256/ENSG00000105483/ENSG00000060237/ENSG00000162889/ENSG00000101096/ENSG00000102760/ENSG00000171791/ENSG00000136869/ENSG00000092820/ENSG00000140931/ENSG00000090376/ENSG00000187554/ENSG00000027075/ENSG00000000938/ENSG00000117280/ENSG00000100906/ENSG00000181481/ENSG00000163565/ENSG00000114738/ENSG00000105974/ENSG00000163406…	NEK7/YES1/ERBIN/ELF1/TRIM5/CARD8/WNK1/MAPKAPK2/NFATC2/RGCC/BCL2/TLR4/EZR/CMTM3/IRAK3/TLR5/PRKCH/FGR/RAB29/NFKBIA/RNF135/IFI16/MAPKAPK3/CAV1/SLC15A2/CASP6/CFH/ADA/PLCG2/INPP5D/CASP1/VAV3/APPL2/NMI/CD22/C3AR1/RELA/OTULIN/LYN/CD59/AP3B1/CD2AP/PAWR/VSIG4/PAK2/SYK/IKBKB/LGR4/PELI1/MYD88/PLPP4/TSPAN6/PLCG1/PLSCR1/CFI/LSM14A/TLR2/BTN2A2/GBP2/BLNK/BTNL9/IRAK4/IFIH1/PRKD1/PIK3AP1/ABL1/SLC15A3/NFAM1/CHUK/A…
descending
(up-regulated)	Structural Stabilization	none	GO:0032965	regulation of collagen biosynthetic process	1.572802404245801	0.039411479719173276	ENSG00000119699/ENSG00000102760/ENSG00000162733/ENSG00000026025/ENSG00000159216/ENSG00000164171/ENSG00000105329/ENSG00000167711/ENSG00000148400/ENSG00000094975	TGFB3/RGCC/DDR2/VIM/RUNX1/ITGA2/TGFB1/SERPINF2/NOTCH1/SUCO
descending
(up-regulated)	Immune Response	cytokine production	GO:0019724	B cell mediated immunity	1.572611580564042	0.00124088	ENSG00000133789/ENSG00000076248/ENSG00000129654/ENSG00000168918/ENSG00000113916/ENSG00000204592/ENSG00000101017/ENSG00000172936/ENSG00000077238/ENSG00000205403/ENSG00000081237/ENSG00000144802/ENSG00000105329/ENSG00000143226/ENSG00000161955/ENSG00000072274/ENSG00000110719/ENSG00000196352/ENSG00000122376/ENSG00000095970/ENSG00000117335/ENSG00000203747/ENSG00000144381/ENSG00000056972/ENSG00000106804…	SWAP70/UNG/FOXJ1/INPP5D/BCL6/HLA-E/CD40/MYD88/IL4R/CFI/PTPRC/NFKBIZ/TGFB1/FCGR2A/TNFSF13/TFRC/TCIRG1/CD55/SHLD2/TREM2/CD46/FCGR3A/HSPD1/TRAF3IP2/C5/C1QA/BCL10/C3/PTPN6/IRF7/FCER1G/C1QB/KMT5B/NECTIN2/C1QC/C1R/PAXIP1/MSH6/C4A/C4B/CD74/NBN/CD81/FCGR1A/SLC15A4/STAT6/C1S/CLU/IL27RA/MAD2L2/RIF1/LIG4/SERPING1/PARP3/CARD9/BCL3/MLH1
descending
(up-regulated)	Vasculature	endothelial cell migration	GO:0010595	positive regulation of endothelial cell migration	1.5704727510655274	7.533261266596217e-4	ENSG00000111961/ENSG00000126785/ENSG00000132669/ENSG00000185591/ENSG00000116044/ENSG00000069702/ENSG00000113578/ENSG00000168874/ENSG00000138772/ENSG00000037280/ENSG00000096717/ENSG00000134954/ENSG00000179348/ENSG00000138685/ENSG00000113140/ENSG00000126561/ENSG00000101017/ENSG00000124181/ENSG00000135046/ENSG00000184304/ENSG00000097007/ENSG00000162407/ENSG00000105329/ENSG00000128052/ENSG00000112902…	SASH1/RHOJ/RIN2/SP1/NFE2L2/TGFBR3/FGF1/ATOH8/ANXA3/FLT4/SIRT1/ETS1/GATA2/FGF2/SPARC/STAT5A/CD40/PLCG1/ANXA1/PRKD1/ABL1/PLPP3/TGFB1/KDR/SEMA5A/PIK3C2A/TEK/HMOX1/FGFR1/PROX1/HIF1A/NOS3/RRAS/PRKCA/PRKD2/HDAC7/WNT5A/SCARB1/NRP2/SMOC2/VEGFA/PIK3CD/HSPB1/HMGB1/NRP1/EDN1/AGT/JCAD/MAP2K3/NUS1
descending
(up-regulated)	Immune Response	activation of innate immune response	GO:0030851	granulocyte differentiation	1.5699259183001448	0.013907967248458004	ENSG00000162367/ENSG00000138795/ENSG00000143815/ENSG00000185862/ENSG00000179348/ENSG00000168918/ENSG00000126561/ENSG00000254087/ENSG00000132842/ENSG00000180353/ENSG00000159216/ENSG00000172845	TAL1/LEF1/LBR/EVI2B/GATA2/INPP5D/STAT5A/LYN/AP3B1/HCLS1/RUNX1/SP3
descending
(up-regulated)	Structural Stabilization	cell-cell junction organization	GO:0034109	homotypic cell-cell adhesion	1.569185721908126	0.00230704	ENSG00000159176/ENSG00000187800/ENSG00000139921/ENSG00000101608/ENSG00000134853/ENSG00000183230/ENSG00000213719/ENSG00000119139/ENSG00000134352/ENSG00000145794/ENSG00000137076/ENSG00000157890/ENSG00000254087/ENSG00000165025/ENSG00000096696/ENSG00000151012/ENSG00000116266/ENSG00000162407/ENSG00000185532/ENSG00000173801/ENSG00000115956/ENSG00000132205/ENSG00000137710/ENSG00000134755/ENSG00000010278…	CSRP1/PEAR1/TMX1/MYL12A/PDGFRA/CTNNA3/CLIC1/TJP2/IL6ST/MEGF10/TLN1/MEGF11/LYN/SYK/DSP/SLC7A11/STXBP3/PLPP3/PRKG1/JUP/PLEK/EMILIN2/RDX/DSC2/CD9/C1QTNF1/PLAUR/ENTPD1/F11R/P2RY12/FERMT3/PRKCA/PTPN6
descending
(up-regulated)	Immune Response	none	GO:0002758	innate immune response-activating signaling pathway	1.5687367854541527	2.4566602821615853e-6	ENSG00000151414/ENSG00000112851/ENSG00000105483/ENSG00000162889/ENSG00000136869/ENSG00000090376/ENSG00000187554/ENSG00000100906/ENSG00000181481/ENSG00000114738/ENSG00000105974/ENSG00000163406/ENSG00000197943/ENSG00000137752/ENSG00000136044/ENSG00000123609/ENSG00000173039/ENSG00000154124/ENSG00000254087/ENSG00000132842/ENSG00000180370/ENSG00000165025/ENSG00000104365/ENSG00000205213/ENSG00000197329…	NEK7/ERBIN/CARD8/MAPKAPK2/TLR4/IRAK3/TLR5/NFKBIA/RNF135/MAPKAPK3/CAV1/SLC15A2/PLCG2/CASP1/APPL2/NMI/RELA/OTULIN/LYN/AP3B1/PAK2/SYK/IKBKB/LGR4/PELI1/MYD88/TSPAN6/LSM14A/TLR2/GBP2/IRAK4/IFIH1/PRKD1/PIK3AP1/SLC15A3/CHUK/TNIP2/TNFAIP3/NFKBIZ/SEC14L1/GPR108/HSPA1A/CD300A/FYN/KCNJ8/OTUD4/ALPK1/NINJ1/BIRC2/IRAK2/IRF1/RIGI/OAS1/CLEC7A/HAVCR2/CGAS/TREM2/STMP1/S100A8/LACC1/HSPD1/TRIL/CTSS/LYPLAL1/RNF125/S1…
descending
(up-regulated)	Immune Response	activation of innate immune response	GO:0045639	positive regulation of myeloid cell differentiation	1.5682047550321037	0.0018668	ENSG00000162367/ENSG00000184371/ENSG00000138795/ENSG00000180354/ENSG00000134250/ENSG00000185650/ENSG00000185862/ENSG00000134954/ENSG00000179348/ENSG00000168918/ENSG00000010610/ENSG00000111859/ENSG00000180353/ENSG00000159216/ENSG00000101384/ENSG00000139687/ENSG00000105329/ENSG00000204389/ENSG00000170271/ENSG00000006747/ENSG00000095970/ENSG00000173757/ENSG00000100644/ENSG00000123338/ENSG00000118260…	TAL1/CSF1/LEF1/MTURN/NOTCH2/ZFP36L1/EVI2B/ETS1/GATA2/INPP5D/CD4/NEDD9/HCLS1/RUNX1/JAG1/RB1/TGFB1/HSPA1A/FAXDC2/SCIN/TREM2/STAT5B/HIF1A/NCKAP1L/CREB1/TMEM64/STAT3/PRKCA/FOS/HLA-DRB1/TYROBP/HSPA1B/TRIB1/ABCB10/CD74/MED1/FES/ARNT/RCOR1/ACIN1/CASP8/FAM210B/RIPK1/ID2/EEIG1/MAPK14/KLF10
descending
(up-regulated)	Lipid Metabolism	none	GO:1905954	positive regulation of lipid localization	1.5670905354593547	0.00193587	ENSG00000155368/ENSG00000165029/ENSG00000100906/ENSG00000157978/ENSG00000096717/ENSG00000105974/ENSG00000147872/ENSG00000144909/ENSG00000153162/ENSG00000118785/ENSG00000197142/ENSG00000076555/ENSG00000185920/ENSG00000186350/ENSG00000153071/ENSG00000141338/ENSG00000089041/ENSG00000151726/ENSG00000182718/ENSG00000105355/ENSG00000214456/ENSG00000109320/ENSG00000121207/ENSG00000100979/ENSG00000095970…	DBI/ABCA1/NFKBIA/LDLRAP1/SIRT1/CAV1/PLIN2/OSBPL11/BMP6/SPP1/ACSL5/ACACB/PTCH1/RXRA/DAB2/ABCA8/P2RX7/ACSL1/ANXA2/PLIN3/PLIN5/NFKB1/LRAT/PLTP/TREM2/C1QTNF1/ABCG1/C3/SCP2/NKX3-1/IKBKE/SCARB1/LPL
descending
(up-regulated)	Immune Response	cytokine production	GO:0001819	positive regulation of cytokine production	1.5670186583143366	1.864782574070391e-9	ENSG00000105483/ENSG00000162889/ENSG00000102760/ENSG00000136869/ENSG00000090376/ENSG00000187554/ENSG00000100968/ENSG00000000938/ENSG00000037280/ENSG00000181481/ENSG00000163565/ENSG00000101311/ENSG00000197971/ENSG00000096717/ENSG00000174059/ENSG00000116815/ENSG00000213654/ENSG00000134352/ENSG00000198805/ENSG00000019991/ENSG00000107779/ENSG00000197943/ENSG00000137752/ENSG00000167191/ENSG00000145907…	CARD8/MAPKAPK2/RGCC/TLR4/IRAK3/TLR5/NFATC4/FGR/FLT4/RNF135/IFI16/FERMT1/MBP/SIRT1/CD34/CD58/GPSM3/IL6ST/PNP/HGF/BMPR1A/PLCG2/CASP1/GPRC5B/G3BP1/C3AR1/IRF8/IFNGR1/RELA/HLA-E/B2M/SASH3/HYAL2/IL18/SYK/PELI1/P2RX7/MYD88/IL18R1/ZBTB7B/IL4R/CD4/ARRDC4/GSDMD/TLR2/HEG1/ADORA2B/ANXA1/C1QTNF3/IFIH1/ABL1/RUNX1/NFAM1/CHUK/TRIM56/PTPRC/IL1R1/ZC3HAV1/CSF1R/LGALS9/TGFB1/FCGR2A/HSPA1A/LAPTM5/LILRB1/SELENOK/OAS2/…
descending
(up-regulated)	Immune Response	neuroinflammatory response	GO:0050729	positive regulation of inflammatory response	1.5668102323958968	0.00108911	ENSG00000136869/ENSG00000100906/ENSG00000196954/ENSG00000134954/ENSG00000213654/ENSG00000134352/ENSG00000197943/ENSG00000245532/ENSG00000137752/ENSG00000176046/ENSG00000167191/ENSG00000123609/ENSG00000145623/ENSG00000204592/ENSG00000177464/ENSG00000068001/ENSG00000150782/ENSG00000104518/ENSG00000137462/ENSG00000170425/ENSG00000132965/ENSG00000118640/ENSG00000144802/ENSG00000105329/ENSG00000131669…	TLR4/NFKBIA/CASP4/ETS1/GPSM3/IL6ST/PLCG2/NEAT1/CASP1/NUPR1/GPRC5B/NMI/OSMR/HLA-E/GPR4/HYAL2/IL18/GSDMD/TLR2/ADORA2B/ALOX5AP/VAMP8/NFKBIZ/TGFB1/NINJ1/SERPINE1/TREM2/TNFRSF1A/S100A8/STAT5B/CTSC/S100A9/MGST2/IL33/IL1RL1/RPS19/C3/IL17RA/WNT5A/PDCD4/LPL/IFI35/CD81/LRRK2/IL16/AGT/FCGR1A/RIPK1/DHX9/NAIP/GRN/PTGS2/LDLR/FEM1A/CEBPA/SNX4/CEBPB
descending
(up-regulated)	Immune Response	phagocytosis	GO:0034121	regulation of toll-like receptor signaling pathway	1.5660664432699212	0.045027697175315184	ENSG00000090376/ENSG00000205213/ENSG00000125734/ENSG00000167851/ENSG00000164164/ENSG00000110330/ENSG00000125347/ENSG00000143546/ENSG00000163220/ENSG00000185507/ENSG00000147324/ENSG00000023445	IRAK3/LGR4/GPR108/CD300A/OTUD4/BIRC2/IRF1/S100A8/S100A9/IRF7/MFHAS1/BIRC3
descending
(up-regulated)	Immune Response	adaptive immune response	GO:0002455	humoral immune response mediated by circulating immunoglobulin	1.5657200717860034	0.021928509893498083	ENSG00000129654/ENSG00000205403/ENSG00000081237/ENSG00000196352/ENSG00000095970/ENSG00000117335/ENSG00000106804/ENSG00000173372/ENSG00000125730/ENSG00000111679/ENSG00000173369/ENSG00000159189/ENSG00000159403/ENSG00000244731/ENSG00000224389/ENSG00000110651/ENSG00000182326/ENSG00000120885/ENSG00000149131/ENSG00000069399	FOXJ1/CFI/PTPRC/CD55/TREM2/CD46/C5/C1QA/C3/PTPN6/C1QB/C1QC/C1R/C4A/C4B/CD81/C1S/CLU/SERPING1/BCL3
descending
(up-regulated)	Immune Response	adaptive immune response	GO:0019886	antigen processing and presentation of exogenous peptide antigen via MHC class II	1.5650831807613697	0.0301745	ENSG00000166710/ENSG00000242574/ENSG00000204287/ENSG00000163131/ENSG00000231389/ENSG00000115020/ENSG00000158869/ENSG00000196126/ENSG00000223865/ENSG00000204257/ENSG00000204252/ENSG00000198502/ENSG00000019582/ENSG00000079805/ENSG00000196735	B2M/HLA-DMB/HLA-DRA/CTSS/HLA-DPA1/PIKFYVE/FCER1G/HLA-DRB1/HLA-DPB1/HLA-DMA/HLA-DOA/HLA-DRB5/CD74/DNM2/HLA-DQA1
descending
(up-regulated)	Immune Response	adaptive immune response	GO:0002285	lymphocyte activation involved in immune response	1.5647919134878923	5.918251433687493e-5	ENSG00000133789/ENSG00000100060/ENSG00000138795/ENSG00000136869/ENSG00000134250/ENSG00000076248/ENSG00000198719/ENSG00000196839/ENSG00000197943/ENSG00000006042/ENSG00000113916/ENSG00000136167/ENSG00000140968/ENSG00000150782/ENSG00000115604/ENSG00000160685/ENSG00000077238/ENSG00000135046/ENSG00000115318/ENSG00000097007/ENSG00000078596/ENSG00000127951/ENSG00000081237/ENSG00000242574/ENSG00000168961…	SWAP70/MFNG/LEF1/TLR4/NOTCH2/UNG/DLL1/ADA/PLCG2/TMEM98/BCL6/LCP1/IRF8/IL18/IL18R1/ZBTB7B/IL4R/ANXA1/LOXL3/ABL1/ITM2A/FGL2/PTPRC/HLA-DMB/LGALS9/NFKBIZ/PCK1/TGFB1/LILRB1/TNFSF13/RAB27A/SPN/ITGAL/SOCS3/TFRC/ATP7A/LGALS3/SHLD2/HAVCR2/CD46/FCGR3A/RORA/DOCK10/HLA-DRA/HSPD1/PSEN1/SMAD7/DOCK11/NCKAP1L/STAT3/TP53/FCER1G/HLX/KMT5B/HLA-DRB1/HLA-F/IL6R/PAXIP1/MSH6/APBB1IP/CD74/LFNG/NBN/HMGB1/CD81/RIPK2/JAK1/…
descending
(up-regulated)	Immune Response	adaptive immune response	GO:0002824	positive regulation of adaptive immune response based on somatic recombination of immune receptors built from immunoglobulin superfamily domains	1.5646484078417355	0.00136358	ENSG00000196839/ENSG00000126804/ENSG00000204592/ENSG00000166710/ENSG00000122122/ENSG00000150782/ENSG00000089041/ENSG00000115604/ENSG00000010610/ENSG00000081237/ENSG00000115594/ENSG00000144802/ENSG00000105329/ENSG00000161955/ENSG00000204520/ENSG00000072274/ENSG00000196352/ENSG00000122376/ENSG00000172243/ENSG00000095970/ENSG00000204287/ENSG00000144381/ENSG00000234745/ENSG00000163251/ENSG00000125730…	ADA/ZBTB1/HLA-E/B2M/SASH3/IL18/P2RX7/IL18R1/CD4/PTPRC/IL1R1/NFKBIZ/TGFB1/TNFSF13/MICA/TFRC/CD55/SHLD2/CLEC7A/TREM2/HLA-DRA/HSPD1/HLA-B/FZD5/C3/HFE/KMT5B/HLA-DRB1/HLA-F/MR1/TAP2/NECTIN2/PAXIP1/CD81/MAP3K7/RIPK2/TNFSF13B/SLC11A1/PLA2G4A/MALT1/HLA-A/FCGR1A/STAT6/HLA-C/STX7/DENND1B/FBXO38/JAK2/IL27RA/MAD2L2/RIF1/ARID5A/CARD9/MLH1/PRKCQ/TYK2/TRAF6
descending
(up-regulated)	Immune Response	cytokine production	GO:0032615	interleukin-12 production	1.5642955291366798	0.017753881633124417	ENSG00000136869/ENSG00000090376/ENSG00000197943/ENSG00000140968/ENSG00000173039/ENSG00000165025/ENSG00000137462/ENSG00000168961/ENSG00000162511/ENSG00000104972/ENSG00000174600/ENSG00000109320/ENSG00000125347/ENSG00000172243/ENSG00000204305/ENSG00000144381/ENSG00000234745/ENSG00000128604/ENSG00000189403/ENSG00000104312/ENSG00000172349	TLR4/IRAK3/PLCG2/IRF8/RELA/SYK/TLR2/LGALS9/LAPTM5/LILRB1/CMKLR1/NFKB1/IRF1/CLEC7A/AGER/HSPD1/HLA-B/IRF5/HMGB1/RIPK2/IL16
descending
(up-regulated)	Immune Response	cytokine production	GO:0032655	regulation of interleukin-12 production	1.5642955291366798	0.017753881633124417	ENSG00000136869/ENSG00000090376/ENSG00000197943/ENSG00000140968/ENSG00000173039/ENSG00000165025/ENSG00000137462/ENSG00000168961/ENSG00000162511/ENSG00000104972/ENSG00000174600/ENSG00000109320/ENSG00000125347/ENSG00000172243/ENSG00000204305/ENSG00000144381/ENSG00000234745/ENSG00000128604/ENSG00000189403/ENSG00000104312/ENSG00000172349	TLR4/IRAK3/PLCG2/IRF8/RELA/SYK/TLR2/LGALS9/LAPTM5/LILRB1/CMKLR1/NFKB1/IRF1/CLEC7A/AGER/HSPD1/HLA-B/IRF5/HMGB1/RIPK2/IL16
descending
(up-regulated)	Immune Response	adaptive immune response	GO:0016064	immunoglobulin mediated immune response	1.562825276977061	0.00130905	ENSG00000133789/ENSG00000076248/ENSG00000129654/ENSG00000168918/ENSG00000113916/ENSG00000204592/ENSG00000172936/ENSG00000077238/ENSG00000205403/ENSG00000081237/ENSG00000144802/ENSG00000105329/ENSG00000143226/ENSG00000161955/ENSG00000072274/ENSG00000110719/ENSG00000196352/ENSG00000122376/ENSG00000095970/ENSG00000117335/ENSG00000203747/ENSG00000144381/ENSG00000056972/ENSG00000106804/ENSG00000173372…	SWAP70/UNG/FOXJ1/INPP5D/BCL6/HLA-E/MYD88/IL4R/CFI/PTPRC/NFKBIZ/TGFB1/FCGR2A/TNFSF13/TFRC/TCIRG1/CD55/SHLD2/TREM2/CD46/FCGR3A/HSPD1/TRAF3IP2/C5/C1QA/BCL10/C3/PTPN6/IRF7/FCER1G/C1QB/KMT5B/NECTIN2/C1QC/C1R/PAXIP1/MSH6/C4A/C4B/CD74/NBN/CD81/FCGR1A/SLC15A4/STAT6/C1S/CLU/IL27RA/MAD2L2/RIF1/LIG4/SERPING1/PARP3/CARD9/BCL3/MLH1
descending
(up-regulated)	Immune Response	activation of innate immune response	GO:0048708	astrocyte differentiation	1.5626742222171843	0.00212059	ENSG00000162367/ENSG00000112531/ENSG00000128602/ENSG00000136869/ENSG00000146648/ENSG00000112333/ENSG00000172037/ENSG00000007372/ENSG00000184486/ENSG00000198719/ENSG00000172201/ENSG00000123560/ENSG00000143952/ENSG00000134352/ENSG00000125398/ENSG00000105810/ENSG00000027697/ENSG00000026025/ENSG00000169554/ENSG00000097007/ENSG00000162407/ENSG00000131095/ENSG00000179295/ENSG00000005513/ENSG00000148400…	TAL1/QKI/SMO/TLR4/EGFR/NR2E1/LAMB2/PAX6/POU3F2/DLL1/ID4/PLP1/VPS54/IL6ST/SOX9/CDK6/IFNGR1/VIM/ZEB2/ABL1/PLPP3/GFAP/PTPN11/SOX8/NOTCH1/AGER/TREM2/S100A8/GPR37L1/PSEN1/S100A9/C1QA/STAT3/NKX2-2/C5AR1
descending
(up-regulated)	Immune Response	adaptive immune response	GO:0050863	regulation of T cell activation	1.5625230090219913	1.2309233982918693e-7	ENSG00000176105/ENSG00000136518/ENSG00000143772/ENSG00000067955/ENSG00000138795/ENSG00000143842/ENSG00000173473/ENSG00000163513/ENSG00000119927/ENSG00000137507/ENSG00000105974/ENSG00000129654/ENSG00000136235/ENSG00000130024/ENSG00000134352/ENSG00000198805/ENSG00000164889/ENSG00000100485/ENSG00000106571/ENSG00000196839/ENSG00000113916/ENSG00000170677/ENSG00000126804/ENSG00000204592/ENSG00000107738…	YES1/ACTL6A/ITPKB/CBFB/LEF1/SOX13/SMARCC1/TGFBR2/GPAM/LRRC32/CAV1/FOXJ1/GPNMB/PHF10/IL6ST/PNP/SLC4A2/SOS2/GLI3/ADA/BCL6/SOCS6/ZBTB1/HLA-E/VSIR/LYN/B2M/SASH3/AP3B1/PAWR/VSIG4/IL18/SYK/PELI1/ZBTB7B/TNFRSF1B/IL4R/CD4/BTN2A2/ANXA1/ARID2/TWSG1/LOXL3/GLI2/ABL1/RUNX1/FGL2/TCF7/ZEB1/PTPRC/RASAL3/HLA-DMB/DOCK8/LGALS9/NFKBIZ/PCK1/PDE5A/EFNB1/LAPTM5/LILRB1/SELENOK/PTPN11/CASP3/MAP3K8/BRD7/BMI1/CD300A/FYN/SD…
ascending
(down-regulated)	Synapse	synaptic vesicle cycle	GO:0006836	neurotransmitter transport	1.5622959575799493	1.064843097860901e-4	ENSG00000168993/ENSG00000129990/ENSG00000126583/ENSG00000069696/ENSG00000099365/ENSG00000101438/ENSG00000075073/ENSG00000166501/ENSG00000102003/ENSG00000169213/ENSG00000177380/ENSG00000110076/ENSG00000089169/ENSG00000003147/ENSG00000105649/ENSG00000220205/ENSG00000197106/ENSG00000149927/ENSG00000106089/ENSG00000008056/ENSG00000067715/ENSG00000185666/ENSG00000104888/ENSG00000127561/ENSG00000104863…	CPLX1/SYT5/PRKCG/DRD4/STX1B/SLC32A1/TACR2/PRKCB/SYP/RAB3B/PPFIA3/NRXN2/RPH3A/ICA1/RAB3A/VAMP2/SLC6A17/DOC2A/STX1A/SYN1/SYT1/SYN3/SLC17A7/SYNGR3/LIN7B/HRH3/PPFIA2/MEF2C/SYT12/PRRT2/UNC13A/STXBP1/SLC1A6/PCLO/SV2A/GRIK5/FER1L5/PRKN/SYN2/SLC6A7/SNCG/SYT7/NAPB/SEPTIN5/BAIAP3/BRSK1/SYT4/DNAJC5/SV2B/CPLX2/GRM4/NOS1/DOC2B/GPR158/CADPS/CDK5/SNAP25/OTOF/ABCC8/SNCA/PTPRN2/ERC2/SLC4A8/NAPA/PNKD/RIMS3/FBXL20/…
descending
(up-regulated)	Myelination	oligodendrocyte development	GO:0048709	oligodendrocyte differentiation	1.5616698684788433	9.99065151046484e-4	ENSG00000198121/ENSG00000112531/ENSG00000177807/ENSG00000116478/ENSG00000121966/ENSG00000123080/ENSG00000143842/ENSG00000146122/ENSG00000007372/ENSG00000172201/ENSG00000123560/ENSG00000106571/ENSG00000006042/ENSG00000125398/ENSG00000106278/ENSG00000205927/ENSG00000108381/ENSG00000139352/ENSG00000254087/ENSG00000158715/ENSG00000028137/ENSG00000137462/ENSG00000046653/ENSG00000124920/ENSG00000176720…	LPAR1/QKI/KCNJ10/HDAC1/CXCR4/CDKN2C/SOX13/DAAM2/PAX6/ID4/PLP1/GLI3/TMEM98/SOX9/PTPRZ1/OLIG2/ASPA/ASCL1/LYN/SLC45A3/TNFRSF1B/TLR2/GPM6B/MYRF/BOK/GPR17/DAG1/MOBP/SOX8/WASF3/NOTCH1/FA2H/ERBB2/OLIG1/DUSP10/NTRK2/PTN/SOX6/IL33/NKX2-2/MAL/CNP/SRSF1/PTEN/EIF2B2/SOX1/SUZ12/NCSTN/MIOS/SOX11/MED12/CTNNB1/HDAC11/ZNF488/CLU/CNTN1/HES1/WDR1/CLCN2/EIF2B4/CSK/RHEB/NF1/OPALIN/EIF2B5
descending
(up-regulated)	Structural Stabilization	cell-substrate adhesion	GO:0031589	cell-substrate adhesion	1.5607455935458623	1.485639236127225e-8	ENSG00000150760/ENSG00000082781/ENSG00000071054/ENSG00000183943/ENSG00000143127/ENSG00000150093/ENSG00000105855/ENSG00000168309/ENSG00000147459/ENSG00000132669/ENSG00000184371/ENSG00000162946/ENSG00000129474/ENSG00000171791/ENSG00000161638/ENSG00000124126/ENSG00000107104/ENSG00000243244/ENSG00000103241/ENSG00000101311/ENSG00000091409/ENSG00000174059/ENSG00000153208/ENSG00000213949/ENSG00000158813…	DOCK1/ITGB5/MAP4K4/PRKX/ITGA10/ITGB1/ITGB8/FAM107A/DOCK5/RIN2/CSF1/DISC1/AJUBA/BCL2/ITGA5/PREX1/KANK1/STON1/FOXF1/FERMT1/ITGA6/CD34/MERTK/ITGA1/EDA/BVES/ACVRL1/FZD7/LYVE1/VAMP3/GCNT2/ANGPT2/CDK6/BCL6/ANTXR1/TLN1/AXL/DAB2/ITGAV/ITGA8/THSD1/DDR1/MMP14/RREB1/APOD/DLC1/FERMT2/PARVG/CCN2/NEDD9/FZD4/ANXA2/FBLN1/NID1/ABL1/EMP2/UTRN/COL5A3/EDIL3/ITGA2/TESK2/EPB41L5/GPM6B/JAG1/EFNA1/PARVA/MACF1/DAG1/KDR/J…
ascending
(down-regulated)	Synapse	none	GO:0060079	excitatory postsynaptic potential	1.5593241385166603	0.010178981533538122	ENSG00000176884/ENSG00000149305/ENSG00000188191/ENSG00000099365/ENSG00000118160/ENSG00000183454/ENSG00000105464/ENSG00000273079/ENSG00000063015/ENSG00000106089/ENSG00000160716/ENSG00000120899/ENSG00000132535/ENSG00000081189/ENSG00000161681/ENSG00000008735/ENSG00000099957/ENSG00000175866/ENSG00000105737/ENSG00000105723/ENSG00000117152/ENSG00000101489/ENSG00000111249/ENSG00000138814/ENSG00000164885…	GRIN1/HTR3B/PRKAR1B/STX1B/SLC8A2/GRIN2A/GRIN2D/GRIN2B/SEZ6/STX1A/CHRNB2/PTK2B/DLG4/MEF2C/SHANK1/MAPK8IP2/P2RX6/BAIAP2/GRIK5/GSK3A/RGS4/CELF4/CUX2/PPP3CA/CDK5/SNCA/CHRNA2/CHRNA4/SLC8A3/CBLN1/PRKCZ/DVL1/P2RX5/GRIK2/GLRA3/TBC1D24/NETO1/SLC29A1/SHANK3/RIMS1/APP/TMEM25/GLRB/NLGN2/GLRA2/NRXN1/MPP2/P2RX4/DRD2/ARRB2/TMEM108/MECP2/GSK3B/NLGN1/RAB3GAP1/NLGN4X/RIMS2/SYNE1/EIF4A3
descending
(up-regulated)	Structural Stabilization	cell-substrate adhesion	GO:0010811	positive regulation of cell-substrate adhesion	1.5586012470527468	6.060277952934775e-4	ENSG00000150760/ENSG00000071054/ENSG00000147459/ENSG00000132669/ENSG00000184371/ENSG00000162946/ENSG00000161638/ENSG00000124126/ENSG00000103241/ENSG00000101311/ENSG00000091409/ENSG00000105810/ENSG00000153071/ENSG00000124782/ENSG00000073712/ENSG00000111859/ENSG00000116962/ENSG00000097007/ENSG00000213853/ENSG00000152818/ENSG00000164176/ENSG00000115109/ENSG00000173402/ENSG00000128052/ENSG00000173801…	DOCK1/MAP4K4/DOCK5/RIN2/CSF1/DISC1/ITGA5/PREX1/FOXF1/FERMT1/ITGA6/CDK6/DAB2/RREB1/FERMT2/NEDD9/NID1/ABL1/EMP2/UTRN/EDIL3/EPB41L5/DAG1/KDR/JUP/FN1/SDC4/S100A10/ECM2/LIMS1/PTPRJ/CARMIL1/TEK/EFEMP2/ROCK1/RRAS/SFRP1/RSU1/NPNT/COL16A1/CRK/LIMS2/TRIOBP/CRKL/VEGFA
descending
(up-regulated)	Immune Response	neuroinflammatory response	GO:0060759	regulation of response to cytokine stimulus	1.558174435855241	8.774466713157496e-5	ENSG00000105483/ENSG00000184371/ENSG00000162889/ENSG00000136869/ENSG00000121966/ENSG00000090376/ENSG00000196954/ENSG00000138496/ENSG00000105974/ENSG00000137752/ENSG00000117115/ENSG00000167601/ENSG00000101347/ENSG00000154124/ENSG00000028116/ENSG00000165025/ENSG00000104365/ENSG00000136826/ENSG00000257103/ENSG00000140853/ENSG00000137462/ENSG00000173193/ENSG00000115267/ENSG00000214194/ENSG00000163349…	CARD8/CSF1/MAPKAPK2/TLR4/CXCR4/IRAK3/CASP4/PARP9/CAV1/CASP1/PADI2/AXL/SAMHD1/OTULIN/VRK2/SYK/IKBKB/KLF4/LSM14A/NLRC5/TLR2/PARP14/IFIH1/SMIM30/HIPK1/TRIM56/PTPRC/IL1R1/TNFAIP3/HSPA1A/LAPTM5/SPPL2A/PTPN11/OTUD4/IRAK2/RIGI/OAS1/DICER1/TREM2/PPP2CB/TNFRSF1A/TRIM41/TANK/HIF1A/RFFL/PTPN6/MAVS/IRF7/IKBKE/WNT5A/OAS3/IRAK1/HSPA1B/YTHDF3/STING1/CD74/NR1H3/MED1/RIPK2/EDN1/PTPN1/IRF3/CYLD/ROBO1/SH2B3/CASP8/M…
descending
(up-regulated)	Immune Response	adaptive immune response	GO:0050852	T cell receptor signaling pathway	1.5580144356288208	2.556085956415246e-4	ENSG00000120690/ENSG00000060237/ENSG00000092820/ENSG00000117280/ENSG00000196839/ENSG00000197943/ENSG00000168918/ENSG00000173039/ENSG00000198087/ENSG00000177425/ENSG00000104365/ENSG00000124181/ENSG00000124508/ENSG00000165810/ENSG00000097007/ENSG00000081237/ENSG00000144802/ENSG00000162511/ENSG00000167851/ENSG00000010810/ENSG00000121879/ENSG00000107798/ENSG00000184588/ENSG00000131981/ENSG00000149177…	ELF1/WNK1/EZR/RAB29/ADA/PLCG2/INPP5D/RELA/CD2AP/PAWR/IKBKB/PLCG1/BTN2A2/BTNL9/ABL1/PTPRC/NFKBIZ/LAPTM5/CD300A/FYN/PIK3CA/LIPA/PDE4B/LGALS3/PTPRJ/BTN3A1/CBLB/ERMAP/GBP1/BTN3A2/PSEN1/PHPT1/BCL10/PTPN6/RPS3/TRGC2/PRKD2/MOG/HLA-DRB1/LIME1/SLC39A6/LCP2/HLA-DPB1/CARD11/NECTIN2/LILRB4/PRAM1/CRKL/EIF2B2/PIK3CD/CD81/FOSL2/MAP3K7/RIPK2/MALT1/HLA-A/CYLD/RC3H1/ICOSLG/BTN3A3/DENND1B/DUSP22/SHB/FYB1/THEMIS2/EI…
descending
(up-regulated)	Apoptosis	programmed necrotic cell death	GO:0097300	programmed necrotic cell death	1.5572407222293863	0.013907967248458004	ENSG00000105974/ENSG00000168404/ENSG00000138794/ENSG00000003402/ENSG00000176046/ENSG00000197329/ENSG00000100504/ENSG00000188763/ENSG00000060138/ENSG00000176720/ENSG00000026103/ENSG00000197442/ENSG00000110330/ENSG00000151151/ENSG00000141510/ENSG00000143799/ENSG00000132781/ENSG00000078747/ENSG00000023445/ENSG00000147162/ENSG00000126456/ENSG00000083799/ENSG00000064012/ENSG00000100300/ENSG00000137275…	CAV1/MLKL/CASP6/CFLAR/NUPR1/PELI1/PYGL/FZD9/YBX3/BOK/FAS/MAP3K5/BIRC2/IPMK/TP53/PARP1/MUTYH/ITCH/BIRC3/OGT/IRF3/CYLD/CASP8/TSPO/RIPK1/BAX/TRPM7/PPIF/ASAH1
descending
(up-regulated)	Immune Response	adaptive immune response	GO:0042113	B cell activation	1.5568104709540618	5.232360690810947e-6	ENSG00000150093/ENSG00000133789/ENSG00000100060/ENSG00000138795/ENSG00000101096/ENSG00000171791/ENSG00000136869/ENSG00000152804/ENSG00000134250/ENSG00000076248/ENSG00000185650/ENSG00000129654/ENSG00000198719/ENSG00000196839/ENSG00000197943/ENSG00000168918/ENSG00000113916/ENSG00000134215/ENSG00000152518/ENSG00000012124/ENSG00000168264/ENSG00000140968/ENSG00000126804/ENSG00000157227/ENSG00000254087…	ITGB1/SWAP70/MFNG/LEF1/NFATC2/BCL2/TLR4/HHEX/NOTCH2/UNG/ZFP36L1/FOXJ1/DLL1/ADA/PLCG2/INPP5D/BCL6/VAV3/ZFP36L2/CD22/IRF2BP2/IRF8/ZBTB1/MMP14/LYN/CD40/SASH3/PAWR/SYK/PELI1/BLNK/FZD9/ABL1/ITM2A/NFAM1/BST2/TNIP2/PTPRC/SP3/TNFAIP3/NFKBIZ/TGFB1/RBPJ/LAPTM5/LAT2/TNFSF13/TCF3/CASP3/BMI1/CD300A/TFRC/ATM/TCIRG1/TXLNA/PTPRJ/CDKN1A/SHLD2/STAT5B/LRRC8A/DOCK10/HSPD1/PPP2R3C/DOCK11/TRAF3IP2/SFRP1/NCKAP1L/CEBPG/…
descending
(up-regulated)	Apoptosis	programmed necrotic cell death	GO:0062098	regulation of programmed necrotic cell death	1.5566129046474886	0.0339464	ENSG00000105974/ENSG00000138794/ENSG00000003402/ENSG00000176046/ENSG00000197329/ENSG00000188763/ENSG00000060138/ENSG00000176720/ENSG00000110330/ENSG00000141510/ENSG00000143799/ENSG00000132781/ENSG00000078747/ENSG00000023445/ENSG00000147162/ENSG00000083799/ENSG00000064012/ENSG00000100300/ENSG00000137275	CAV1/CASP6/CFLAR/NUPR1/PELI1/FZD9/YBX3/BOK/BIRC2/TP53/PARP1/MUTYH/ITCH/BIRC3/OGT/CYLD/CASP8/TSPO/RIPK1
descending
(up-regulated)	Oxidative Stress	reactive oxygen species metabolic process	GO:0006801	superoxide metabolic process	1.556168101122684	0.012775119327213183	ENSG00000116044/ENSG00000124126/ENSG00000146648/ENSG00000122986/ENSG00000174705/ENSG00000181019/ENSG00000101144/ENSG00000100365/ENSG00000165025/ENSG00000228716/ENSG00000158169/ENSG00000117450/ENSG00000105329/ENSG00000169896/ENSG00000165240/ENSG00000172243/ENSG00000131979/ENSG00000164867/ENSG00000165168/ENSG00000160255/ENSG00000011600/ENSG00000065615/ENSG00000275700/ENSG00000108784/ENSG00000087250…	NFE2L2/PREX1/EGFR/HVCN1/SH3PXD2B/NQO1/BMP7/NCF4/SYK/DHFR/FANCC/PRDX1/TGFB1/ITGAM/ATP7A/CLEC7A/GCH1/NOS3/CYBB/ITGB2/TYROBP/CYB5R4/AATF/NAGLU/MT3/EDN1
descending
(up-regulated)	Immune Response	leukocyte chemotaxis	GO:0002685	regulation of leukocyte migration	1.5552024605646437	5.9602285267821026e-5	ENSG00000133789/ENSG00000060237/ENSG00000184371/ENSG00000064666/ENSG00000177119/ENSG00000129422/ENSG00000213654/ENSG00000196839/ENSG00000133800/ENSG00000119630/ENSG00000120129/ENSG00000117115/ENSG00000171860/ENSG00000157227/ENSG00000254087/ENSG00000189058/ENSG00000172936/ENSG00000147065/ENSG00000154721/ENSG00000111859/ENSG00000135046/ENSG00000097007/ENSG00000137845/ENSG00000164171/ENSG00000115594…	SWAP70/WNK1/CSF1/CNN2/ANO6/MTUS1/GPSM3/ADA/LYVE1/PGF/DUSP1/PADI2/C3AR1/MMP14/LYN/APOD/MYD88/MSN/JAM2/NEDD9/ANXA1/ABL1/ADAM10/ITGA2/IL1R1/CSF1R/MOSPD2/DOCK8/LGALS9/SELENOK/CD300A/SPN/CMKLR1/STK10/FUT9/LGALS3/RHOA/PTAFR/CD9/HMOX1/AGER/SERPINE1/TREM2/CCL2/PTN/P2RY12/C5/NCKAP1L/OXSR1/IL33/THBS4/JAM3/C5AR1/IL6R/GREM1/WNT5A/CRK/LRCH1/CRKL/VEGFA/CD74/HMGB1/CD81/MED23/EDN1/CXCL12/DAPK2/AIF1/RIN3/ICAM1/VE…
descending
(up-regulated)	Proteostasis	none	GO:0016540	protein autoprocessing	1.5544100691040366	0.048731	ENSG00000166801/ENSG00000196954/ENSG00000162909/ENSG00000138794/ENSG00000137752/ENSG00000162600/ENSG00000124920/ENSG00000167755/ENSG00000143799/ENSG00000010072	FAM111A/CASP4/CAPN2/CASP6/CASP1/OMA1/MYRF/KLK6/PARP1/SPRTN
descending
(up-regulated)	Structural Stabilization	none	GO:0030199	collagen fibril organization	1.5537805591080494	0.010174358669723335	ENSG00000054598/ENSG00000162733/ENSG00000122884/ENSG00000141756/ENSG00000170275/ENSG00000164692/ENSG00000196739/ENSG00000149257/ENSG00000106799/ENSG00000092969/ENSG00000182718/ENSG00000168487/ENSG00000130309/ENSG00000115318/ENSG00000080573/ENSG00000139687/ENSG00000167711/ENSG00000165240/ENSG00000172638/ENSG00000136378/ENSG00000106397/ENSG00000106624	FOXC1/DDR2/P4HA1/FKBP10/CRTAP/COL1A2/COL27A1/SERPINH1/TGFBR1/TGFB2/ANXA2/BMP1/COLGALT1/LOXL3/COL5A3/RB1/SERPINF2/ATP7A/EFEMP2/ADAMTS7/PLOD3/AEBP1
descending
(up-regulated)	Structural Stabilization	actin filament organization	GO:0030834	regulation of actin filament depolymerization	1.553436562042248	0.0132866	ENSG00000133789/ENSG00000151491/ENSG00000148700/ENSG00000151239/ENSG00000050405/ENSG00000138594/ENSG00000148180/ENSG00000115956/ENSG00000137710/ENSG00000006747/ENSG00000121879/ENSG00000112902/ENSG00000079691/ENSG00000042493/ENSG00000165410/ENSG00000152527/ENSG00000198898/ENSG00000115306/ENSG00000163431/ENSG00000100106/ENSG00000116489/ENSG00000128872/ENSG00000172661/ENSG00000137877/ENSG00000071127	SWAP70/EPS8/ADD3/TWF1/LIMA1/TMOD3/GSN/PLEK/RDX/SCIN/PIK3CA/SEMA5A/CARMIL1/CAPG/CFL2/PLEKHH2/CAPZA2/SPTBN1/LMOD1/TRIOBP/CAPZA1/TMOD2/WASHC2C/SPTBN5/WDR1
descending
(up-regulated)	Immune Response	adaptive immune response	GO:0045580	regulation of T cell differentiation	1.5521586813601551	8.469197986048277e-5	ENSG00000136518/ENSG00000143772/ENSG00000067955/ENSG00000138795/ENSG00000143842/ENSG00000173473/ENSG00000163513/ENSG00000129654/ENSG00000130024/ENSG00000198805/ENSG00000164889/ENSG00000100485/ENSG00000106571/ENSG00000196839/ENSG00000113916/ENSG00000126804/ENSG00000107738/ENSG00000122122/ENSG00000132842/ENSG00000150782/ENSG00000165025/ENSG00000160685/ENSG00000077238/ENSG00000124508/ENSG00000135046…	ACTL6A/ITPKB/CBFB/LEF1/SOX13/SMARCC1/TGFBR2/FOXJ1/PHF10/PNP/SLC4A2/SOS2/GLI3/ADA/BCL6/ZBTB1/VSIR/SASH3/AP3B1/IL18/SYK/ZBTB7B/IL4R/BTN2A2/ANXA1/ARID2/LOXL3/GLI2/ABL1/RUNX1/FGL2/TCF7/ZEB1/PTPRC/LGALS9/NFKBIZ/PCK1/BRD7/RUNX3/SOS1/IRF1/RHOA/CD46/STAT5B/ERBB2/HLA-DRA/DUSP10/SMAD7/NCKAP1L/SMARCD2/HLX/HLA-DRB1/SMARCE1/CARD11/LILRB4/HLA-DOA/CD74/SH3RF1/HMGB1/RIPK2/MALT1/CYLD/RC3H1/ZMIZ1
descending
(up-regulated)	Vasculature	vasodilation	GO:0003018	vascular process in circulatory system	1.5521361957809838	8.910693688777793e-7	ENSG00000176105/ENSG00000003989/ENSG00000114166/ENSG00000150093/ENSG00000165895/ENSG00000147459/ENSG00000134294/ENSG00000198743/ENSG00000054598/ENSG00000146648/ENSG00000196517/ENSG00000070214/ENSG00000105974/ENSG00000148700/ENSG00000213949/ENSG00000119139/ENSG00000137491/ENSG00000079215/ENSG00000104067/ENSG00000163406/ENSG00000153162/ENSG00000136160/ENSG00000081479/ENSG00000155380/ENSG00000197496…	YES1/SLC7A2/KAT2B/ITGB1/ARHGAP42/DOCK5/SLC38A2/SLC5A3/FOXC1/EGFR/SLC6A9/SLC44A1/CAV1/ADD3/ITGA1/TJP2/SLCO2B1/SLC1A3/TJP1/SLC15A2/BMP6/EDNRB/LRP2/SLC16A1/SLC2A10/ZEB2/ABCG2/GPR4/MMP2/PDE3A/FERMT2/SLC2A1/SLC4A4/ATP1A2/SLC1A5/ADORA2B/VSTM4/ABCB1/ABL1/OCLN/TBXAS1/ECE1/PRKG1/SLCO1C1/GPER1/TGFB1/CDH5/ABCC9/SLC12A2/P2RY1/MFSD2A/ABCC4/LEPR/KCNJ8/SERPINF2/TFRC/BBS2/SLC2A4/INSR/PIK3C2A/SLC38A3/PTPRJ/RHOA/S…
descending
(up-regulated)	Immune Response	adaptive immune response	GO:0045581	negative regulation of T cell differentiation	1.552063514675593	0.024414950801946084	ENSG00000067955/ENSG00000129654/ENSG00000164889/ENSG00000106571/ENSG00000113916/ENSG00000160685/ENSG00000077238/ENSG00000135046/ENSG00000115318/ENSG00000159216/ENSG00000127951/ENSG00000020633/ENSG00000125347/ENSG00000141736/ENSG00000101665/ENSG00000136630/ENSG00000186818/ENSG00000019582/ENSG00000189403	CBFB/FOXJ1/SLC4A2/GLI3/BCL6/ZBTB7B/IL4R/ANXA1/LOXL3/RUNX1/FGL2/RUNX3/IRF1/ERBB2/SMAD7/HLX/LILRB4/CD74/HMGB1
descending
(up-regulated)	Vasculature	cardiac conduction	GO:0086003	cardiac muscle cell contraction	1.5495985381734183	0.00717212	ENSG00000152661/ENSG00000152049/ENSG00000123700/ENSG00000183230/ENSG00000105974/ENSG00000182963/ENSG00000096696/ENSG00000018625/ENSG00000173801/ENSG00000069431/ENSG00000148180/ENSG00000075142/ENSG00000121361/ENSG00000121879/ENSG00000134755/ENSG00000184588/ENSG00000159167/ENSG00000101400/ENSG00000170624	GJA1/KCNE4/KCNJ2/CTNNA3/CAV1/GJC1/DSP/ATP1A2/JUP/ABCC9/GSN/SRI/KCNJ8/PIK3CA/DSC2/PDE4B/STC1/SNTA1/SGCD
descending
(up-regulated)	Proteostasis	none	GO:0031638	zymogen activation	1.5495941102969837	0.016221359360921003	ENSG00000112378/ENSG00000163565/ENSG00000164344/ENSG00000107738/ENSG00000157227/ENSG00000162600/ENSG00000182718/ENSG00000159216/ENSG00000103811/ENSG00000167711/ENSG00000197747/ENSG00000105707/ENSG00000106366/ENSG00000011422/ENSG00000127241/ENSG00000159403/ENSG00000104368/ENSG00000178726/ENSG00000107020/ENSG00000104312/ENSG00000135919/ENSG00000198363/ENSG00000074800/ENSG00000064012/ENSG00000030110…	PERP/IFI16/KLKB1/VSIR/MMP14/OMA1/ANXA2/RUNX1/CTSH/SERPINF2/S100A10/HPN/SERPINE1/PLAUR/MASP1/C1R/PLAT/THBD/PLGRKT/RIPK2/SERPINE2/ASPH/ENO1/CASP8/BAK1/CTSZ
ascending
(down-regulated)	Synapse	none	GO:0046928	regulation of neurotransmitter secretion	1.5490632805571798	0.018045585293003596	ENSG00000168993/ENSG00000126583/ENSG00000099365/ENSG00000075073/ENSG00000166501/ENSG00000102003/ENSG00000105649/ENSG00000106089/ENSG00000008056/ENSG00000067715/ENSG00000139220/ENSG00000081189/ENSG00000136854/ENSG00000249715/ENSG00000185345/ENSG00000173267/ENSG00000184702/ENSG00000007516/ENSG00000132872/ENSG00000185518/ENSG00000145920/ENSG00000151025/ENSG00000115155/ENSG00000145335/ENSG00000050438…	CPLX1/PRKCG/STX1B/TACR2/PRKCB/SYP/RAB3A/STX1A/SYN1/SYT1/PPFIA2/MEF2C/STXBP1/FER1L5/PRKN/SNCG/SEPTIN5/BAIAP3/SYT4/SV2B/CPLX2/GPR158/OTOF/SNCA/SLC4A8/PNKD/RIMS3/FBXL20/PFN2/DVL1/SV2C/VPS18/RIMS1/PREPL/ATP2A2/DTNBP1/CAMK2A
descending
(up-regulated)	Immune Response	phagocytosis	GO:0002431	Fc receptor mediated stimulatory signaling pathway	1.548351205247449	0.0389313	ENSG00000176105/ENSG00000000938/ENSG00000134215/ENSG00000136044/ENSG00000254087/ENSG00000165025/ENSG00000203805/ENSG00000188313/ENSG00000097007/ENSG00000081237/ENSG00000010810/ENSG00000149177/ENSG00000158869/ENSG00000101336/ENSG00000129219/ENSG00000160293/ENSG00000141968/ENSG00000157500/ENSG00000169398	YES1/FGR/VAV3/APPL2/LYN/SYK/PLPP4/PLSCR1/ABL1/PTPRC/FYN/PTPRJ/FCER1G/HCK/PLD2/VAV2/VAV1/APPL1/PTK2
descending
(up-regulated)	Immune Response	activation of innate immune response	GO:0043303	mast cell degranulation	1.5482868675332044	0.017307014148061267	ENSG00000000938/ENSG00000103241/ENSG00000092531/ENSG00000179348/ENSG00000033327/ENSG00000254087/ENSG00000165025/ENSG00000077238/ENSG00000170425/ENSG00000118640/ENSG00000168961/ENSG00000086730/ENSG00000167851/ENSG00000110395/ENSG00000076944/ENSG00000066294/ENSG00000127507/ENSG00000171608/ENSG00000182511	FGR/FOXF1/SNAP23/GATA2/GAB2/LYN/SYK/IL4R/ADORA2B/VAMP8/LGALS9/LAT2/CD300A/CBL/STXBP2/CD84/ADGRE2/PIK3CD/FES
descending
(up-regulated)	Immune Response	cytokine production	GO:0032612	interleukin-1 production	1.5479631434502175	0.00415357	ENSG00000105483/ENSG00000136869/ENSG00000163565/ENSG00000213694/ENSG00000137752/ENSG00000173039/ENSG00000089041/ENSG00000172936/ENSG00000104518/ENSG00000135046/ENSG00000118503/ENSG00000168961/ENSG00000164754/ENSG00000021355/ENSG00000172243/ENSG00000204305/ENSG00000135077/ENSG00000095970/ENSG00000243317/ENSG00000170348/ENSG00000163251/ENSG00000168610/ENSG00000011600/ENSG00000114251/ENSG00000186818…	CARD8/TLR4/IFI16/S1PR3/CASP1/RELA/P2RX7/MYD88/GSDMD/ANXA1/TNFAIP3/LGALS9/RAD21/SERPINB1/CLEC7A/AGER/HAVCR2/TREM2/STMP1/TMED10/FZD5/STAT3/TYROBP/WNT5A/LILRB4/LPL/NOD1/HSPB1/HMGB1/RIPK2/IL16/MALT1/CX3CR1/CASP8/TRIM16/GSTP1/JAK2/NAIP
descending
(up-regulated)	Immune Response	cytokine production	GO:0032652	regulation of interleukin-1 production	1.5479631434502175	0.00415357	ENSG00000105483/ENSG00000136869/ENSG00000163565/ENSG00000213694/ENSG00000137752/ENSG00000173039/ENSG00000089041/ENSG00000172936/ENSG00000104518/ENSG00000135046/ENSG00000118503/ENSG00000168961/ENSG00000164754/ENSG00000021355/ENSG00000172243/ENSG00000204305/ENSG00000135077/ENSG00000095970/ENSG00000243317/ENSG00000170348/ENSG00000163251/ENSG00000168610/ENSG00000011600/ENSG00000114251/ENSG00000186818…	CARD8/TLR4/IFI16/S1PR3/CASP1/RELA/P2RX7/MYD88/GSDMD/ANXA1/TNFAIP3/LGALS9/RAD21/SERPINB1/CLEC7A/AGER/HAVCR2/TREM2/STMP1/TMED10/FZD5/STAT3/TYROBP/WNT5A/LILRB4/LPL/NOD1/HSPB1/HMGB1/RIPK2/IL16/MALT1/CX3CR1/CASP8/TRIM16/GSTP1/JAK2/NAIP
descending
(up-regulated)	Apoptosis	canonical NF-kappaB signal transduction	GO:1901222	regulation of non-canonical NF-kappaB signal transduction	1.5474529468186422	0.00183346	ENSG00000111961/ENSG00000101265/ENSG00000136869/ENSG00000146648/ENSG00000158813/ENSG00000189067/ENSG00000123609/ENSG00000173039/ENSG00000101144/ENSG00000150782/ENSG00000115604/ENSG00000137462/ENSG00000082196/ENSG00000137831/ENSG00000117450/ENSG00000169871/ENSG00000168961/ENSG00000138032/ENSG00000162511/ENSG00000110330/ENSG00000067560/ENSG00000204305/ENSG00000135077/ENSG00000095970/ENSG00000087077…	SASH1/RASSF2/TLR4/EGFR/EDA/LITAF/NMI/RELA/BMP7/IL18/IL18R1/TLR2/C1QTNF3/UACA/PRDX1/TRIM56/LGALS9/PPM1B/LAPTM5/BIRC2/RHOA/AGER/HAVCR2/TREM2/TRIP6/RPS3/HDAC7/LIME1/DDX3X/PHB1/GREM1/PDCD4/NOD1/IFI35/MAP3K7/EDN1/PPM1A/CYLD/AGO3/RC3H1
descending
(up-regulated)	Immune Response	adaptive immune response	GO:0030217	T cell differentiation	1.5472113687701523	2.126268036770708e-6	ENSG00000136518/ENSG00000143772/ENSG00000067955/ENSG00000138795/ENSG00000171791/ENSG00000124126/ENSG00000143842/ENSG00000173473/ENSG00000163513/ENSG00000185650/ENSG00000129654/ENSG00000130024/ENSG00000155760/ENSG00000198805/ENSG00000164889/ENSG00000100485/ENSG00000106571/ENSG00000196839/ENSG00000006042/ENSG00000128917/ENSG00000105810/ENSG00000113916/ENSG00000152518/ENSG00000177283/ENSG00000126804…	ACTL6A/ITPKB/CBFB/LEF1/BCL2/PREX1/SOX13/SMARCC1/TGFBR2/ZFP36L1/FOXJ1/PHF10/FZD7/PNP/SLC4A2/SOS2/GLI3/ADA/TMEM98/DLL4/CDK6/BCL6/ZFP36L2/FZD8/ZBTB1/VSIR/B2M/SASH3/AP3B1/IL18/SYK/IL18R1/ZBTB7B/IL4R/CD4/BTN2A2/ANXA1/ARID2/LOXL3/GLI2/ABL1/RUNX1/FGL2/TCF7/ZEB1/PTPRC/SP3/LGALS9/NFKBIZ/PCK1/TGFB1/JMJD6/DOCK2/BRD7/BMI1/LEPR/RUNX3/SPN/SOCS3/LIPA/TCIRG1/ATP7A/SOS1/IRF1/RHOA/CHD7/CD46/STAT5B/ERBB2/RORA/HLA-D…
descending
(up-regulated)	Immune Response	neuroinflammatory response	GO:0071347	cellular response to interleukin-1	1.5470408169855243	0.0076162	ENSG00000090376/ENSG00000100906/ENSG00000147488/ENSG00000125398/ENSG00000163083/ENSG00000173039/ENSG00000028116/ENSG00000087245/ENSG00000068001/ENSG00000104365/ENSG00000172936/ENSG00000162645/ENSG00000198001/ENSG00000168884/ENSG00000115594/ENSG00000124253/ENSG00000117226/ENSG00000164164/ENSG00000109320/ENSG00000134070/ENSG00000136378/ENSG00000117228/ENSG00000136560/ENSG00000069667/ENSG00000108691…	IRAK3/NFKBIA/ST18/SOX9/INHBB/RELA/VRK2/MMP2/HYAL2/IKBKB/MYD88/GBP2/IRAK4/TNIP2/IL1R1/PCK1/GBP3/OTUD4/NFKB1/IRAK2/ADAMTS7/GBP1/TANK/RORA/CCL2/HIF1A/SFRP1/NKX3-1
descending
(up-regulated)	Apoptosis	none	GO:0070231	T cell apoptotic process	1.5467420032887722	0.014388034200384543	ENSG00000171791/ENSG00000171115/ENSG00000119927/ENSG00000106571/ENSG00000196839/ENSG00000089041/ENSG00000183765/ENSG00000169242/ENSG00000107099/ENSG00000168961/ENSG00000088881/ENSG00000026103/ENSG00000107798/ENSG00000131981/ENSG00000100644/ENSG00000157514/ENSG00000141510/ENSG00000142867/ENSG00000105287/ENSG00000153094/ENSG00000114251	BCL2/GIMAP8/GPAM/GLI3/ADA/P2RX7/CHEK2/EFNA1/DOCK8/LGALS9/EBF4/FAS/LIPA/LGALS3/HIF1A/TSC22D3/TP53/BCL10/PRKD2/BCL2L11/WNT5A
descending
(up-regulated)	Immune Response	none	GO:0050777	negative regulation of immune response	1.5461914210962404	9.715966819761766e-5	ENSG00000176105/ENSG00000090376/ENSG00000000938/ENSG00000163565/ENSG00000129654/ENSG00000168918/ENSG00000113916/ENSG00000132109/ENSG00000101347/ENSG00000123609/ENSG00000204592/ENSG00000254087/ENSG00000085063/ENSG00000155659/ENSG00000165025/ENSG00000160685/ENSG00000124181/ENSG00000077238/ENSG00000140853/ENSG00000173193/ENSG00000135046/ENSG00000115318/ENSG00000214194/ENSG00000127951/ENSG00000175899…	YES1/IRAK3/FGR/IFI16/FOXJ1/INPP5D/BCL6/TRIM21/SAMHD1/NMI/HLA-E/LYN/CD59/VSIG4/SYK/ZBTB7B/PLCG1/IL4R/NLRC5/PARP14/ANXA1/LOXL3/SMIM30/FGL2/A2M/PTPRC/TNFAIP3/GPR17/LGALS9/TGFB1/LILRB1/CD300A/USP38/FYN/SPN/MICA/FER/RHBDF2/LGALS3/OAS1/CD55/HAVCR2/TREM2/CD46/DUSP10/SMAD7/NCKAP1L/IL33/IL1RL1/HLA-B/RPS19/LYAR/TRAFD1/PTPN6/PARP1/MAVS/HFE/HLX/HLA-DRB1/HLA-F/HCK/OAS3/CRK/LILRB4/SERPINB9/YTHDF3/SELENOS
descending
(up-regulated)	Immune Response	none	GO:1902105	regulation of leukocyte differentiation	1.5459092296679438	3.687527272634009e-7	ENSG00000162367/ENSG00000112531/ENSG00000136518/ENSG00000143772/ENSG00000101265/ENSG00000067955/ENSG00000184371/ENSG00000138795/ENSG00000136869/ENSG00000143842/ENSG00000173473/ENSG00000163513/ENSG00000187098/ENSG00000134250/ENSG00000185650/ENSG00000185862/ENSG00000183864/ENSG00000129654/ENSG00000130024/ENSG00000179348/ENSG00000198805/ENSG00000164889/ENSG00000100485/ENSG00000106571/ENSG00000196839…	TAL1/QKI/ACTL6A/ITPKB/RASSF2/CBFB/CSF1/LEF1/TLR4/SOX13/SMARCC1/TGFBR2/MITF/NOTCH2/ZFP36L1/EVI2B/TOB2/FOXJ1/PHF10/GATA2/PNP/SLC4A2/SOS2/GLI3/ADA/INPP5D/CDK6/BCL6/AXL/ZFP36L2/TNFRSF11B/ZBTB1/VSIR/MMP14/LYN/SASH3/AP3B1/IL18/SYK/ZBTB7B/IL4R/CD4/NEDD9/BTN2A2/ANXA1/ARID2/HCLS1/LOXL3/GLI2/ABL1/RUNX1/FGL2/NFAM1/TCF7/GPR137B/ZEB1/PTPRC/RB1/LGALS9/NFKBIZ/PCK1/TGFB1/LILRB1/TMEM176B/BRD7/RUNX3/SOS1/IRF1/RHOA…
descending
(up-regulated)	Myelination	oligodendrocyte development	GO:0048714	positive regulation of oligodendrocyte differentiation	1.5458849730291966	0.044282800002968296	ENSG00000112531/ENSG00000116478/ENSG00000121966/ENSG00000106278/ENSG00000205927/ENSG00000108381/ENSG00000028137/ENSG00000137462/ENSG00000124920/ENSG00000173402/ENSG00000105894/ENSG00000137033/ENSG00000125820	QKI/HDAC1/CXCR4/PTPRZ1/OLIG2/ASPA/TNFRSF1B/TLR2/MYRF/DAG1/PTN/IL33/NKX2-2
descending
(up-regulated)	Lipid Metabolism	none	GO:0071222	cellular response to lipopolysaccharide	1.5449750503201563	1.5039079529793504e-4	ENSG00000111961/ENSG00000132256/ENSG00000105483/ENSG00000165806/ENSG00000136869/ENSG00000090376/ENSG00000165029/ENSG00000100906/ENSG00000114698/ENSG00000162909/ENSG00000153162/ENSG00000136160/ENSG00000197943/ENSG00000137752/ENSG00000189067/ENSG00000167601/ENSG00000140968/ENSG00000173039/ENSG00000026025/ENSG00000155111/ENSG00000254087/ENSG00000138029/ENSG00000101017/ENSG00000172936/ENSG00000028137…	SASH1/TRIM5/CARD8/CASP7/TLR4/IRAK3/ABCA1/NFKBIA/PLSCR4/CAPN2/BMP6/EDNRB/PLCG2/CASP1/LITAF/AXL/IRF8/RELA/VIM/CDK19/LYN/HADHB/CD40/MYD88/TNFRSF1B/TLR2/GBP2/IRAK4/ABL1/TNIP2/TNFAIP3/CDK4/NFKBIZ/LILRB1/GBP3/CDC73/LY86/PDE4B/NFKB1/IRAK2/CD55/RHOA/PTAFR/HAVCR2/SERPINE1/TRIM41/CCL2/NOS3/SLC7A5/PRKCA/BCL10/HCK/ZFP36/WNT5A/IRAK1/PDCD4/SCARB1/ADAM9/SELENOS/TRIB1/NR1H3/HMGB1/RIPK2/CD14/MALT1/CX3CR1/IRF3
descending
(up-regulated)	Immune Response	adaptive immune response	GO:0002821	positive regulation of adaptive immune response	1.5443006586147088	0.00138237	ENSG00000096717/ENSG00000134352/ENSG00000196839/ENSG00000126804/ENSG00000204592/ENSG00000166710/ENSG00000122122/ENSG00000150782/ENSG00000089041/ENSG00000115604/ENSG00000010610/ENSG00000081237/ENSG00000115594/ENSG00000144802/ENSG00000105329/ENSG00000161955/ENSG00000204520/ENSG00000072274/ENSG00000196352/ENSG00000122376/ENSG00000172243/ENSG00000095970/ENSG00000204287/ENSG00000144381/ENSG00000234745…	SIRT1/IL6ST/ADA/ZBTB1/HLA-E/B2M/SASH3/IL18/P2RX7/IL18R1/CD4/PTPRC/IL1R1/NFKBIZ/TGFB1/TNFSF13/MICA/TFRC/CD55/SHLD2/CLEC7A/TREM2/HLA-DRA/HSPD1/HLA-B/FZD5/C3/HFE/KMT5B/HLA-DRB1/HLA-F/MR1/TAP2/NECTIN2/PAXIP1/CD81/MAP3K7/RIPK2/TNFSF13B/SLC11A1/PLA2G4A/MALT1/HLA-A/FCGR1A/STAT6/HLA-C/STX7/DENND1B/FBXO38/JAK2/IL27RA/MAD2L2/RIF1/ARID5A/CARD9/MLH1/PRKCQ/TYK2/TRAF6
ascending
(down-regulated)	Synapse	none	GO:0051588	regulation of neurotransmitter transport	1.5429990727919822	0.013988096679936493	ENSG00000168993/ENSG00000126583/ENSG00000069696/ENSG00000099365/ENSG00000075073/ENSG00000166501/ENSG00000102003/ENSG00000169213/ENSG00000105649/ENSG00000106089/ENSG00000008056/ENSG00000067715/ENSG00000127561/ENSG00000139220/ENSG00000081189/ENSG00000136854/ENSG00000249715/ENSG00000185345/ENSG00000173267/ENSG00000184702/ENSG00000007516/ENSG00000132872/ENSG00000185518/ENSG00000145920/ENSG00000089250…	CPLX1/PRKCG/DRD4/STX1B/TACR2/PRKCB/SYP/RAB3B/RAB3A/STX1A/SYN1/SYT1/SYNGR3/PPFIA2/MEF2C/STXBP1/FER1L5/PRKN/SNCG/SEPTIN5/BAIAP3/SYT4/SV2B/CPLX2/NOS1/GPR158/OTOF/SNCA/SLC4A8/PNKD/RIMS3/FBXL20/PFN2/DVL1/SV2C/VPS18/RIMS1/PREPL/ATP2A2/DTNBP1/CAMK2A/FER1L4/PER2/FLOT1/CACNB4/DRD2/TOR1A/MCTP1/RIMS4/NLGN1/KCNMB4/RAB3GAP1/DRD1/RIMS2/SYT11/BRAF
descending
(up-regulated)	Structural Stabilization	actin filament organization	GO:0030866	cortical actin cytoskeleton organization	1.542191646979848	0.0165237	ENSG00000011426/ENSG00000119729/ENSG00000092820/ENSG00000143545/ENSG00000157827/ENSG00000140575/ENSG00000136167/ENSG00000137076/ENSG00000104365/ENSG00000161791/ENSG00000073350/ENSG00000114993/ENSG00000115956/ENSG00000079819/ENSG00000131899/ENSG00000067900/ENSG00000123338/ENSG00000161800/ENSG00000114346/ENSG00000075711/ENSG00000165527	ANLN/RHOQ/EZR/RAB13/FMNL2/IQGAP1/LCP1/TLN1/IKBKB/FMNL3/LLGL2/RTKN/PLEK/EPB41L2/LLGL1/ROCK1/NCKAP1L/RACGAP1/ECT2/DLG1/ARF6
descending
(up-regulated)	Immune Response	adaptive immune response	GO:0002292	T cell differentiation involved in immune response	1.541865533744999	0.00889439	ENSG00000138795/ENSG00000006042/ENSG00000113916/ENSG00000150782/ENSG00000115604/ENSG00000160685/ENSG00000077238/ENSG00000135046/ENSG00000115318/ENSG00000127951/ENSG00000168961/ENSG00000144802/ENSG00000124253/ENSG00000197471/ENSG00000184557/ENSG00000165240/ENSG00000117335/ENSG00000069667/ENSG00000204287/ENSG00000101665/ENSG00000168610/ENSG00000158869/ENSG00000136630/ENSG00000196126/ENSG00000160712…	LEF1/TMEM98/BCL6/IL18/IL18R1/ZBTB7B/IL4R/ANXA1/LOXL3/FGL2/LGALS9/NFKBIZ/PCK1/SPN/SOCS3/ATP7A/CD46/RORA/HLA-DRA/SMAD7/STAT3/FCER1G/HLX/HLA-DRB1/IL6R/HMGB1/RIPK2/JAK1/MALT1/RC3H1/STAT6
ascending
(down-regulated)	Synapse	postsynapse organization	GO:0099072	regulation of postsynaptic membrane neurotransmitter receptor levels	1.5407497330610396	0.013377319401744206	ENSG00000130643/ENSG00000168993/ENSG00000142408/ENSG00000166862/ENSG00000157005/ENSG00000069696/ENSG00000099365/ENSG00000215045/ENSG00000042753/ENSG00000006116/ENSG00000165985/ENSG00000106327/ENSG00000132535/ENSG00000121905/ENSG00000168824/ENSG00000161835/ENSG00000156959/ENSG00000174775/ENSG00000198576/ENSG00000144596/ENSG00000124313/ENSG00000183020/ENSG00000196961/ENSG00000161203/ENSG00000132639…	CALY/CPLX1/CACNG8/CACNG2/SST/DRD4/STX1B/GRID2IP/AP2S1/CACNG3/C1QL3/TFR2/DLG4/HPCA/NSG1/TAMALIN/LHFPL4/HRAS/ARC/GRIP2/IQSEC2/AP2A2/AP2A1/AP2M1/SNAP25/DLG3/GRIPAP1/ARHGAP44/CLSTN1/PRKCZ/VPS35/NPTX1/GRIP1/PORCN/CACNG7/FRRS1L/NETO1/VAC14/C1QL2/GPHN
descending
(up-regulated)	Immune Response	behavioral defense response	GO:0050829	defense response to Gram-negative bacterium	1.5407264417184148	0.029493349161743263	ENSG00000136869/ENSG00000010610/ENSG00000104518/ENSG00000184304/ENSG00000144802/ENSG00000106366/ENSG00000095970/ENSG00000240583/ENSG00000105372/ENSG00000160712/ENSG00000156482/ENSG00000153029/ENSG00000106100/ENSG00000018280	TLR4/CD4/GSDMD/PRKD1/NFKBIZ/SERPINE1/TREM2/AQP1/RPS19/IL6R/RPL30/MR1/NOD1/SLC11A1
descending
(up-regulated)	Structural Stabilization	cell-substrate adhesion	GO:0150115	cell-substrate junction organization	1.540597399336346	0.00157425	ENSG00000079308/ENSG00000071054/ENSG00000168309/ENSG00000129474/ENSG00000171791/ENSG00000161638/ENSG00000243244/ENSG00000091409/ENSG00000139567/ENSG00000137076/ENSG00000136114/ENSG00000157227/ENSG00000189058/ENSG00000164741/ENSG00000073712/ENSG00000097007/ENSG00000164171/ENSG00000070759/ENSG00000115109/ENSG00000046653/ENSG00000127603/ENSG00000128052/ENSG00000135862/ENSG00000115414/ENSG00000095637…	TNS1/MAP4K4/FAM107A/AJUBA/BCL2/ITGA5/STON1/ITGA6/ACVRL1/TLN1/THSD1/MMP14/APOD/DLC1/FERMT2/ABL1/ITGA2/TESK2/EPB41L5/GPM6B/MACF1/KDR/LAMC1/FN1/SORBS1/SDC4/DST/S100A10/LIMS1/PTPRJ/RHOA/TEK/RAB8B/CDH11/ROCK1/PEAK1/LAMA3/SFRP1/ARHGAP6/TRIP6/COL16A1/GREM1/LIMCH1/PTEN/RCC2/VEGFA/ARF6/NRP1
descending
(up-regulated)	Autophagy	phagocytosis	GO:0006909	phagocytosis	1.5390418656246776	2.294511458405981e-5	ENSG00000176105/ENSG00000150760/ENSG00000150093/ENSG00000168461/ENSG00000261371/ENSG00000187800/ENSG00000136869/ENSG00000165029/ENSG00000000938/ENSG00000138772/ENSG00000064666/ENSG00000177119/ENSG00000153208/ENSG00000198959/ENSG00000179348/ENSG00000145794/ENSG00000197943/ENSG00000158156/ENSG00000134215/ENSG00000136044/ENSG00000167601/ENSG00000138448/ENSG00000140968/ENSG00000254087/ENSG00000100365…	YES1/DOCK1/ITGB1/RAB31/PECAM1/PEAR1/TLR4/ABCA1/FGR/ANXA3/CNN2/ANO6/MERTK/TGM2/GATA2/MEGF10/PLCG2/XKR8/VAV3/APPL2/AXL/ITGAV/IRF8/LYN/NCF4/SYK/P2RX7/MYD88/PLPP4/PLSCR1/TLR2/ANXA1/ABL1/BIN2/ITGA2/PTPRC/RAB20/FCGR2A/CD93/JMJD6/DOCK2/CD300A/LEPR/GSN/RAB27A/FYN/PIK3CA/ITGAL/ITGAM/PTPRJ/CLEC7A/IL15RA/TREM2/CCL2/SRPX/PLA2G5/NCKAP1L/ARHGAP12/DYSF/COLEC12/RAB34/LYAR/C3/PIKFYVE/FCER1G/ITGB2/TYROBP/HCK/CDC42…
descending
(up-regulated)	Immune Response	phagocytosis	GO:0006909	phagocytosis	1.5390418656246776	2.294511458405981e-5	ENSG00000176105/ENSG00000150760/ENSG00000150093/ENSG00000168461/ENSG00000261371/ENSG00000187800/ENSG00000136869/ENSG00000165029/ENSG00000000938/ENSG00000138772/ENSG00000064666/ENSG00000177119/ENSG00000153208/ENSG00000198959/ENSG00000179348/ENSG00000145794/ENSG00000197943/ENSG00000158156/ENSG00000134215/ENSG00000136044/ENSG00000167601/ENSG00000138448/ENSG00000140968/ENSG00000254087/ENSG00000100365…	YES1/DOCK1/ITGB1/RAB31/PECAM1/PEAR1/TLR4/ABCA1/FGR/ANXA3/CNN2/ANO6/MERTK/TGM2/GATA2/MEGF10/PLCG2/XKR8/VAV3/APPL2/AXL/ITGAV/IRF8/LYN/NCF4/SYK/P2RX7/MYD88/PLPP4/PLSCR1/TLR2/ANXA1/ABL1/BIN2/ITGA2/PTPRC/RAB20/FCGR2A/CD93/JMJD6/DOCK2/CD300A/LEPR/GSN/RAB27A/FYN/PIK3CA/ITGAL/ITGAM/PTPRJ/CLEC7A/IL15RA/TREM2/CCL2/SRPX/PLA2G5/NCKAP1L/ARHGAP12/DYSF/COLEC12/RAB34/LYAR/C3/PIKFYVE/FCER1G/ITGB2/TYROBP/HCK/CDC42…
descending
(up-regulated)	Apoptosis	canonical NF-kappaB signal transduction	GO:0043123	positive regulation of canonical NF-kappaB signal transduction	1.5369406069385207	1.4260996297706899e-5	ENSG00000198121/ENSG00000196154/ENSG00000132256/ENSG00000152661/ENSG00000139946/ENSG00000129474/ENSG00000136869/ENSG00000105974/ENSG00000128284/ENSG00000158813/ENSG00000120889/ENSG00000136160/ENSG00000003402/ENSG00000137752/ENSG00000132109/ENSG00000132274/ENSG00000189067/ENSG00000167191/ENSG00000055208/ENSG00000173039/ENSG00000101017/ENSG00000104365/ENSG00000197329/ENSG00000172936/ENSG00000000003…	LPAR1/S100A4/TRIM5/GJA1/PELI2/AJUBA/TLR4/CAV1/APOL3/EDA/TNFRSF10B/EDNRB/CFLAR/CASP1/TRIM21/TRIM22/LITAF/GPRC5B/TAB2/RELA/CD40/IKBKB/PELI1/MYD88/TSPAN6/CD4/TRIM38/IRAK4/PRKD1/ABL1/CHUK/BST2/TNIP2/LGALS9/TGFB1/LTBR/CASP10/WLS/MIER1/RHOC/TFRC/ALPK1/BIRC2/SLC44A2/LIMS1/RHOA/NEK6/CLEC7A/HMOX1/EDNRA/TNFRSF1A/FBXW11/DHX15/TRAF3IP2/TRIM13/TRIM62/TRIM25/BCL10/TRIM8/PARP1/MAVS/TMEM9B/HLA-DRB1/IKBKE/CARD11/…
descending
(up-regulated)	Structural Stabilization	actin filament organization	GO:0030835	negative regulation of actin filament depolymerization	1.5357819456965494	0.020793068129559666	ENSG00000133789/ENSG00000151491/ENSG00000148700/ENSG00000151239/ENSG00000050405/ENSG00000138594/ENSG00000148180/ENSG00000137710/ENSG00000006747/ENSG00000121879/ENSG00000079691/ENSG00000042493/ENSG00000152527/ENSG00000198898/ENSG00000115306/ENSG00000163431/ENSG00000100106/ENSG00000116489/ENSG00000128872/ENSG00000172661/ENSG00000137877	SWAP70/EPS8/ADD3/TWF1/LIMA1/TMOD3/GSN/RDX/SCIN/PIK3CA/CARMIL1/CAPG/PLEKHH2/CAPZA2/SPTBN1/LMOD1/TRIOBP/CAPZA1/TMOD2/WASHC2C/SPTBN5
descending
(up-regulated)	Immune Response	leukocyte chemotaxis	GO:0097529	myeloid leukocyte migration	1.535295096085641	1.1380903152333321e-4	ENSG00000133789/ENSG00000184371/ENSG00000261371/ENSG00000124126/ENSG00000102755/ENSG00000064666/ENSG00000177119/ENSG00000213949/ENSG00000129422/ENSG00000136160/ENSG00000119630/ENSG00000134215/ENSG00000120129/ENSG00000171860/ENSG00000157227/ENSG00000254087/ENSG00000087245/ENSG00000165025/ENSG00000172936/ENSG00000092969/ENSG00000135046/ENSG00000086062/ENSG00000198001/ENSG00000213853/ENSG00000115594…	SWAP70/CSF1/PECAM1/PREX1/FLT1/CNN2/ANO6/ITGA1/MTUS1/EDNRB/PGF/VAV3/DUSP1/C3AR1/MMP14/LYN/MMP2/SYK/MYD88/TGFB2/ANXA1/B4GALT1/IRAK4/EMP2/IL1R1/CSF1R/MOSPD2/SELENOK/CD300A/CSF3R/CMKLR1/PDE4B/LGALS3/CD9/AGER/SERPINE1/TREM2/S100A8/STAT5B/CCL2/P2RY12/S100A9/C5/NCKAP1L/RPS19/PIKFYVE/THBS4/FCER1G/ITGB2/JAM3/IL17RA/C5AR1/IL6R/GREM1/ADGRE2/VEGFA/CD74/PIK3CD/HMGB1/CD81/EDN1/CXCL12/DAPK2/AIF1/RIN3/VEGFD/CX3C…
descending
(up-regulated)	Immune Response	none	GO:0002700	regulation of production of molecular mediator of immune response	1.5351337235162434	4.5484122168553244e-4	ENSG00000119699/ENSG00000162889/ENSG00000136869/ENSG00000090376/ENSG00000096717/ENSG00000197943/ENSG00000113916/ENSG00000189067/ENSG00000167191/ENSG00000167601/ENSG00000012124/ENSG00000204592/ENSG00000166710/ENSG00000122122/ENSG00000150782/ENSG00000165025/ENSG00000089041/ENSG00000172936/ENSG00000115604/ENSG00000028137/ENSG00000077238/ENSG00000092969/ENSG00000130303/ENSG00000081237/ENSG00000115594…	TGFB3/MAPKAPK2/TLR4/IRAK3/SIRT1/PLCG2/BCL6/LITAF/GPRC5B/AXL/CD22/HLA-E/B2M/SASH3/IL18/SYK/P2RX7/MYD88/IL18R1/TNFRSF1B/IL4R/TGFB2/BST2/PTPRC/IL1R1/TMBIM6/TGFB1/LAPTM5/LILRB1/TNFSF13/TFRC/RIGI/CD55/SHLD2/CLEC7A/CGAS/LACC1/TRIL/SMAD7/SLC7A5/IL33/FZD5/BCL10/MAVS/HFE/KMT5B/HLA-F/PHB1/WNT5A/UBE2J1/LILRB4/PAXIP1/NOD1/IRF5/CD74/CD81/MAP3K7/RIPK2/MALT1/HLA-A/SLC15A4/STAT6
descending
(up-regulated)	Apoptosis	canonical NF-kappaB signal transduction	GO:1901224	positive regulation of non-canonical NF-kappaB signal transduction	1.534478572055807	0.012187609511687188	ENSG00000111961/ENSG00000136869/ENSG00000146648/ENSG00000158813/ENSG00000123609/ENSG00000173039/ENSG00000150782/ENSG00000115604/ENSG00000137462/ENSG00000169871/ENSG00000168961/ENSG00000162511/ENSG00000067560/ENSG00000204305/ENSG00000135077/ENSG00000095970/ENSG00000087077/ENSG00000149273/ENSG00000215301/ENSG00000167085/ENSG00000166923/ENSG00000150593/ENSG00000106100/ENSG00000068079/ENSG00000135341…	SASH1/TLR4/EGFR/EDA/NMI/RELA/IL18/IL18R1/TLR2/TRIM56/LGALS9/LAPTM5/RHOA/AGER/HAVCR2/TREM2/TRIP6/RPS3/DDX3X/PHB1/GREM1/PDCD4/NOD1/IFI35/MAP3K7/EDN1/AGO3/RC3H1/RIPK1
descending
(up-regulated)	Lipid Metabolism	none	GO:0055094	response to lipoprotein particle	1.5335751740718782	0.048731	ENSG00000150093/ENSG00000136869/ENSG00000165029/ENSG00000265972/ENSG00000165025/ENSG00000172936/ENSG00000141458/ENSG00000105329/ENSG00000010278/ENSG00000095970/ENSG00000158869/ENSG00000160255/ENSG00000175445/ENSG00000110651/ENSG00000171150/ENSG00000142208/ENSG00000130164	ITGB1/TLR4/ABCA1/TXNIP/SYK/MYD88/NPC1/TGFB1/CD9/TREM2/FCER1G/ITGB2/LPL/CD81/SOCS5/AKT1/LDLR
descending
(up-regulated)	Immune Response	none	GO:2000106	regulation of leukocyte apoptotic process	1.5332360128678737	0.00512206	ENSG00000143772/ENSG00000171791/ENSG00000171115/ENSG00000119927/ENSG00000096717/ENSG00000153208/ENSG00000196839/ENSG00000113916/ENSG00000167601/ENSG00000254087/ENSG00000089041/ENSG00000151012/ENSG00000180353/ENSG00000169242/ENSG00000107099/ENSG00000168961/ENSG00000104972/ENSG00000131981/ENSG00000073849/ENSG00000100644/ENSG00000157514/ENSG00000141510/ENSG00000142867/ENSG00000185507/ENSG00000105287…	ITPKB/BCL2/GIMAP8/GPAM/SIRT1/MERTK/ADA/BCL6/AXL/LYN/P2RX7/SLC7A11/HCLS1/EFNA1/DOCK8/LGALS9/LILRB1/LGALS3/ST6GAL1/HIF1A/TSC22D3/TP53/BCL10/IRF7/PRKD2/BCL2L11/WNT5A/SELENOS/FNIP1/CD74/PIK3CD
descending
(up-regulated)	Immune Response	none	GO:0002696	positive regulation of leukocyte activation	1.5291892141418637	8.619498743165072e-7	ENSG00000176105/ENSG00000136518/ENSG00000143772/ENSG00000067955/ENSG00000138795/ENSG00000101096/ENSG00000171791/ENSG00000136869/ENSG00000143842/ENSG00000173473/ENSG00000163513/ENSG00000119927/ENSG00000105974/ENSG00000130024/ENSG00000134352/ENSG00000198805/ENSG00000106571/ENSG00000196839/ENSG00000168918/ENSG00000113916/ENSG00000134215/ENSG00000167601/ENSG00000126804/ENSG00000204592/ENSG00000107738…	YES1/ACTL6A/ITPKB/CBFB/LEF1/NFATC2/BCL2/TLR4/SOX13/SMARCC1/TGFBR2/GPAM/CAV1/PHF10/IL6ST/PNP/GLI3/ADA/INPP5D/BCL6/VAV3/AXL/ZBTB1/HLA-E/VSIR/MMP14/LYN/B2M/SASH3/AP3B1/IL18/SYK/PELI1/MYD88/ZBTB7B/IL4R/CD4/BTN2A2/ANXA1/ARID2/GLI2/ABL1/RUNX1/TNIP2/PTPRC/RASAL3/HLA-DMB/DOCK8/LGALS9/NFKBIZ/PCK1/TGFB1/EFNB1/LILRB1/SELENOK/TNFSF13/PTPN11/MAP3K8/BRD7/BMI1/FYN/RUNX3/SPN/PIK3CA/NCK1/TFRC/CD55/RHOA/CDKN1A/SHL…
ascending
(down-regulated)	Synapse	none	GO:0099565	chemical synaptic transmission, postsynaptic	1.5280800006831072	0.010003909625889196	ENSG00000176884/ENSG00000149305/ENSG00000069696/ENSG00000188191/ENSG00000099365/ENSG00000118160/ENSG00000183454/ENSG00000105464/ENSG00000273079/ENSG00000063015/ENSG00000106089/ENSG00000160716/ENSG00000120899/ENSG00000132535/ENSG00000081189/ENSG00000161681/ENSG00000008735/ENSG00000099957/ENSG00000175866/ENSG00000105737/ENSG00000105723/ENSG00000117152/ENSG00000101489/ENSG00000111249/ENSG00000138814…	GRIN1/HTR3B/DRD4/PRKAR1B/STX1B/SLC8A2/GRIN2A/GRIN2D/GRIN2B/SEZ6/STX1A/CHRNB2/PTK2B/DLG4/MEF2C/SHANK1/MAPK8IP2/P2RX6/BAIAP2/GRIK5/GSK3A/RGS4/CELF4/CUX2/PPP3CA/CDK5/SNCA/CHRNA2/CHRNA4/SLC8A3/CBLN1/PRKCZ/NTSR1/DVL1/P2RX5/GRIK2/GLRA3/TBC1D24/NETO1/SLC29A1/SHANK3/RIMS1/APP/TMEM25/GLRB/NLGN2/GLRA2/NRXN1/MPP2/P2RX4/DRD2/ARRB2/INSYN1/TMEM108/MECP2/EEA1/GSK3B/NLGN1/RAB3GAP1/NLGN4X/RIMS2/SYNE1/EIF4A3
descending
(up-regulated)	Immune Response	cytokine production	GO:0032611	interleukin-1 beta production	1.5280090359203198	0.010001635835990482	ENSG00000105483/ENSG00000136869/ENSG00000163565/ENSG00000213694/ENSG00000137752/ENSG00000173039/ENSG00000089041/ENSG00000172936/ENSG00000104518/ENSG00000118503/ENSG00000168961/ENSG00000164754/ENSG00000021355/ENSG00000172243/ENSG00000204305/ENSG00000095970/ENSG00000243317/ENSG00000163251/ENSG00000168610/ENSG00000011600/ENSG00000114251/ENSG00000186818/ENSG00000175445/ENSG00000106100/ENSG00000106211…	CARD8/TLR4/IFI16/S1PR3/CASP1/RELA/P2RX7/MYD88/GSDMD/TNFAIP3/LGALS9/RAD21/SERPINB1/CLEC7A/AGER/TREM2/STMP1/FZD5/STAT3/TYROBP/WNT5A/LILRB4/LPL/NOD1/HSPB1/RIPK2/MALT1/CX3CR1/CASP8/TRIM16/GSTP1/JAK2/NAIP
descending
(up-regulated)	Immune Response	cytokine production	GO:0032651	regulation of interleukin-1 beta production	1.5280090359203198	0.010001635835990482	ENSG00000105483/ENSG00000136869/ENSG00000163565/ENSG00000213694/ENSG00000137752/ENSG00000173039/ENSG00000089041/ENSG00000172936/ENSG00000104518/ENSG00000118503/ENSG00000168961/ENSG00000164754/ENSG00000021355/ENSG00000172243/ENSG00000204305/ENSG00000095970/ENSG00000243317/ENSG00000163251/ENSG00000168610/ENSG00000011600/ENSG00000114251/ENSG00000186818/ENSG00000175445/ENSG00000106100/ENSG00000106211…	CARD8/TLR4/IFI16/S1PR3/CASP1/RELA/P2RX7/MYD88/GSDMD/TNFAIP3/LGALS9/RAD21/SERPINB1/CLEC7A/AGER/TREM2/STMP1/FZD5/STAT3/TYROBP/WNT5A/LILRB4/LPL/NOD1/HSPB1/RIPK2/MALT1/CX3CR1/CASP8/TRIM16/GSTP1/JAK2/NAIP
descending
(up-regulated)	Immune Response	none	GO:0002521	leukocyte differentiation	1.5276972566396652	1.8401384859651524e-10	ENSG00000162367/ENSG00000112531/ENSG00000136518/ENSG00000150093/ENSG00000105855/ENSG00000143772/ENSG00000101265/ENSG00000067955/ENSG00000184371/ENSG00000100060/ENSG00000138795/ENSG00000171791/ENSG00000136869/ENSG00000124126/ENSG00000143842/ENSG00000173473/ENSG00000163513/ENSG00000143815/ENSG00000152804/ENSG00000187098/ENSG00000134250/ENSG00000163565/ENSG00000096717/ENSG00000153208/ENSG00000185650…	TAL1/QKI/ACTL6A/ITGB1/ITGB8/ITPKB/RASSF2/CBFB/CSF1/MFNG/LEF1/BCL2/TLR4/PREX1/SOX13/SMARCC1/TGFBR2/LBR/HHEX/MITF/NOTCH2/IFI16/SIRT1/MERTK/ZFP36L1/EVI2B/TOB2/FOXJ1/DLL1/PHF10/GATA2/VPS54/FZD7/PNP/SLC4A2/SOS2/GLI3/GAB3/ADA/PLCG2/TMEM98/DLL4/INPP5D/CDK6/BCL6/AXL/EPHA2/ZFP36L2/GAB2/NFATC1/FZD8/STAT5A/TNFRSF11B/IRF2BP2/IRF8/ZBTB1/VSIR/MMP14/LYN/B2M/SASH3/AP3B1/IL18/SYK/MYD88/IKZF1/IL18R1/ZBTB7B/MT1G/IL…
descending
(up-regulated)	Immune Response	leukocyte chemotaxis	GO:1990266	neutrophil migration	1.5269286059692306	0.011861652955001554	ENSG00000261371/ENSG00000124126/ENSG00000213949/ENSG00000134215/ENSG00000171860/ENSG00000165025/ENSG00000172936/ENSG00000092969/ENSG00000198001/ENSG00000213853/ENSG00000115594/ENSG00000130150/ENSG00000113811/ENSG00000119535/ENSG00000184588/ENSG00000131981/ENSG00000143546/ENSG00000108691/ENSG00000163220/ENSG00000123338/ENSG00000115020/ENSG00000113296/ENSG00000158869/ENSG00000160255/ENSG00000166086…	PECAM1/PREX1/ITGA1/VAV3/C3AR1/SYK/MYD88/TGFB2/IRAK4/EMP2/IL1R1/MOSPD2/SELENOK/CSF3R/PDE4B/LGALS3/S100A8/CCL2/S100A9/NCKAP1L/PIKFYVE/THBS4/FCER1G/ITGB2/JAM3/C5AR1/CD74/PIK3CD/EDN1/DAPK2/VAV1
ascending
(down-regulated)	Synapse	none	GO:2001257	regulation of cation channel activity	1.526532795844277	0.020487503891725205	ENSG00000103254/ENSG00000069696/ENSG00000099625/ENSG00000072062/ENSG00000220205/ENSG00000160014/ENSG00000069966/ENSG00000067191/ENSG00000105711/ENSG00000121905/ENSG00000198929/ENSG00000154118/ENSG00000156486/ENSG00000141750/ENSG00000092051/ENSG00000114279/ENSG00000077522/ENSG00000152413/ENSG00000143318/ENSG00000089250/ENSG00000119782/ENSG00000167535/ENSG00000026559/ENSG00000165995/ENSG00000158286…	ANTKMT/DRD4/CBARP/PRKACA/VAMP2/CALM3/GNB5/CACNB1/SCN1B/HPCA/NOS1AP/JPH3/KCNS2/STAC2/JPH4/FGF12/ACTN2/HOMER1/CASQ1/NOS1/FKBP1B/CACNB3/KCNG1/CACNB2/RNF207/HTT/FGF13/NETO1/KCNS1/KCNAB1/CALM1/FGF14/STIM1/TMSB4X/CAMK2D/STAC3/CACNB4/CALM2/DRD2/GSTO1/FKBP1A/CACNA2D1/AKAP6/ANK2/UBQLN1
descending
(up-regulated)	Immune Response	none	GO:0050830	defense response to Gram-positive bacterium	1.5263319238964845	0.029768686831983106	ENSG00000000938/ENSG00000196954/ENSG00000184678/ENSG00000142627/ENSG00000204592/ENSG00000150782/ENSG00000089041/ENSG00000172936/ENSG00000144214/ENSG00000104518/ENSG00000137462/ENSG00000162645/ENSG00000162654/ENSG00000135077/ENSG00000197405/ENSG00000153029/ENSG00000106100/ENSG00000129538/ENSG00000104312/ENSG00000206503/ENSG00000198918/ENSG00000104998/ENSG00000106538/ENSG00000187796/ENSG00000183735…	FGR/CASP4/H2BC21/EPHA2/HLA-E/IL18/P2RX7/MYD88/LYG1/GSDMD/TLR2/GBP2/GBP4/HAVCR2/C5AR1/MR1/NOD1/RNASE1/RIPK2/HLA-A/RPL39/IL27RA/RARRES2/CARD9/TBK1/HMGB2
descending
(up-regulated)	Lipid Metabolism	lipid transport	GO:0032370	positive regulation of lipid transport	1.5257736962652446	0.010001635835990482	ENSG00000155368/ENSG00000165029/ENSG00000100906/ENSG00000157978/ENSG00000096717/ENSG00000105974/ENSG00000153162/ENSG00000118785/ENSG00000197142/ENSG00000185920/ENSG00000186350/ENSG00000153071/ENSG00000141338/ENSG00000089041/ENSG00000151726/ENSG00000182718/ENSG00000121207/ENSG00000100979/ENSG00000095970/ENSG00000173918/ENSG00000160179/ENSG00000116171/ENSG00000167034	DBI/ABCA1/NFKBIA/LDLRAP1/SIRT1/CAV1/BMP6/SPP1/ACSL5/PTCH1/RXRA/DAB2/ABCA8/P2RX7/ACSL1/ANXA2/LRAT/PLTP/TREM2/C1QTNF1/ABCG1/SCP2/NKX3-1
ascending
(down-regulated)	Synapse	trans-synaptic signaling	GO:0051966	regulation of synaptic transmission, glutamatergic	1.5256338818808148	0.024210276482057543	ENSG00000176884/ENSG00000142408/ENSG00000166862/ENSG00000183454/ENSG00000105464/ENSG00000273079/ENSG00000149091/ENSG00000006116/ENSG00000102468/ENSG00000067715/ENSG00000120899/ENSG00000081189/ENSG00000008735/ENSG00000130477/ENSG00000168959/ENSG00000136854/ENSG00000163794/ENSG00000124313/ENSG00000152413/ENSG00000124493/ENSG00000164082/ENSG00000164885/ENSG00000157680/ENSG00000158109/ENSG00000164418…	GRIN1/CACNG8/CACNG2/GRIN2A/GRIN2D/GRIN2B/DGKZ/CACNG3/HTR2A/SYT1/PTK2B/MEF2C/MAPK8IP2/UNC13A/GRM5/STXBP1/UCN/IQSEC2/HOMER1/GRM4/GRM2/CDK5/DGKI/TPRG1L/GRIK2/CACNG7/FRRS1L/GRM7/GRM1/GRIK1/PLPPR4/GRM6/SHANK3/DTNBP1/CNR1/NLGN2/NRXN1/TSHZ3/DRD2
descending
(up-regulated)	Vasculature	none	GO:0007596	blood coagulation	1.5247539713017857	4.150450532287263e-5	ENSG00000159176/ENSG00000187800/ENSG00000116044/ENSG00000120063/ENSG00000136869/ENSG00000146535/ENSG00000139921/ENSG00000101608/ENSG00000134853/ENSG00000177119/ENSG00000164111/ENSG00000153208/ENSG00000105974/ENSG00000213719/ENSG00000003436/ENSG00000198682/ENSG00000134352/ENSG00000147853/ENSG00000197943/ENSG00000164344/ENSG00000134215/ENSG00000137076/ENSG00000167601/ENSG00000254087/ENSG00000101017…	CSRP1/PEAR1/NFE2L2/GNA13/TLR4/GNA12/TMX1/MYL12A/PDGFRA/ANO6/ANXA5/MERTK/CAV1/CLIC1/TFPI/PAPSS2/IL6ST/AK3/PLCG2/KLKB1/VAV3/TLN1/AXL/LYN/CD40/CD59/AP3B1/SYK/PLSCR1/SLC7A11/ANXA2/FBLN1/STXBP3/ITGA2/PRKG1/LMAN1/P2RY1/FZD6/RAB27A/PLEK/EMILIN2/PIK3CA/SERPINF2/SERPINA1/PAFAH2/CD9/SERPINE1/HPS5/VWF/C1QTNF1/ENPP4/PLAUR/NOS3/ENTPD1/F11R/P2RY12/PROS1/FERMT3/PRKCA/F10/PTPN6/FCER1G/FUNDC2/C1GALT1C1/F13A1/HBB/…
descending
(up-regulated)	Lipid Metabolism	none	GO:0070542	response to fatty acid	1.5245804717215241	0.020276327901131146	ENSG00000010310/ENSG00000004799/ENSG00000150907/ENSG00000117318/ENSG00000121691/ENSG00000125398/ENSG00000099194/ENSG00000151726/ENSG00000137462/ENSG00000059377/ENSG00000135446/ENSG00000121879/ENSG00000151632/ENSG00000169403/ENSG00000148218/ENSG00000187134/ENSG00000116906/ENSG00000175445/ENSG00000078401/ENSG00000175567/ENSG00000021826/ENSG00000110090/ENSG00000114315/ENSG00000073756/ENSG00000130164…	GIPR/PDK4/FOXO1/ID3/CAT/SOX9/SCD/ACSL1/TLR2/TBXAS1/CDK4/PIK3CA/AKR1C2/PTAFR/ALAD/AKR1C1/GNPAT/LPL/EDN1/UCP2/CPS1/CPT1A/HES1/PTGS2/LDLR/GLDC/XRCC5/IRS1
descending
(up-regulated)	Immune Response	adaptive immune response	GO:0030098	lymphocyte differentiation	1.5212646806497352	5.350136712109676e-8	ENSG00000136518/ENSG00000150093/ENSG00000143772/ENSG00000067955/ENSG00000100060/ENSG00000138795/ENSG00000171791/ENSG00000124126/ENSG00000143842/ENSG00000173473/ENSG00000163513/ENSG00000152804/ENSG00000134250/ENSG00000153208/ENSG00000185650/ENSG00000129654/ENSG00000198719/ENSG00000130024/ENSG00000155760/ENSG00000198805/ENSG00000164889/ENSG00000100485/ENSG00000106571/ENSG00000196839/ENSG00000197943…	ACTL6A/ITGB1/ITPKB/CBFB/MFNG/LEF1/BCL2/PREX1/SOX13/SMARCC1/TGFBR2/HHEX/NOTCH2/MERTK/ZFP36L1/FOXJ1/DLL1/PHF10/FZD7/PNP/SLC4A2/SOS2/GLI3/ADA/PLCG2/TMEM98/DLL4/INPP5D/CDK6/BCL6/AXL/ZFP36L2/FZD8/IRF2BP2/IRF8/ZBTB1/VSIR/MMP14/B2M/SASH3/AP3B1/IL18/SYK/IKZF1/IL18R1/ZBTB7B/IL4R/CD4/BTN2A2/BLNK/ANXA1/ARID2/LOXL3/GLI2/FZD9/ABL1/ITM2A/RUNX1/FGL2/NFAM1/TCF7/ZEB1/PTPRC/SP3/LGALS9/NFKBIZ/PCK1/TGFB1/RBPJ/JMJD6/…
descending
(up-regulated)	Immune Response	neuroinflammatory response	GO:0002437	inflammatory response to antigenic stimulus	1.520376866120433	0.012649083607300094	ENSG00000176105/ENSG00000000938/ENSG00000134250/ENSG00000204592/ENSG00000254087/ENSG00000165025/ENSG00000124181/ENSG00000175899/ENSG00000144230/ENSG00000143226/ENSG00000168214/ENSG00000010810/ENSG00000197471/ENSG00000129667/ENSG00000148400/ENSG00000095970/ENSG00000203747/ENSG00000125730/ENSG00000196126/ENSG00000101336/ENSG00000131871/ENSG00000189403/ENSG00000110651/ENSG00000075426/ENSG00000150337	YES1/FGR/NOTCH2/HLA-E/LYN/SYK/PLCG1/A2M/GPR17/FCGR2A/RBPJ/FYN/SPN/RHBDF2/NOTCH1/TREM2/FCGR3A/C3/HLA-DRB1/HCK/SELENOS/HMGB1/CD81/FOSL2/FCGR1A
descending
(up-regulated)	Lipid Metabolism	lipid storage	GO:0010883	regulation of lipid storage	1.5198727273379449	0.031426942300809224	ENSG00000186951/ENSG00000165029/ENSG00000100906/ENSG00000096717/ENSG00000147872/ENSG00000144909/ENSG00000076555/ENSG00000138448/ENSG00000011198/ENSG00000105355/ENSG00000214456/ENSG00000109320/ENSG00000095970/ENSG00000160179/ENSG00000125730/ENSG00000263528/ENSG00000073060/ENSG00000175445/ENSG00000025434	PPARA/ABCA1/NFKBIA/SIRT1/PLIN2/OSBPL11/ACACB/ITGAV/ABHD5/PLIN3/PLIN5/NFKB1/TREM2/ABCG1/C3/IKBKE/SCARB1/LPL/NR1H3
descending
(up-regulated)	Vasculature	endothelial cell migration	GO:0010596	negative regulation of endothelial cell migration	1.5181651184546407	0.012775119327213183	ENSG00000102760/ENSG00000011465/ENSG00000138685/ENSG00000139567/ENSG00000067066/ENSG00000091879/ENSG00000128917/ENSG00000173269/ENSG00000136826/ENSG00000166068/ENSG00000071246/ENSG00000105329/ENSG00000173801/ENSG00000100065/ENSG00000185551/ENSG00000148400/ENSG00000159167/ENSG00000067560/ENSG00000163638/ENSG00000213463/ENSG00000100105/ENSG00000114209/ENSG00000189403/ENSG00000133121	RGCC/DCN/FGF2/ACVRL1/SP100/ANGPT2/DLL4/MMRN2/KLF4/SPRED1/VASH1/TGFB1/JUP/CARD10/NR2F2/NOTCH1/STC1/RHOA/ADAMTS9/SYNJ2BP/PATZ1/PDCD10/HMGB1/STARD13
descending
(up-regulated)	Vasculature	none	GO:0060976	coronary vasculature development	1.5165434925200958	0.0216895	ENSG00000069702/ENSG00000113721/ENSG00000135547/ENSG00000171388/ENSG00000138685/ENSG00000081479/ENSG00000198081/ENSG00000106799/ENSG00000166068/ENSG00000189079/ENSG00000164850/ENSG00000137834/ENSG00000069431/ENSG00000107882/ENSG00000121361/ENSG00000148400/ENSG00000170624/ENSG00000181555/ENSG00000138802/ENSG00000112715/ENSG00000099250/ENSG00000070614/ENSG00000119397	TGFBR3/PDGFRB/HEY2/APLN/FGF2/LRP2/ZBTB14/TGFBR1/SPRED1/ARID2/GPER1/SMAD6/ABCC9/SUFU/KCNJ8/NOTCH1/SGCD/SETD2/SEC24B/VEGFA/NRP1/NDST1/CNTRL
descending
(up-regulated)	Apoptosis	extrinsic apoptotic signaling pathway	GO:0097192	extrinsic apoptotic signaling pathway in absence of ligand	1.5162553576343194	0.016221359360921003	ENSG00000171791/ENSG00000064655/ENSG00000137713/ENSG00000104313/ENSG00000143384/ENSG00000104205/ENSG00000138448/ENSG00000065361/ENSG00000176720/ENSG00000204389/ENSG00000151929/ENSG00000099875/ENSG00000082146/ENSG00000026103/ENSG00000044115/ENSG00000077782/ENSG00000101955/ENSG00000186153/ENSG00000153094/ENSG00000204388/ENSG00000107731/ENSG00000106144/ENSG00000166484/ENSG00000137275/ENSG00000087088…	BCL2/EYA2/PPP2R1B/EYA1/MCL1/SGK3/ITGAV/ERBB3/BOK/HSPA1A/BAG3/MKNK2/STRADB/FAS/CTNNA1/FGFR1/SRPX/WWOX/BCL2L11/HSPA1B/UNC5B/CASP2/MAPK7/RIPK1/BAX/BAK1/AKT1/EYA3/BCL2L2/HTRA2/NF1
descending
(up-regulated)	Apoptosis	extrinsic apoptotic signaling pathway	GO:2001238	positive regulation of extrinsic apoptotic signaling pathway	1.5160245900914553	0.023932127809997067	ENSG00000136869/ENSG00000105974/ENSG00000137713/ENSG00000138696/ENSG00000068001/ENSG00000180370/ENSG00000081237/ENSG00000164850/ENSG00000104375/ENSG00000111321/ENSG00000006327/ENSG00000044115/ENSG00000101955/ENSG00000104332/ENSG00000186153/ENSG00000142867/ENSG00000162772/ENSG00000172005/ENSG00000162734/ENSG00000136603/ENSG00000123689/ENSG00000121858/ENSG00000135744/ENSG00000083799/ENSG00000137275…	TLR4/CAV1/PPP2R1B/BMPR1B/HYAL2/PAK2/PTPRC/GPER1/STK3/LTBR/TNFRSF12A/CTNNA1/SRPX/SFRP1/WWOX/BCL10/ATF3/MAL/PEA15/SKIL/G0S2/TNFSF10/AGT/CYLD/RIPK1/ITM2C/BID/STK4/HTRA2/NF1/RBCK1/PML
descending
(up-regulated)	Immune Response	none	GO:0002683	negative regulation of immune system process	1.515965159480471	6.262279986809881e-9	ENSG00000176105/ENSG00000112851/ENSG00000119699/ENSG00000120690/ENSG00000105483/ENSG00000067955/ENSG00000136869/ENSG00000092820/ENSG00000090376/ENSG00000119927/ENSG00000000938/ENSG00000064666/ENSG00000137507/ENSG00000163565/ENSG00000103241/ENSG00000153208/ENSG00000183864/ENSG00000129654/ENSG00000136235/ENSG00000198719/ENSG00000179348/ENSG00000164889/ENSG00000106571/ENSG00000196839/ENSG00000125398…	YES1/ERBIN/TGFB3/ELF1/CARD8/CBFB/TLR4/EZR/IRAK3/GPAM/FGR/CNN2/LRRC32/IFI16/FOXF1/MERTK/TOB2/FOXJ1/GPNMB/DLL1/GATA2/SLC4A2/GLI3/ADA/SOX9/INPP5D/CDK6/BCL6/TRIM21/SOCS6/DUSP1/PADI2/AXL/SAMHD1/NMI/CD22/TNFRSF11B/HLA-E/VSIR/LYN/CD59/APOD/PAWR/VSIG4/SYK/LGR4/PELI1/TSPAN6/ZBTB7B/PLCG1/IL4R/NLRC5/BTN2A2/TGFB2/PARP14/ANXA1/TWSG1/LOXL3/SMIM30/RUNX1/FGL2/GPR137B/BST2/A2M/PTPRC/TNFAIP3/GPR17/LGALS9/TMBIM6/SE…
descending
(up-regulated)	Immune Response	none	GO:0002440	production of molecular mediator of immune response	1.515245644112898	1.2927864684667375e-4	ENSG00000119699/ENSG00000133789/ENSG00000162889/ENSG00000136869/ENSG00000090376/ENSG00000096717/ENSG00000076248/ENSG00000197943/ENSG00000113916/ENSG00000189067/ENSG00000167191/ENSG00000167601/ENSG00000101347/ENSG00000012124/ENSG00000204592/ENSG00000166710/ENSG00000122122/ENSG00000150782/ENSG00000165025/ENSG00000089041/ENSG00000172936/ENSG00000115604/ENSG00000028137/ENSG00000077238/ENSG00000092969…	TGFB3/SWAP70/MAPKAPK2/TLR4/IRAK3/SIRT1/UNG/PLCG2/BCL6/LITAF/GPRC5B/AXL/SAMHD1/CD22/HLA-E/B2M/SASH3/IL18/SYK/P2RX7/MYD88/IL18R1/TNFRSF1B/IL4R/TGFB2/BST2/PTPRC/IL1R1/TMBIM6/NFKBIZ/TGFB1/LAPTM5/LILRB1/TNFSF13/TCF3/TFRC/RIGI/CD55/SHLD2/CLEC7A/CGAS/LACC1/HSPD1/TRIL/CYREN/SMAD7/SLC7A5/TRAF3IP2/IL33/FZD5/BCL10/MAVS/XRCC4/HFE/KMT5B/HLA-F/PHB1/WNT5A/UBE2J1/LILRB4/PAXIP1/MSH6/NOD1/IRF5/CD74/NBN/CD81/MAP3K7…
descending
(up-regulated)	Apoptosis	canonical NF-kappaB signal transduction	GO:0043122	regulation of canonical NF-kappaB signal transduction	1.5129270373018149	2.8634778200997333e-6	ENSG00000198121/ENSG00000196154/ENSG00000132256/ENSG00000116478/ENSG00000105483/ENSG00000152661/ENSG00000139946/ENSG00000069702/ENSG00000129474/ENSG00000136869/ENSG00000100906/ENSG00000096717/ENSG00000105974/ENSG00000128284/ENSG00000158813/ENSG00000120889/ENSG00000136160/ENSG00000197943/ENSG00000003402/ENSG00000076604/ENSG00000137752/ENSG00000132109/ENSG00000132274/ENSG00000189067/ENSG00000167191…	LPAR1/S100A4/TRIM5/HDAC1/CARD8/GJA1/PELI2/TGFBR3/AJUBA/TLR4/NFKBIA/SIRT1/CAV1/APOL3/EDA/TNFRSF10B/EDNRB/PLCG2/CFLAR/TRAF4/CASP1/TRIM21/TRIM22/LITAF/GPRC5B/TAB2/RELA/CD40/IKBKB/PELI1/MYD88/TSPAN6/OTUD7B/CD4/TRIM38/IRAK4/PRKD1/ABL1/CHUK/BST2/TNIP2/SLC39A8/TNFAIP3/LGALS9/PPM1B/TGFB1/LTBR/CASP10/WLS/MIER1/ZFAND6/TRAF1/RHOC/TFRC/ALPK1/CAPN3/TRIM59/BIRC2/SLC44A2/LIMS1/RHOA/NEK6/CLEC7A/ZMYND11/HMOX1/EDN…
descending
(up-regulated)	Immune Response	none	GO:0071887	leukocyte apoptotic process	1.5124017413401063	0.00388205	ENSG00000143772/ENSG00000165806/ENSG00000171791/ENSG00000171115/ENSG00000119927/ENSG00000096717/ENSG00000153208/ENSG00000241839/ENSG00000106571/ENSG00000196839/ENSG00000113916/ENSG00000167601/ENSG00000254087/ENSG00000089041/ENSG00000183765/ENSG00000151012/ENSG00000180353/ENSG00000169242/ENSG00000107099/ENSG00000168961/ENSG00000144802/ENSG00000104972/ENSG00000088881/ENSG00000164305/ENSG00000026103…	ITPKB/CASP7/BCL2/GIMAP8/GPAM/SIRT1/MERTK/PLEKHO2/GLI3/ADA/BCL6/AXL/LYN/P2RX7/CHEK2/SLC7A11/HCLS1/EFNA1/DOCK8/LGALS9/NFKBIZ/LILRB1/EBF4/CASP3/FAS/LIPA/LGALS3/ST6GAL1/HIF1A/TSC22D3/TRAF3IP2/TP53/BCL10/IRF7/PRKD2/BCL2L11/WNT5A/SELENOS/CRKL/FNIP1/CD74/PIK3CD/CXCL12/IRF3/ORMDL3/RIPK1/BAX/BAK1/PKN1/AKT1
ascending
(down-regulated)	Vasculature	cardiac conduction	GO:0002027	regulation of heart rate	1.5117297434153565	0.022740533310774635	ENSG00000149575/ENSG00000166257/ENSG00000170214/ENSG00000072062/ENSG00000160460/ENSG00000006283/ENSG00000160014/ENSG00000198626/ENSG00000127914/ENSG00000105711/ENSG00000157388/ENSG00000198929/ENSG00000117152/ENSG00000159640/ENSG00000151067/ENSG00000119782/ENSG00000173826/ENSG00000162989/ENSG00000055118/ENSG00000138622/ENSG00000092054/ENSG00000165995/ENSG00000177098/ENSG00000057294/ENSG00000198668…	SCN2B/SCN3B/ADRA1B/PRKACA/SPTBN4/CACNA1G/CALM3/RYR2/AKAP9/SCN1B/CACNA1D/NOS1AP/RGS4/ACE/CACNA1C/FKBP1B/KCNH6/KCNJ3/KCNH2/HCN4/MYH7/CACNB2/SCN4B/PKP2/CALM1/ATP2A2/SLC8A1/KCND3/KCNA5/CAMK2D/SRC/BIN1/CALM2/DRD2/TRPM4/EDN3/CACNA2D1/ANK2/YWHAE/SREBF1/TPM1/GPD1L/ADRB1
descending
(up-regulated)	Vasculature	none	GO:0030195	negative regulation of blood coagulation	1.5108489413066855	0.040334662869213174	ENSG00000139921/ENSG00000134853/ENSG00000003436/ENSG00000164344/ENSG00000182718/ENSG00000185532/ENSG00000167711/ENSG00000010278/ENSG00000106366/ENSG00000173918/ENSG00000011422/ENSG00000164867/ENSG00000184500/ENSG00000104368/ENSG00000178726/ENSG00000135919/ENSG00000078401/ENSG00000111252	TMX1/PDGFRA/TFPI/KLKB1/ANXA2/PRKG1/SERPINF2/CD9/SERPINE1/C1QTNF1/PLAUR/NOS3/PROS1/PLAT/THBD/SERPINE2/EDN1/SH2B3
descending
(up-regulated)	Vasculature	angiogenesis	GO:0016525	negative regulation of angiogenesis	1.5106809986227598	0.00616455	ENSG00000184481/ENSG00000102760/ENSG00000054598/ENSG00000152804/ENSG00000011465/ENSG00000091879/ENSG00000126016/ENSG00000113140/ENSG00000142627/ENSG00000173039/ENSG00000066056/ENSG00000177464/ENSG00000136830/ENSG00000136826/ENSG00000166068/ENSG00000071246/ENSG00000177932/ENSG00000010327/ENSG00000092969/ENSG00000154734/ENSG00000186340/ENSG00000072134/ENSG00000064651/ENSG00000120156/ENSG00000067900…	FOXO4/RGCC/FOXC1/HHEX/DCN/ANGPT2/AMOT/SPARC/EPHA2/RELA/TIE1/GPR4/NIBAN2/KLF4/SPRED1/VASH1/ZNF354C/STAB1/TGFB2/ADAMTS1/THBS2/EPN2/SLC12A2/TEK/ROCK1/SERPINE1/SPRY2/HSPG2/NPR1/SEMA6A/ADAMTS9/THBS4/SYNJ2BP
descending
(up-regulated)	Vasculature	angiogenesis	GO:1901343	negative regulation of vasculature development	1.5106809986227598	0.00616455	ENSG00000184481/ENSG00000102760/ENSG00000054598/ENSG00000152804/ENSG00000011465/ENSG00000091879/ENSG00000126016/ENSG00000113140/ENSG00000142627/ENSG00000173039/ENSG00000066056/ENSG00000177464/ENSG00000136830/ENSG00000136826/ENSG00000166068/ENSG00000071246/ENSG00000177932/ENSG00000010327/ENSG00000092969/ENSG00000154734/ENSG00000186340/ENSG00000072134/ENSG00000064651/ENSG00000120156/ENSG00000067900…	FOXO4/RGCC/FOXC1/HHEX/DCN/ANGPT2/AMOT/SPARC/EPHA2/RELA/TIE1/GPR4/NIBAN2/KLF4/SPRED1/VASH1/ZNF354C/STAB1/TGFB2/ADAMTS1/THBS2/EPN2/SLC12A2/TEK/ROCK1/SERPINE1/SPRY2/HSPG2/NPR1/SEMA6A/ADAMTS9/THBS4/SYNJ2BP
descending
(up-regulated)	Vasculature	angiogenesis	GO:2000181	negative regulation of blood vessel morphogenesis	1.5106809986227598	0.00616455	ENSG00000184481/ENSG00000102760/ENSG00000054598/ENSG00000152804/ENSG00000011465/ENSG00000091879/ENSG00000126016/ENSG00000113140/ENSG00000142627/ENSG00000173039/ENSG00000066056/ENSG00000177464/ENSG00000136830/ENSG00000136826/ENSG00000166068/ENSG00000071246/ENSG00000177932/ENSG00000010327/ENSG00000092969/ENSG00000154734/ENSG00000186340/ENSG00000072134/ENSG00000064651/ENSG00000120156/ENSG00000067900…	FOXO4/RGCC/FOXC1/HHEX/DCN/ANGPT2/AMOT/SPARC/EPHA2/RELA/TIE1/GPR4/NIBAN2/KLF4/SPRED1/VASH1/ZNF354C/STAB1/TGFB2/ADAMTS1/THBS2/EPN2/SLC12A2/TEK/ROCK1/SERPINE1/SPRY2/HSPG2/NPR1/SEMA6A/ADAMTS9/THBS4/SYNJ2BP
ascending
(down-regulated)	Synapse	postsynapse organization	GO:0050803	regulation of synapse structure or activity	1.5101039002678192	6.318323262670855e-5	ENSG00000105376/ENSG00000156564/ENSG00000126243/ENSG00000174482/ENSG00000077264/ENSG00000131409/ENSG00000128011/ENSG00000129968/ENSG00000166159/ENSG00000173621/ENSG00000162951/ENSG00000139182/ENSG00000273079/ENSG00000066248/ENSG00000171532/ENSG00000005810/ENSG00000131094/ENSG00000114062/ENSG00000058404/ENSG00000165985/ENSG00000108684/ENSG00000137825/ENSG00000160716/ENSG00000120899/ENSG00000104888…	ICAM5/LRFN2/LRFN3/LINGO2/PAK3/LRRC4B/LRFN1/ABHD17A/LRTM2/LRFN4/LRRTM1/CLSTN3/GRIN2B/NGEF/NEUROD2/MYCBP2/C1QL1/UBE3A/CAMK2B/C1QL3/ASIC2/ITPKA/CHRNB2/PTK2B/SLC17A7/ZNF804A/ADGRB1/PPFIA2/MEF2C/PCDH8/NEGR1/BAIAP2/COLQ/SYNGAP1/NEURL1/NEFL/CAMK1/LHFPL4/CFL1/ARC/LRFN5/DHX36/CDH8/CAMKV/ROBO2/SRCIN1/CUX2/HOMER1/GPR158/EFNB3/FRMPD4/LZTS1/ARHGAP33/TPBG/CDK5/SNAP25/SLIT1/GPRASP2/SNCA/PTPRO/SHANK2/GRIPAP1/TUB…
descending
(up-regulated)	Endolysosome	receptor internalization	GO:0031623	receptor internalization	1.5092895253838339	0.00243316	ENSG00000198121/ENSG00000069869/ENSG00000127946/ENSG00000150093/ENSG00000168461/ENSG00000092820/ENSG00000157978/ENSG00000171388/ENSG00000105974/ENSG00000197943/ENSG00000064989/ENSG00000144476/ENSG00000165025/ENSG00000079482/ENSG00000182718/ENSG00000104972/ENSG00000028528/ENSG00000073921/ENSG00000128585/ENSG00000072274/ENSG00000135063/ENSG00000171105/ENSG00000010278/ENSG00000137486/ENSG00000075461…	LPAR1/NEDD4/HIP1/ITGB1/RAB31/EZR/LDLRAP1/APLN/CAV1/PLCG2/CALCRL/ACKR3/SYK/OPHN1/ANXA2/LILRB1/SNX1/PICALM/MKLN1/TFRC/ENTREP1/INSR/CD9/ARRB1/CACNG4/SDCBP/RAMP3/RALA/FCER1G/ITGB2/ITCH/GREM1/LMBRD1/LILRB4/TBC1D5/ANKRD13A/VEGFA/DNM2/CD81/NUMB/ADM/EFNB2/RIN3/SCYL2/GSG1L/CD63/GTF2H2
descending
(up-regulated)	Apoptosis	canonical NF-kappaB signal transduction	GO:0038061	non-canonical NF-kappaB signal transduction	1.5079761098680784	0.00230704	ENSG00000111961/ENSG00000101265/ENSG00000136869/ENSG00000100906/ENSG00000146648/ENSG00000158813/ENSG00000120889/ENSG00000189067/ENSG00000123609/ENSG00000055208/ENSG00000173039/ENSG00000101144/ENSG00000150782/ENSG00000115604/ENSG00000137462/ENSG00000082196/ENSG00000213341/ENSG00000137831/ENSG00000117450/ENSG00000169871/ENSG00000077150/ENSG00000186660/ENSG00000168961/ENSG00000138032/ENSG00000162511…	SASH1/RASSF2/TLR4/NFKBIA/EGFR/EDA/TNFRSF10B/LITAF/NMI/TAB2/RELA/BMP7/IL18/IL18R1/TLR2/C1QTNF3/CHUK/UACA/PRDX1/TRIM56/NFKB2/ZFP91/LGALS9/PPM1B/LAPTM5/CARD10/NFKB1/BIRC2/CARD14/RHOA/AGER/HAVCR2/TREM2/BCL10/TRIP6/RPS3/HDAC7/LIME1/DDX3X/PHB1/GREM1/PDCD4/NOD1/CHI3L1/IFI35/BIRC3/MAP3K7/EDN1/MALT1/PPM1A/CYLD/AGO3/RC3H1/CREBBP/RIPK1
descending
(up-regulated)	Lipid Metabolism	cholesterol metabolic process	GO:0042632	cholesterol homeostasis	1.5073176547562799	0.016807617650015035	ENSG00000165029/ENSG00000157978/ENSG00000096717/ENSG00000105974/ENSG00000150782/ENSG00000213398/ENSG00000119655/ENSG00000050405/ENSG00000162337/ENSG00000141458/ENSG00000108510/ENSG00000057252/ENSG00000277494/ENSG00000160179/ENSG00000069667/ENSG00000113615/ENSG00000187134/ENSG00000120915/ENSG00000007944/ENSG00000073060/ENSG00000175445/ENSG00000116285/ENSG00000160867/ENSG00000025434/ENSG00000182704…	ABCA1/LDLRAP1/SIRT1/CAV1/IL18/LCAT/NPC2/LIMA1/LRP5/NPC1/MED13/SOAT1/GPIHBP1/ABCG1/RORA/SEC24A/AKR1C1/EPHX2/MYLIP/SCARB1/LPL/ERRFI1/FGFR4/NR1H3/TSKU/INSIG1/NUS1/CNBP/TSPO
descending
(up-regulated)	Myelination	oligodendrocyte development	GO:0048713	regulation of oligodendrocyte differentiation	1.5067536976561189	0.018965310483153336	ENSG00000112531/ENSG00000116478/ENSG00000121966/ENSG00000146122/ENSG00000172201/ENSG00000006042/ENSG00000106278/ENSG00000205927/ENSG00000108381/ENSG00000158715/ENSG00000028137/ENSG00000137462/ENSG00000124920/ENSG00000173402/ENSG00000148400/ENSG00000143507/ENSG00000105894/ENSG00000137033/ENSG00000125820/ENSG00000182968/ENSG00000168036/ENSG00000265763/ENSG00000114315/ENSG00000071127/ENSG00000114859…	QKI/HDAC1/CXCR4/DAAM2/ID4/TMEM98/PTPRZ1/OLIG2/ASPA/SLC45A3/TNFRSF1B/TLR2/MYRF/DAG1/NOTCH1/DUSP10/PTN/IL33/NKX2-2/SOX1/CTNNB1/ZNF488/HES1/WDR1/CLCN2/RHEB/NF1/OPALIN/HDAC2/NKX6-2/PRMT5/MTOR
ascending
(down-regulated)	Mitochondrial Metabolism	none	GO:0006754	ATP biosynthetic process	1.50607	0.016352749929121647	ENSG00000103254/ENSG00000176410/ENSG00000099624/ENSG00000166136/ENSG00000241468/ENSG00000145494/ENSG00000099795/ENSG00000169020/ENSG00000241837/ENSG00000140990/ENSG00000110717/ENSG00000174886/ENSG00000115286/ENSG00000149925/ENSG00000170906/ENSG00000183648/ENSG00000125375/ENSG00000151366/ENSG00000160194/ENSG00000131495/ENSG00000004779/ENSG00000075399/ENSG00000167792/ENSG00000063176/ENSG00000139180…	ANTKMT/DNAJC30/ATP5F1D/NDUFB8/ATP5MF/NDUFS6/NDUFB7/ATP5ME/ATP5PO/NDUFB10/NDUFS8/NDUFA11/NDUFS7/ALDOA/NDUFA3/NDUFB1/DMAC2L/NDUFC2/NDUFV3/NDUFA2/NDUFAB1/VPS9D1/NDUFV1/SPHK2/NDUFA9/ATP6V1A/NDUFS5/NDUFB11/ATP5MC1/UQCC3/NDUFS3/ATP5PD/NDUFB2/ATP5MG/NDUFS1/SDHA/ATP5MJ/NDUFB9/ATP5MC3/ATP5F1B/NUDT2/TMSB4X/SDHB/PRKAG2/NDUFC1/ATP5F1A/ATP5PF/VCP/NDUFB5/NDUFA10/PPARGC1A/NDUFA1/ATP5F1C/STOML2/NDUFA5/NDUFA8/NDU…
descending
(up-regulated)	Apoptosis	none	GO:0070228	regulation of lymphocyte apoptotic process	1.502911642213988	0.0329935	ENSG00000171791/ENSG00000171115/ENSG00000119927/ENSG00000196839/ENSG00000113916/ENSG00000254087/ENSG00000089041/ENSG00000169242/ENSG00000107099/ENSG00000168961/ENSG00000131981/ENSG00000100644/ENSG00000157514/ENSG00000141510/ENSG00000142867/ENSG00000105287/ENSG00000153094/ENSG00000114251/ENSG00000217128/ENSG00000019582	BCL2/GIMAP8/GPAM/ADA/BCL6/LYN/P2RX7/EFNA1/DOCK8/LGALS9/LGALS3/HIF1A/TSC22D3/TP53/BCL10/PRKD2/BCL2L11/WNT5A/FNIP1/CD74
descending
(up-regulated)	Structural Stabilization	cell-substrate adhesion	GO:1900024	regulation of substrate adhesion-dependent cell spreading	1.50184	0.021410753978180676	ENSG00000150760/ENSG00000147459/ENSG00000124126/ENSG00000107104/ENSG00000153071/ENSG00000124782/ENSG00000073712/ENSG00000111859/ENSG00000077942/ENSG00000097007/ENSG00000197747/ENSG00000169756/ENSG00000079691/ENSG00000117228/ENSG00000073849/ENSG00000167193/ENSG00000187678/ENSG00000072163/ENSG00000100106/ENSG00000099942/ENSG00000179051/ENSG00000099250/ENSG00000196924/ENSG00000172661/ENSG00000185043…	DOCK1/DOCK5/PREX1/KANK1/DAB2/RREB1/FERMT2/NEDD9/FBLN1/ABL1/S100A10/LIMS1/CARMIL1/GBP1/ST6GAL1/CRK/SPRY4/LIMS2/TRIOBP/CRKL/RCC2/NRP1/FLNA/WASHC2C/CIB1/AP1AR/PTK2/CSPG5/PDPN/CORO1C/P4HB/UNC13D
descending
(up-regulated)	Immune Response	leukocyte chemotaxis	GO:0002688	regulation of leukocyte chemotaxis	1.5015423039986144	0.00474711	ENSG00000133789/ENSG00000060237/ENSG00000184371/ENSG00000177119/ENSG00000129422/ENSG00000213654/ENSG00000119630/ENSG00000120129/ENSG00000117115/ENSG00000171860/ENSG00000254087/ENSG00000111859/ENSG00000137845/ENSG00000182578/ENSG00000130150/ENSG00000168961/ENSG00000174600/ENSG00000106366/ENSG00000108691/ENSG00000105894/ENSG00000106804/ENSG00000123338/ENSG00000172939/ENSG00000113296/ENSG00000166086…	SWAP70/WNK1/CSF1/ANO6/MTUS1/GPSM3/PGF/DUSP1/PADI2/C3AR1/LYN/NEDD9/ADAM10/CSF1R/MOSPD2/LGALS9/CMKLR1/SERPINE1/CCL2/PTN/C5/NCKAP1L/OXSR1/THBS4/JAM3/C5AR1/IL6R/GREM1/WNT5A/VEGFA/CD74/HMGB1/EDN1/CXCL12/DAPK2/AIF1/RIN3/VEGFD/CX3CR1
ascending
(down-regulated)	Synapse	postsynapse organization	GO:0050807	regulation of synapse organization	1.4978822204709368	1.6249304465452828e-4	ENSG00000105376/ENSG00000156564/ENSG00000126243/ENSG00000174482/ENSG00000077264/ENSG00000131409/ENSG00000128011/ENSG00000129968/ENSG00000166159/ENSG00000173621/ENSG00000162951/ENSG00000139182/ENSG00000273079/ENSG00000066248/ENSG00000171532/ENSG00000005810/ENSG00000131094/ENSG00000114062/ENSG00000058404/ENSG00000165985/ENSG00000108684/ENSG00000137825/ENSG00000160716/ENSG00000120899/ENSG00000170396…	ICAM5/LRFN2/LRFN3/LINGO2/PAK3/LRRC4B/LRFN1/ABHD17A/LRTM2/LRFN4/LRRTM1/CLSTN3/GRIN2B/NGEF/NEUROD2/MYCBP2/C1QL1/UBE3A/CAMK2B/C1QL3/ASIC2/ITPKA/CHRNB2/PTK2B/ZNF804A/ADGRB1/PPFIA2/MEF2C/PCDH8/NEGR1/BAIAP2/COLQ/NEURL1/NEFL/CAMK1/LHFPL4/CFL1/ARC/LRFN5/DHX36/CDH8/CAMKV/ROBO2/SRCIN1/CUX2/HOMER1/GPR158/EFNB3/FRMPD4/LZTS1/ARHGAP33/TPBG/CDK5/SNAP25/SLIT1/GPRASP2/SNCA/PTPRO/SHANK2/GRIPAP1/TUBB/SYNDIG1/CBLN2/…
descending
(up-regulated)	Apoptosis	canonical NF-kappaB signal transduction	GO:0007249	canonical NF-kappaB signal transduction	1.495818567505577	1.3716005938469392e-6	ENSG00000198121/ENSG00000196154/ENSG00000132256/ENSG00000116478/ENSG00000101265/ENSG00000105483/ENSG00000152661/ENSG00000139946/ENSG00000069702/ENSG00000129474/ENSG00000136869/ENSG00000100906/ENSG00000096717/ENSG00000105974/ENSG00000128284/ENSG00000158813/ENSG00000120889/ENSG00000136160/ENSG00000197943/ENSG00000003402/ENSG00000076604/ENSG00000137752/ENSG00000132109/ENSG00000132274/ENSG00000189067…	LPAR1/S100A4/TRIM5/HDAC1/RASSF2/CARD8/GJA1/PELI2/TGFBR3/AJUBA/TLR4/NFKBIA/SIRT1/CAV1/APOL3/EDA/TNFRSF10B/EDNRB/PLCG2/CFLAR/TRAF4/CASP1/TRIM21/TRIM22/LITAF/GPRC5B/TAB2/RELA/CD40/IKBKB/PELI1/MYD88/TSPAN6/OTUD7B/CD4/TLR2/TRIM38/IRAK4/PRKD1/ABL1/CHUK/PRDX1/BST2/NFKB2/TNIP2/SLC39A8/TNFAIP3/LGALS9/PPM1B/TGFB1/LTBR/CASP10/WLS/MIER1/ZFAND6/TRAF1/RHOC/TFRC/ALPK1/CAPN3/NFKB1/TRIM59/BIRC2/IRAK2/SLC44A2/LIMS…
descending
(up-regulated)	Structural Stabilization	actin filament organization	GO:0051492	regulation of stress fiber assembly	1.4936624296010643	0.00821071	ENSG00000198121/ENSG00000119699/ENSG00000128849/ENSG00000079337/ENSG00000102760/ENSG00000170989/ENSG00000104067/ENSG00000104728/ENSG00000186635/ENSG00000164741/ENSG00000180370/ENSG00000158195/ENSG00000073712/ENSG00000118523/ENSG00000106799/ENSG00000097007/ENSG00000198844/ENSG00000124145/ENSG00000167711/ENSG00000155366/ENSG00000197747/ENSG00000089159/ENSG00000088280/ENSG00000079691/ENSG00000067560…	LPAR1/TGFB3/CGNL1/RAPGEF3/RGCC/S1PR1/TJP1/ARHGEF10/ARAP1/DLC1/PAK2/WASF2/FERMT2/CCN2/TGFBR1/ABL1/ARHGEF15/SDC4/SERPINF2/RHOC/S100A10/PXN/ASAP3/CARMIL1/RHOA/ROCK1/RHPN2/PPFIA1/F11R/SFRP1/ARHGAP6
descending
(up-regulated)	Apoptosis	regulation of cysteine-type endopeptidase activity involved in apoptotic process	GO:0043280	positive regulation of cysteine-type endopeptidase activity involved in apoptotic process	1.4935562672622733	0.00342053	ENSG00000127946/ENSG00000084093/ENSG00000105483/ENSG00000147488/ENSG00000096717/ENSG00000129521/ENSG00000137752/ENSG00000164741/ENSG00000165025/ENSG00000185088/ENSG00000064300/ENSG00000137831/ENSG00000176720/ENSG00000168961/ENSG00000164850/ENSG00000162511/ENSG00000003400/ENSG00000026103/ENSG00000148180/ENSG00000197442/ENSG00000130787/ENSG00000079387/ENSG00000112977/ENSG00000172243/ENSG00000136938…	HIP1/REST/CARD8/ST18/SIRT1/EGLN3/CASP1/DLC1/SYK/RPS27L/NGFR/UACA/BOK/LGALS9/GPER1/LAPTM5/CASP10/FAS/GSN/MAP3K5/HIP1R/SENP1/DAP/CLEC7A/ANP32B/S100A8/HSPD1/S100A9/EIF2AK3/BCL10/SOX7/ATP2A3/NKX3-1/RPS3/DDX3X/NOD1/NDUFA13/CRADD/COL4A3/TNFSF10/CASP2/HMGB1/MALT1/RACK1/ROBO1/ACER2/CASP8/BCL2L13/BAX/JAK2/F3/BID/MYC/HSPE1/CARD9/HTRA2/PDCD2/SMAD3/MUL1
descending
(up-regulated)	Apoptosis	extrinsic apoptotic signaling pathway	GO:1902041	regulation of extrinsic apoptotic signaling pathway via death domain receptors	1.4934501825353717	0.0279119	ENSG00000148841/ENSG00000019991/ENSG00000067066/ENSG00000003402/ENSG00000138696/ENSG00000167895/ENSG00000118503/ENSG00000104375/ENSG00000135926/ENSG00000131981/ENSG00000100292/ENSG00000106366/ENSG00000012048/ENSG00000092871/ENSG00000164867/ENSG00000104332/ENSG00000162772/ENSG00000172005/ENSG00000215301/ENSG00000162734/ENSG00000136603/ENSG00000132155/ENSG00000090339/ENSG00000158234/ENSG00000145423	ITPRIP/HGF/SP100/CFLAR/BMPR1B/TMC8/TNFAIP3/STK3/TMBIM1/LGALS3/HMOX1/SERPINE1/BRCA1/RFFL/NOS3/SFRP1/ATF3/MAL/DDX3X/PEA15/SKIL/RAF1/ICAM1/FAIM/SFRP2
ascending
(down-regulated)	Vasculature	cardiac conduction	GO:0060048	cardiac muscle contraction	1.4934404671405652	0.012726543393813562	ENSG00000149575/ENSG00000166257/ENSG00000170214/ENSG00000072062/ENSG00000006283/ENSG00000072954/ENSG00000160014/ENSG00000198626/ENSG00000127914/ENSG00000105711/ENSG00000157388/ENSG00000173020/ENSG00000198929/ENSG00000100604/ENSG00000163794/ENSG00000163399/ENSG00000196876/ENSG00000114279/ENSG00000151067/ENSG00000136531/ENSG00000089250/ENSG00000119782/ENSG00000090020/ENSG00000162989/ENSG00000055118…	SCN2B/SCN3B/ADRA1B/PRKACA/CACNA1G/TMEM38A/CALM3/RYR2/AKAP9/SCN1B/CACNA1D/GRK2/NOS1AP/CHGA/UCN/ATP1A1/SCN8A/FGF12/CACNA1C/SCN2A/NOS1/FKBP1B/SLC9A1/KCNJ3/KCNH2/ATP1B1/SCN3A/TNNT2/EHD3/HCN4/MYH7/CACNB2/RNF207/FGF13/NUP155/SCN4B/KCNN2/PKP2/CALM1/NEDD4L/ATP2A2/SLC8A1/KCND3/KCNA5/GAA/CAMK2D/SCN1A/BIN1/P2RX4/CALM2/GSTO1/TRPM4/CACNA2D1/ATP2A1/ANK2/TPM1/GPD1L/HSP90AA1/RGS2
ascending
(down-regulated)	Synapse	none	GO:0050808	synapse organization	1.4933802503308564	2.080841152992894e-8	ENSG00000105376/ENSG00000131711/ENSG00000174938/ENSG00000116544/ENSG00000166862/ENSG00000156564/ENSG00000074317/ENSG00000250479/ENSG00000126243/ENSG00000174482/ENSG00000077264/ENSG00000131409/ENSG00000128011/ENSG00000127445/ENSG00000182256/ENSG00000172020/ENSG00000129968/ENSG00000118160/ENSG00000166159/ENSG00000173621/ENSG00000162951/ENSG00000204314/ENSG00000139182/ENSG00000177380/ENSG00000110076…	ICAM5/MAP1B/SEZ6L2/DLGAP3/CACNG2/LRFN2/SNCB/CHCHD10/LRFN3/LINGO2/PAK3/LRRC4B/LRFN1/PIN1/GABRG3/GAP43/ABHD17A/SLC8A2/LRTM2/LRFN4/LRRTM1/PRRT1/CLSTN3/PPFIA3/NRXN2/SPTBN2/GRIN2B/RAB3A/NGEF/NEUROD2/SPTBN4/MYCBP2/SEZ6/C1QL1/UBE3A/CAMK2B/C1QL3/NTNG1/ARHGAP39/ASIC2/ITPKA/SYN1/CHRNB2/GABRB2/PTK2B/CACNB1/ZNF804A/MAPT/ELFN1/DLG4/ADGRB1/PPFIA2/MEF2C/ACHE/PCDH8/SHANK1/UNC13A/GRM5/NOS1AP/PCLO/HMCN2/SDF4/KIRRE…
descending
(up-regulated)	Immune Response	activation of innate immune response	GO:0002218	activation of innate immune response	1.493184521353032	2.8766595776628524e-5	ENSG00000151414/ENSG00000112851/ENSG00000132256/ENSG00000105483/ENSG00000162889/ENSG00000136869/ENSG00000090376/ENSG00000187554/ENSG00000100906/ENSG00000181481/ENSG00000163565/ENSG00000114738/ENSG00000105974/ENSG00000163406/ENSG00000138794/ENSG00000197943/ENSG00000137752/ENSG00000136044/ENSG00000123609/ENSG00000173039/ENSG00000154124/ENSG00000254087/ENSG00000132842/ENSG00000180370/ENSG00000165025…	NEK7/ERBIN/TRIM5/CARD8/MAPKAPK2/TLR4/IRAK3/TLR5/NFKBIA/RNF135/IFI16/MAPKAPK3/CAV1/SLC15A2/CASP6/PLCG2/CASP1/APPL2/NMI/RELA/OTULIN/LYN/AP3B1/PAK2/SYK/IKBKB/LGR4/PELI1/MYD88/TSPAN6/LSM14A/TLR2/GBP2/IRAK4/IFIH1/PRKD1/PIK3AP1/SLC15A3/CHUK/TNIP2/TNFAIP3/NFKBIZ/SEC14L1/GPR108/HSPA1A/CD300A/FYN/KCNJ8/OTUD4/ALPK1/NINJ1/BIRC2/IRAK2/IRF1/RIGI/OAS1/CLEC7A/HAVCR2/CGAS/TREM2/STMP1/S100A8/LACC1/HSPD1/TRIL/CTSS…
descending
(up-regulated)	Vasculature	cardiac conduction	GO:0008217	regulation of blood pressure	1.492223792683906	9.605594303814261e-4	ENSG00000165895/ENSG00000060237/ENSG00000186951/ENSG00000120063/ENSG00000146535/ENSG00000164692/ENSG00000118515/ENSG00000171388/ENSG00000198719/ENSG00000139567/ENSG00000137509/ENSG00000136160/ENSG00000102032/ENSG00000149782/ENSG00000018625/ENSG00000099139/ENSG00000213853/ENSG00000162337/ENSG00000117298/ENSG00000069431/ENSG00000134548/ENSG00000185551/ENSG00000142583/ENSG00000132205/ENSG00000121361…	ARHGAP42/WNK1/PPARA/GNA13/GNA12/COL1A2/SGK1/APLN/DLL1/ACVRL1/PRCP/EDNRB/RENBP/PLCB3/ATP1A2/PCSK5/EMP2/LRP5/ECE1/ABCC9/SPX/NR2F2/SLC2A5/EMILIN2/KCNJ8/SERPINF2/AGTRAP/PTGS1/HSD11B2/ADH5/RHOA/PTAFR/EDNRA/GPR37L1/GCH1/DDAH1/NOS3/NPR1/ADRA1A/IER3/ERAP2/NPR2/OXTR/ERAP1/HBB/LNPEP/AR/EDN1/AGT/ADM/ABAT/NPY1R/KCNK6/MANF/TRPV1/CTSZ/ID2/TBXA2R/PTGS2/NAV2/RASL10B/COMT/RPS6KA2/SMAD3/BBS4/RAMP2/GUCY1A1/STK39/BM…
descending
(up-regulated)	Apoptosis	canonical NF-kappaB signal transduction	GO:0032088	negative regulation of NF-kappaB transcription factor activity	1.4909295393379087	0.011861652955001554	ENSG00000112851/ENSG00000105483/ENSG00000188039/ENSG00000090376/ENSG00000180354/ENSG00000100906/ENSG00000096717/ENSG00000129654/ENSG00000282608/ENSG00000132109/ENSG00000101144/ENSG00000154124/ENSG00000136826/ENSG00000121933/ENSG00000140853/ENSG00000213341/ENSG00000118503/ENSG00000196975/ENSG00000174600/ENSG00000134070/ENSG00000112977/ENSG00000135077/ENSG00000137486/ENSG00000104695/ENSG00000188243…	ERBIN/CARD8/NWD1/IRAK3/MTURN/NFKBIA/SIRT1/FOXJ1/ADORA3/TRIM21/BMP7/OTULIN/KLF4/TMIGD3/NLRC5/CHUK/TNFAIP3/ANXA4/CMKLR1/IRAK2/DAP/HAVCR2/ARRB1/PPP2CB/COMMD6/UFL1/RWDD3/ITCH/IRAK1
descending
(up-regulated)	Lipid Metabolism	none	GO:0071383	cellular response to steroid hormone stimulus	1.4853001015905232	1.5797642814223956e-4	ENSG00000137693/ENSG00000069869/ENSG00000197256/ENSG00000168309/ENSG00000116478/ENSG00000084093/ENSG00000186951/ENSG00000146648/ENSG00000170915/ENSG00000112333/ENSG00000118515/ENSG00000168209/ENSG00000096717/ENSG00000185650/ENSG00000003436/ENSG00000143171/ENSG00000143952/ENSG00000003402/ENSG00000117115/ENSG00000186350/ENSG00000152518/ENSG00000153071/ENSG00000183888/ENSG00000163909/ENSG00000172572…	YAP1/NEDD4/KANK2/FAM107A/HDAC1/REST/PPARA/EGFR/PAQR8/NR2E1/SGK1/DDIT4/SIRT1/ZFP36L1/TFPI/RXRG/VPS54/CFLAR/PADI2/RXRA/ZFP36L2/DAB2/SRARP/HEYL/PDE3A/ATP1A2/CRY1/ANXA1/URI1/NPC1/PCK1/GPER1/HSPA1A/TRIP4/IGF1R/KDM3A/STC1/RHOA/DAXX/MT-ND3/BRCA1/DDX17/AQP1/UBR5/SFRP1/LATS1/UFL1/PARP1/NKX3-1/DNAJA1/PLPP1/PTGES3/AXIN2/ZFP36/NCOA4/BCL2L11/UFM1/RPS6KB1/STRN3/PHB1/ABHD2/SKP2/EP300/CNOT1/ERRFI1/TRIM68/HSPA1B/…
descending
(up-regulated)	Immune Response	leukocyte chemotaxis	GO:0002690	positive regulation of leukocyte chemotaxis	1.485292314854691	0.015090573058235681	ENSG00000133789/ENSG00000060237/ENSG00000184371/ENSG00000177119/ENSG00000213654/ENSG00000119630/ENSG00000171860/ENSG00000111859/ENSG00000137845/ENSG00000182578/ENSG00000130150/ENSG00000168961/ENSG00000174600/ENSG00000106366/ENSG00000105894/ENSG00000123338/ENSG00000172939/ENSG00000113296/ENSG00000197405/ENSG00000160712/ENSG00000114251/ENSG00000112715/ENSG00000019582/ENSG00000189403/ENSG00000078401…	SWAP70/WNK1/CSF1/ANO6/GPSM3/PGF/C3AR1/NEDD9/ADAM10/CSF1R/MOSPD2/LGALS9/CMKLR1/SERPINE1/PTN/NCKAP1L/OXSR1/THBS4/C5AR1/IL6R/WNT5A/VEGFA/CD74/HMGB1/EDN1/CXCL12/DAPK2/AIF1/VEGFD/CX3CR1/RAC2/AKIRIN1
descending
(up-regulated)	Structural Stabilization	actin filament organization	GO:0030042	actin filament depolymerization	1.484663776421336	0.0246533	ENSG00000133789/ENSG00000151491/ENSG00000148700/ENSG00000151239/ENSG00000050405/ENSG00000138594/ENSG00000148180/ENSG00000115956/ENSG00000137710/ENSG00000006747/ENSG00000121879/ENSG00000112902/ENSG00000079691/ENSG00000042493/ENSG00000165410/ENSG00000152527/ENSG00000198898/ENSG00000115306/ENSG00000163431/ENSG00000100106/ENSG00000116489/ENSG00000128872/ENSG00000172661/ENSG00000137877/ENSG00000071127	SWAP70/EPS8/ADD3/TWF1/LIMA1/TMOD3/GSN/PLEK/RDX/SCIN/PIK3CA/SEMA5A/CARMIL1/CAPG/CFL2/PLEKHH2/CAPZA2/SPTBN1/LMOD1/TRIOBP/CAPZA1/TMOD2/WASHC2C/SPTBN5/WDR1
descending
(up-regulated)	Structural Stabilization	cell-substrate adhesion	GO:0048041	focal adhesion assembly	1.481328773808257	0.00616455	ENSG00000071054/ENSG00000168309/ENSG00000129474/ENSG00000171791/ENSG00000243244/ENSG00000139567/ENSG00000137076/ENSG00000136114/ENSG00000157227/ENSG00000189058/ENSG00000164741/ENSG00000073712/ENSG00000097007/ENSG00000164171/ENSG00000070759/ENSG00000115109/ENSG00000046653/ENSG00000127603/ENSG00000128052/ENSG00000095637/ENSG00000124145/ENSG00000197747/ENSG00000169756/ENSG00000149177/ENSG00000067560…	MAP4K4/FAM107A/AJUBA/BCL2/STON1/ACVRL1/TLN1/THSD1/MMP14/APOD/DLC1/FERMT2/ABL1/ITGA2/TESK2/EPB41L5/GPM6B/MACF1/KDR/SORBS1/SDC4/S100A10/LIMS1/PTPRJ/RHOA/TEK/CDH11/ROCK1/PEAK1/SFRP1/ARHGAP6/TRIP6/COL16A1/GREM1/LIMCH1/PTEN/RCC2/VEGFA
descending
(up-regulated)	Structural Stabilization	none	GO:0030865	cortical cytoskeleton organization	1.4801094274264592	0.023361632552503404	ENSG00000011426/ENSG00000119729/ENSG00000092820/ENSG00000143545/ENSG00000157827/ENSG00000140575/ENSG00000136167/ENSG00000137076/ENSG00000104365/ENSG00000161791/ENSG00000073350/ENSG00000114993/ENSG00000115956/ENSG00000079819/ENSG00000131899/ENSG00000177105/ENSG00000067900/ENSG00000092020/ENSG00000123338/ENSG00000161800	ANLN/RHOQ/EZR/RAB13/FMNL2/IQGAP1/LCP1/TLN1/IKBKB/FMNL3/LLGL2/RTKN/PLEK/EPB41L2/LLGL1/RHOG/ROCK1/PPP2R3C/NCKAP1L/RACGAP1
ascending
(down-regulated)	Mitochondrial Metabolism	electron transport chain	GO:0019646	aerobic electron transport chain	1.47918	0.0315887	ENSG00000166136/ENSG00000145494/ENSG00000099795/ENSG00000176340/ENSG00000140990/ENSG00000110717/ENSG00000115286/ENSG00000135940/ENSG00000178741/ENSG00000164405/ENSG00000170906/ENSG00000183648/ENSG00000151366/ENSG00000145335/ENSG00000160194/ENSG00000131495/ENSG00000111775/ENSG00000004779/ENSG00000010256/ENSG00000167792/ENSG00000139180/ENSG00000167985/ENSG00000168653/ENSG00000179091/ENSG00000204922…	NDUFB8/NDUFS6/NDUFB7/COX8A/NDUFB10/NDUFS8/NDUFS7/COX5B/COX5A/UQCRQ/NDUFA3/NDUFB1/NDUFC2/SNCA/NDUFV3/NDUFA2/COX6A1/NDUFAB1/UQCRC1/NDUFV1/NDUFA9/SDHAF2/NDUFS5/CYC1/UQCC3/NDUFS3/UQCRH/NDUFB2/UQCR11/NDUFS1/SDHA/COX6C/COX4I1/NDUFB9/UQCR10/ISCU/COX7A2L/SDHB/COX7B/NDUFC1/COX6B1/NDUFB5/NDUFA10/NDUFA1/COX7A1/UQCRFS1/NDUFA5/UQCRC2/NDUFA8/NDUFA4/UQCRHL/NDUFA6/NDUFAF1/NDUFS2/NDUFB6/COX15/UQCRB/NDUFS4
descending
(up-regulated)	Immune Response	neuroinflammatory response	GO:0002526	acute inflammatory response	1.4790222585944302	0.023054616290496814	ENSG00000177119/ENSG00000134352/ENSG00000137509/ENSG00000136160/ENSG00000164344/ENSG00000176046/ENSG00000145623/ENSG00000204592/ENSG00000188313/ENSG00000177575/ENSG00000086062/ENSG00000132965/ENSG00000175899/ENSG00000115170/ENSG00000143226/ENSG00000115414/ENSG00000197471/ENSG00000167711/ENSG00000072274/ENSG00000107798/ENSG00000197249	ANO6/IL6ST/PRCP/EDNRB/KLKB1/NUPR1/OSMR/HLA-E/PLSCR1/CD163/B4GALT1/ALOX5AP/A2M/ACVR1/FCGR2A/FN1/SPN/SERPINF2/TFRC/LIPA/SERPINA1
descending
(up-regulated)	Immune Response	none	GO:1902106	negative regulation of leukocyte differentiation	1.4788809994812635	0.0076162	ENSG00000067955/ENSG00000136869/ENSG00000183864/ENSG00000129654/ENSG00000179348/ENSG00000164889/ENSG00000106571/ENSG00000168918/ENSG00000105810/ENSG00000113916/ENSG00000164761/ENSG00000254087/ENSG00000160685/ENSG00000077238/ENSG00000135046/ENSG00000115318/ENSG00000159216/ENSG00000127951/ENSG00000077585/ENSG00000104972/ENSG00000106565/ENSG00000020633/ENSG00000125347/ENSG00000141736/ENSG00000002933…	CBFB/TLR4/TOB2/FOXJ1/GATA2/SLC4A2/GLI3/INPP5D/CDK6/BCL6/TNFRSF11B/LYN/ZBTB7B/IL4R/ANXA1/LOXL3/RUNX1/FGL2/GPR137B/LILRB1/TMEM176B/RUNX3/IRF1/ERBB2/TMEM176A/SMAD7/SFRP1/HLX/C1QC/LILRB4/FBXO7/TRIB1/CD74/CUL4A/HMGB1
descending
(up-regulated)	Lipid Metabolism	none	GO:0071396	cellular response to lipid	1.4766128141864638	1.1358722861979922e-8	ENSG00000074219/ENSG00000176105/ENSG00000137693/ENSG00000111961/ENSG00000198121/ENSG00000069869/ENSG00000132256/ENSG00000197256/ENSG00000128602/ENSG00000168309/ENSG00000116478/ENSG00000084093/ENSG00000105483/ENSG00000178075/ENSG00000004799/ENSG00000165806/ENSG00000186951/ENSG00000136869/ENSG00000090376/ENSG00000165029/ENSG00000100906/ENSG00000146648/ENSG00000170915/ENSG00000112333/ENSG00000114698…	TEAD2/YES1/YAP1/SASH1/LPAR1/NEDD4/TRIM5/KANK2/SMO/FAM107A/HDAC1/REST/CARD8/GRAMD1C/PDK4/CASP7/PPARA/TLR4/IRAK3/ABCA1/NFKBIA/EGFR/PAQR8/NR2E1/PLSCR4/SGK1/DDIT4/SIRT1/CAPN2/PAX6/ZFP36L1/TFPI/RXRG/VPS54/ID3/FZD7/BMP6/EDNRB/PLCG2/SOX9/SPP1/CFLAR/CASP1/LITAF/PADI2/AXL/INHBB/PTCH1/RXRA/ZFP36L2/DAB2/SRARP/IRF8/RELA/FGFR2/VIM/CDK19/LYN/HADHB/CD40/MMP2/SYK/HEYL/PDE3A/MYD88/MSN/KLF4/TNFRSF1B/ATP1A2/FZD4/TL…
descending
(up-regulated)	Vasculature	none	GO:0043114	regulation of vascular permeability	1.476047873344826	0.0350391	ENSG00000176105/ENSG00000119139/ENSG00000104067/ENSG00000153162/ENSG00000169554/ENSG00000177464/ENSG00000172572/ENSG00000073712/ENSG00000197822/ENSG00000105329/ENSG00000179776/ENSG00000149177/ENSG00000120156/ENSG00000153904/ENSG00000105289/ENSG00000169418	YES1/TJP2/TJP1/BMP6/ZEB2/GPR4/PDE3A/FERMT2/OCLN/TGFB1/CDH5/PTPRJ/TEK/DDAH1/TJP3/NPR1
descending
(up-regulated)	Immune Response	leukocyte chemotaxis	GO:0097530	granulocyte migration	1.475924382083176	0.011207183835713407	ENSG00000184371/ENSG00000261371/ENSG00000124126/ENSG00000213949/ENSG00000134215/ENSG00000171860/ENSG00000165025/ENSG00000172936/ENSG00000092969/ENSG00000135046/ENSG00000198001/ENSG00000213853/ENSG00000115594/ENSG00000182578/ENSG00000130150/ENSG00000113811/ENSG00000167851/ENSG00000119535/ENSG00000174600/ENSG00000184588/ENSG00000131981/ENSG00000143546/ENSG00000108691/ENSG00000163220/ENSG00000123338…	CSF1/PECAM1/PREX1/ITGA1/VAV3/C3AR1/SYK/MYD88/TGFB2/ANXA1/IRAK4/EMP2/IL1R1/CSF1R/MOSPD2/SELENOK/CD300A/CSF3R/CMKLR1/PDE4B/LGALS3/S100A8/CCL2/S100A9/NCKAP1L/PIKFYVE/THBS4/FCER1G/ITGB2/JAM3/IL17RA/C5AR1/ADGRE2/CD74/PIK3CD/EDN1/DAPK2/VAV1/RAC2/AKIRIN1
descending
(up-regulated)	Lipid Metabolism	none	GO:0055092	sterol homeostasis	1.4745699872050029	0.027193352513493474	ENSG00000165029/ENSG00000157978/ENSG00000096717/ENSG00000105974/ENSG00000150782/ENSG00000213398/ENSG00000119655/ENSG00000050405/ENSG00000162337/ENSG00000141458/ENSG00000108510/ENSG00000057252/ENSG00000277494/ENSG00000160179/ENSG00000069667/ENSG00000113615/ENSG00000187134/ENSG00000120915/ENSG00000007944/ENSG00000073060/ENSG00000175445/ENSG00000116285/ENSG00000160867/ENSG00000025434/ENSG00000182704…	ABCA1/LDLRAP1/SIRT1/CAV1/IL18/LCAT/NPC2/LIMA1/LRP5/NPC1/MED13/SOAT1/GPIHBP1/ABCG1/RORA/SEC24A/AKR1C1/EPHX2/MYLIP/SCARB1/LPL/ERRFI1/FGFR4/NR1H3/TSKU/INSIG1/NUS1/CNBP/TSPO/XBP1/ABCD1/LDLR
descending
(up-regulated)	Immune Response	none	GO:0002287	alpha-beta T cell activation involved in immune response	1.4745230173131725	0.028103518755641942	ENSG00000138795/ENSG00000006042/ENSG00000113916/ENSG00000150782/ENSG00000115604/ENSG00000160685/ENSG00000077238/ENSG00000135046/ENSG00000115318/ENSG00000168961/ENSG00000144802/ENSG00000197471/ENSG00000184557/ENSG00000165240/ENSG00000069667/ENSG00000204287/ENSG00000101665/ENSG00000168610/ENSG00000136630/ENSG00000196126/ENSG00000160712/ENSG00000189403/ENSG00000104312/ENSG00000162434/ENSG00000172175…	LEF1/TMEM98/BCL6/IL18/IL18R1/ZBTB7B/IL4R/ANXA1/LOXL3/LGALS9/NFKBIZ/SPN/SOCS3/ATP7A/RORA/HLA-DRA/SMAD7/STAT3/HLX/HLA-DRB1/IL6R/HMGB1/RIPK2/JAK1/MALT1/RC3H1/STAT6
descending
(up-regulated)	Immune Response	none	GO:0002293	alpha-beta T cell differentiation involved in immune response	1.4745230173131725	0.028103518755641942	ENSG00000138795/ENSG00000006042/ENSG00000113916/ENSG00000150782/ENSG00000115604/ENSG00000160685/ENSG00000077238/ENSG00000135046/ENSG00000115318/ENSG00000168961/ENSG00000144802/ENSG00000197471/ENSG00000184557/ENSG00000165240/ENSG00000069667/ENSG00000204287/ENSG00000101665/ENSG00000168610/ENSG00000136630/ENSG00000196126/ENSG00000160712/ENSG00000189403/ENSG00000104312/ENSG00000162434/ENSG00000172175…	LEF1/TMEM98/BCL6/IL18/IL18R1/ZBTB7B/IL4R/ANXA1/LOXL3/LGALS9/NFKBIZ/SPN/SOCS3/ATP7A/RORA/HLA-DRA/SMAD7/STAT3/HLX/HLA-DRB1/IL6R/HMGB1/RIPK2/JAK1/MALT1/RC3H1/STAT6
descending
(up-regulated)	Immune Response	none	GO:0002294	CD4-positive, alpha-beta T cell differentiation involved in immune response	1.4745230173131725	0.028103518755641942	ENSG00000138795/ENSG00000006042/ENSG00000113916/ENSG00000150782/ENSG00000115604/ENSG00000160685/ENSG00000077238/ENSG00000135046/ENSG00000115318/ENSG00000168961/ENSG00000144802/ENSG00000197471/ENSG00000184557/ENSG00000165240/ENSG00000069667/ENSG00000204287/ENSG00000101665/ENSG00000168610/ENSG00000136630/ENSG00000196126/ENSG00000160712/ENSG00000189403/ENSG00000104312/ENSG00000162434/ENSG00000172175…	LEF1/TMEM98/BCL6/IL18/IL18R1/ZBTB7B/IL4R/ANXA1/LOXL3/LGALS9/NFKBIZ/SPN/SOCS3/ATP7A/RORA/HLA-DRA/SMAD7/STAT3/HLX/HLA-DRB1/IL6R/HMGB1/RIPK2/JAK1/MALT1/RC3H1/STAT6
descending
(up-regulated)	Immune Response	activation of innate immune response	GO:0045089	positive regulation of innate immune response	1.4744692020518404	7.914478684537137e-6	ENSG00000151414/ENSG00000112851/ENSG00000132256/ENSG00000105483/ENSG00000162889/ENSG00000136869/ENSG00000090376/ENSG00000187554/ENSG00000100906/ENSG00000181481/ENSG00000163565/ENSG00000138496/ENSG00000114738/ENSG00000105974/ENSG00000163406/ENSG00000138794/ENSG00000197943/ENSG00000137752/ENSG00000136044/ENSG00000123609/ENSG00000173039/ENSG00000204592/ENSG00000154124/ENSG00000254087/ENSG00000132842…	NEK7/ERBIN/TRIM5/CARD8/MAPKAPK2/TLR4/IRAK3/TLR5/NFKBIA/RNF135/IFI16/PARP9/MAPKAPK3/CAV1/SLC15A2/CASP6/PLCG2/CASP1/APPL2/NMI/RELA/HLA-E/OTULIN/LYN/AP3B1/PAK2/SYK/IKBKB/LGR4/PELI1/MYD88/TSPAN6/PLSCR1/LSM14A/NLRC5/TLR2/GBP2/IRAK4/IFIH1/PRKD1/PIK3AP1/SLC15A3/CHUK/TRIM56/TNIP2/TNFAIP3/NFKBIZ/SEC14L1/GPR108/HSPA1A/CD300A/FYN/CADM1/KCNJ8/OTUD4/ALPK1/NINJ1/BIRC2/IRAK2/IRF1/RIGI/OAS1/CLEC7A/HAVCR2/CGAS/TR…
descending
(up-regulated)	Immune Response	leukocyte chemotaxis	GO:0030593	neutrophil chemotaxis	1.4728015375495904	0.0310392	ENSG00000124126/ENSG00000213949/ENSG00000134215/ENSG00000171860/ENSG00000165025/ENSG00000092969/ENSG00000130150/ENSG00000119535/ENSG00000184588/ENSG00000131981/ENSG00000143546/ENSG00000108691/ENSG00000163220/ENSG00000123338/ENSG00000115020/ENSG00000113296/ENSG00000158869/ENSG00000160255/ENSG00000166086/ENSG00000197405/ENSG00000019582/ENSG00000171608/ENSG00000078401/ENSG00000035664/ENSG00000141968	PREX1/ITGA1/VAV3/C3AR1/SYK/TGFB2/MOSPD2/CSF3R/PDE4B/LGALS3/S100A8/CCL2/S100A9/NCKAP1L/PIKFYVE/THBS4/FCER1G/ITGB2/JAM3/C5AR1/CD74/PIK3CD/EDN1/DAPK2/VAV1
descending
(up-regulated)	Immune Response	activation of innate immune response	GO:0045088	regulation of innate immune response	1.4692575468773414	6.218567906156294e-7	ENSG00000151414/ENSG00000112851/ENSG00000132256/ENSG00000105483/ENSG00000162889/ENSG00000116044/ENSG00000136869/ENSG00000090376/ENSG00000187554/ENSG00000000938/ENSG00000100906/ENSG00000181481/ENSG00000163565/ENSG00000138496/ENSG00000114738/ENSG00000105974/ENSG00000163406/ENSG00000138794/ENSG00000000971/ENSG00000197943/ENSG00000137752/ENSG00000132109/ENSG00000136044/ENSG00000101347/ENSG00000123609…	NEK7/ERBIN/TRIM5/CARD8/MAPKAPK2/NFE2L2/TLR4/IRAK3/TLR5/FGR/NFKBIA/RNF135/IFI16/PARP9/MAPKAPK3/CAV1/SLC15A2/CASP6/CFH/PLCG2/CASP1/TRIM21/APPL2/SAMHD1/NMI/RELA/HLA-E/OTULIN/LYN/AP3B1/VSIG4/PAK2/SYK/IKBKB/LGR4/PELI1/MYD88/TSPAN6/PLSCR1/LSM14A/NLRC5/TLR2/PARP14/GBP2/IRAK4/IFIH1/PRKD1/PIK3AP1/SMIM30/SLC15A3/CHUK/A2M/TRIM56/TNIP2/TNFAIP3/LGALS9/NFKBIZ/SEC14L1/GPR108/TGFB1/HSPA1A/LILRB1/PTPN11/CD300A/US…
descending
(up-regulated)	Structural Stabilization	actin filament organization	GO:0032231	regulation of actin filament bundle assembly	1.46829	0.00542396	ENSG00000198121/ENSG00000119699/ENSG00000133789/ENSG00000128849/ENSG00000079337/ENSG00000102760/ENSG00000170989/ENSG00000104067/ENSG00000104728/ENSG00000186635/ENSG00000164741/ENSG00000180370/ENSG00000158195/ENSG00000073712/ENSG00000118523/ENSG00000106799/ENSG00000097007/ENSG00000198844/ENSG00000115956/ENSG00000137710/ENSG00000124145/ENSG00000167711/ENSG00000155366/ENSG00000197747/ENSG00000089159…	LPAR1/TGFB3/SWAP70/CGNL1/RAPGEF3/RGCC/S1PR1/TJP1/ARHGEF10/ARAP1/DLC1/PAK2/WASF2/FERMT2/CCN2/TGFBR1/ABL1/ARHGEF15/PLEK/RDX/SDC4/SERPINF2/RHOC/S100A10/PXN/ASAP3/CARMIL1/RHOA/ROCK1/RHPN2/PPFIA1/F11R/SFRP1/ARHGAP6
descending
(up-regulated)	Immune Response	none	GO:0002702	positive regulation of production of molecular mediator of immune response	1.4663665151493988	0.00725394	ENSG00000162889/ENSG00000136869/ENSG00000096717/ENSG00000197943/ENSG00000167191/ENSG00000204592/ENSG00000166710/ENSG00000122122/ENSG00000150782/ENSG00000165025/ENSG00000089041/ENSG00000172936/ENSG00000115604/ENSG00000077238/ENSG00000081237/ENSG00000115594/ENSG00000105329/ENSG00000162511/ENSG00000104972/ENSG00000161955/ENSG00000072274/ENSG00000107201/ENSG00000196352/ENSG00000122376/ENSG00000172243…	MAPKAPK2/TLR4/SIRT1/PLCG2/GPRC5B/HLA-E/B2M/SASH3/IL18/SYK/P2RX7/MYD88/IL18R1/IL4R/PTPRC/IL1R1/TGFB1/LAPTM5/LILRB1/TNFSF13/TFRC/RIGI/CD55/SHLD2/CLEC7A/LACC1/SLC7A5/IL33/FZD5/BCL10/MAVS/KMT5B/HLA-F/PHB1/WNT5A/PAXIP1/NOD1/IRF5/CD74/CD81/MAP3K7/RIPK2/MALT1/HLA-A
ascending
(down-regulated)	Synapse	trans-synaptic signaling	GO:0035249	synaptic transmission, glutamatergic	1.4659899442873752	0.0215035	ENSG00000176884/ENSG00000142408/ENSG00000166862/ENSG00000183454/ENSG00000139182/ENSG00000105464/ENSG00000273079/ENSG00000149091/ENSG00000006116/ENSG00000102468/ENSG00000067715/ENSG00000120899/ENSG00000104888/ENSG00000081189/ENSG00000008735/ENSG00000130477/ENSG00000168959/ENSG00000136854/ENSG00000105737/ENSG00000185345/ENSG00000125814/ENSG00000163794/ENSG00000124313/ENSG00000150394/ENSG00000152413…	GRIN1/CACNG8/CACNG2/GRIN2A/CLSTN3/GRIN2D/GRIN2B/DGKZ/CACNG3/HTR2A/SYT1/PTK2B/SLC17A7/MEF2C/MAPK8IP2/UNC13A/GRM5/STXBP1/GRIK5/PRKN/NAPB/UCN/IQSEC2/CDH8/HOMER1/GRM4/GRM2/CDK5/ABCC8/NAPA/DGKI/ABTB3/GRIN3A/TPRG1L/GRIA3/GRIK2/CACNG7/FRRS1L/GRIA4/GRIA1/GRM7/GRM1/GRIK1/PLPPR4/GRM6/SHANK3/DTNBP1/CNR1/NLGN2/NRXN1/CACNB4/TSHZ3/DRD2/EXT1/SLC17A6
ascending
(down-regulated)	Synapse	postsynapse organization	GO:0097061	dendritic spine organization	1.4656366593196868	0.0400783	ENSG00000077264/ENSG00000273079/ENSG00000066248/ENSG00000114062/ENSG00000058404/ENSG00000137825/ENSG00000170396/ENSG00000132535/ENSG00000139220/ENSG00000161681/ENSG00000175866/ENSG00000172757/ENSG00000198576/ENSG00000005884/ENSG00000174953/ENSG00000277363/ENSG00000111249/ENSG00000152413/ENSG00000004777/ENSG00000164885/ENSG00000143761/ENSG00000158301/ENSG00000100600/ENSG00000006740/ENSG00000069329…	PAK3/GRIN2B/NGEF/UBE3A/CAMK2B/ITPKA/ZNF804A/DLG4/PPFIA2/SHANK1/BAIAP2/CFL1/ARC/ITGA3/DHX36/SRCIN1/CUX2/HOMER1/ARHGAP33/CDK5/ARF1/GPRASP2/LGMN/ARHGAP44/VPS35/DVL1/DBN1/EPHA4/CDK5R1/EPHB2/LZTS3/ZNF365/TANC2/SHANK3/DTNBP1/SIPA1L1/PICK1/ZDHHC15/PAFAH1B1/GPRASP3/STAU2
descending
(up-regulated)	Immune Response	phagocytosis	GO:0038093	Fc receptor signaling pathway	1.464509004991995	0.0354903	ENSG00000176105/ENSG00000000938/ENSG00000095015/ENSG00000197943/ENSG00000134215/ENSG00000136044/ENSG00000254087/ENSG00000165025/ENSG00000104365/ENSG00000203805/ENSG00000124181/ENSG00000097007/ENSG00000010810/ENSG00000151422/ENSG00000115904/ENSG00000203747/ENSG00000158869/ENSG00000101336/ENSG00000129219/ENSG00000135341/ENSG00000160293/ENSG00000150337/ENSG00000141968	YES1/FGR/MAP3K1/PLCG2/VAV3/APPL2/LYN/SYK/IKBKB/PLPP4/PLCG1/ABL1/FYN/FER/SOS1/FCGR3A/FCER1G/HCK/PLD2/MAP3K7/VAV2/FCGR1A/VAV1
descending
(up-regulated)	Immune Response	behavioral defense response	GO:0031349	positive regulation of defense response	1.4632029077017064	7.702682523597298e-7	ENSG00000151414/ENSG00000112851/ENSG00000132256/ENSG00000105483/ENSG00000162889/ENSG00000136869/ENSG00000090376/ENSG00000187554/ENSG00000100906/ENSG00000181481/ENSG00000163565/ENSG00000196954/ENSG00000138496/ENSG00000114738/ENSG00000105974/ENSG00000134954/ENSG00000213654/ENSG00000163406/ENSG00000134352/ENSG00000138794/ENSG00000197943/ENSG00000245532/ENSG00000137752/ENSG00000176046/ENSG00000167191…	NEK7/ERBIN/TRIM5/CARD8/MAPKAPK2/TLR4/IRAK3/TLR5/NFKBIA/RNF135/IFI16/CASP4/PARP9/MAPKAPK3/CAV1/ETS1/GPSM3/SLC15A2/IL6ST/CASP6/PLCG2/NEAT1/CASP1/NUPR1/GPRC5B/APPL2/NMI/MMRN2/OSMR/RELA/HLA-E/OTULIN/LYN/GPR4/AP3B1/HYAL2/PAK2/IL18/SYK/IKBKB/LGR4/PELI1/MYD88/TSPAN6/PLSCR1/LSM14A/NLRC5/GSDMD/TLR2/ADORA2B/GBP2/IRAK4/IFIH1/PRKD1/PIK3AP1/SLC15A3/ALOX5AP/CHUK/TRIM56/TNIP2/VAMP8/TNFAIP3/NFKBIZ/SEC14L1/GPR108…
ascending
(down-regulated)	Synapse	none	GO:0050806	positive regulation of synaptic transmission	1.4629732614382875	0.00766266	ENSG00000176884/ENSG00000147571/ENSG00000142408/ENSG00000166862/ENSG00000126583/ENSG00000188191/ENSG00000099365/ENSG00000075073/ENSG00000118160/ENSG00000183454/ENSG00000162951/ENSG00000204314/ENSG00000139182/ENSG00000105464/ENSG00000273079/ENSG00000220205/ENSG00000036530/ENSG00000006116/ENSG00000106089/ENSG00000174943/ENSG00000164742/ENSG00000067715/ENSG00000120899/ENSG00000132535/ENSG00000173227…	GRIN1/CRH/CACNG8/CACNG2/PRKCG/PRKAR1B/STX1B/TACR2/SLC8A2/GRIN2A/LRRTM1/PRRT1/CLSTN3/GRIN2D/GRIN2B/VAMP2/CYP46A1/CACNG3/STX1A/KCTD13/ADCY1/SYT1/PTK2B/DLG4/SYT12/STXBP1/NSG1/TACR1/BAIAP3/ARC/AKAP5/IQSEC2/CALB2/PLK2/GPR158/EFNB3/SNAP25/SNCA/SHANK2/LGMN/SLC4A8/RASGRF2/CA7/SLC8A3/SHISA7/RIMS3/CLSTN1/PRKCZ/CALB1/PRKCE/EPHA4/CRHR2/GRIK2/CACNG7/EPHB2/RGS14/GRIA1/CLSTN2/SHANK3/RIMS1/LARGE1/NPTN/APP/DTNBP1…
descending
(up-regulated)	Apoptosis	regulation of cysteine-type endopeptidase activity involved in apoptotic process	GO:0006919	activation of cysteine-type endopeptidase activity involved in apoptotic process	1.462909645253469	0.027193352513493474	ENSG00000127946/ENSG00000105483/ENSG00000129521/ENSG00000164741/ENSG00000185088/ENSG00000064300/ENSG00000176720/ENSG00000162511/ENSG00000003400/ENSG00000130787/ENSG00000079387/ENSG00000112977/ENSG00000136938/ENSG00000143546/ENSG00000144381/ENSG00000163220/ENSG00000172071/ENSG00000074370/ENSG00000167034/ENSG00000106100/ENSG00000169372/ENSG00000169031/ENSG00000106144/ENSG00000204628/ENSG00000169855…	HIP1/CARD8/EGLN3/DLC1/RPS27L/NGFR/BOK/LAPTM5/CASP10/HIP1R/SENP1/DAP/ANP32B/S100A8/HSPD1/S100A9/EIF2AK3/ATP2A3/NKX3-1/NOD1/CRADD/COL4A3/CASP2/RACK1/ROBO1/ACER2/CASP8/BCL2L13/BAX/JAK2/F3/BID/HSPE1/PDCD2/SMAD3/MUL1
descending
(up-regulated)	Vasculature	cardiac conduction	GO:0003073	regulation of systemic arterial blood pressure	1.4612586955005098	0.0276961	ENSG00000165895/ENSG00000060237/ENSG00000137509/ENSG00000136160/ENSG00000149782/ENSG00000099139/ENSG00000213853/ENSG00000117298/ENSG00000134548/ENSG00000185551/ENSG00000142583/ENSG00000167711/ENSG00000176387/ENSG00000067560/ENSG00000170075/ENSG00000153904/ENSG00000164867/ENSG00000120907/ENSG00000137331/ENSG00000180914/ENSG00000169083/ENSG00000078401/ENSG00000135744/ENSG00000148926/ENSG00000099337…	ARHGAP42/WNK1/PRCP/EDNRB/PLCB3/PCSK5/EMP2/ECE1/SPX/NR2F2/SLC2A5/SERPINF2/HSD11B2/RHOA/GPR37L1/DDAH1/NOS3/ADRA1A/IER3/OXTR/AR/EDN1/AGT/ADM/KCNK6/MANF/TRPV1/CTSZ/NAV2/RASL10B/COMT/RPS6KA2/BBS4/BMPR2/PDGFB
ascending
(down-regulated)	Synapse	none	GO:0051963	regulation of synapse assembly	1.4609244814372289	0.023238996481162996	ENSG00000105376/ENSG00000126243/ENSG00000174482/ENSG00000131409/ENSG00000128011/ENSG00000166159/ENSG00000173621/ENSG00000162951/ENSG00000139182/ENSG00000005810/ENSG00000108684/ENSG00000160716/ENSG00000120899/ENSG00000181790/ENSG00000081189/ENSG00000172260/ENSG00000206561/ENSG00000156959/ENSG00000165379/ENSG00000185008/ENSG00000111249/ENSG00000108947/ENSG00000061337/ENSG00000146242/ENSG00000132639…	ICAM5/LRFN3/LINGO2/LRRC4B/LRFN1/LRTM2/LRFN4/LRRTM1/CLSTN3/MYCBP2/ASIC2/CHRNB2/PTK2B/ADGRB1/MEF2C/NEGR1/COLQ/LHFPL4/LRFN5/ROBO2/CUX2/EFNB3/LZTS1/TPBG/SNAP25/SLIT1/GPRASP2/SNCA/SYNDIG1/CBLN2/CBLN1/CLSTN1/VPS35/BDNF/VSTM5/NECTIN1/RAB17/SLITRK1/EFNA5/EPHB2/CLSTN2/PTPRS/AGRN/SLITRK4/APP/LRRTM3/GPRASP3/STAU2/AMIGO2/NLGN2/NRXN1/SLITRK5/NTNG2/AMIGO1/ADGRB3/IL1RAP/FLRT3/LRRTM2
descending
(up-regulated)	Immune Response	none	GO:0002694	regulation of leukocyte activation	1.4602669085158013	1.2309233982918693e-7	ENSG00000176105/ENSG00000136518/ENSG00000143772/ENSG00000067955/ENSG00000138795/ENSG00000101096/ENSG00000171791/ENSG00000136869/ENSG00000143842/ENSG00000173473/ENSG00000163513/ENSG00000119927/ENSG00000000938/ENSG00000137507/ENSG00000153208/ENSG00000185650/ENSG00000105974/ENSG00000129654/ENSG00000136235/ENSG00000130024/ENSG00000134352/ENSG00000198805/ENSG00000164889/ENSG00000100485/ENSG00000106571…	YES1/ACTL6A/ITPKB/CBFB/LEF1/NFATC2/BCL2/TLR4/SOX13/SMARCC1/TGFBR2/GPAM/FGR/LRRC32/MERTK/ZFP36L1/CAV1/FOXJ1/GPNMB/PHF10/IL6ST/PNP/SLC4A2/SOS2/GLI3/ADA/INPP5D/BCL6/SOCS6/VAV3/AXL/ZFP36L2/CD22/ZBTB1/HLA-E/VSIR/MMP14/LYN/B2M/SASH3/AP3B1/PAWR/VSIG4/IL18/SYK/PELI1/MYD88/ZBTB7B/TNFRSF1B/IL4R/PLSCR1/CD4/NEDD9/BTN2A2/ANXA1/ARID2/TWSG1/LOXL3/GLI2/ABL1/RUNX1/FGL2/NFAM1/TCF7/GPR137B/ZEB1/TNIP2/PTPRC/RASAL3/H…
ascending
(down-regulated)	Mitochondrial Metabolism	electron transport chain	GO:0022904	respiratory electron transport chain	1.4596576364853406	0.017357263862145596	ENSG00000166136/ENSG00000145494/ENSG00000099795/ENSG00000177542/ENSG00000176340/ENSG00000140990/ENSG00000110717/ENSG00000115286/ENSG00000132382/ENSG00000135940/ENSG00000178741/ENSG00000164405/ENSG00000170906/ENSG00000183648/ENSG00000151366/ENSG00000106153/ENSG00000145335/ENSG00000160194/ENSG00000131495/ENSG00000111775/ENSG00000004779/ENSG00000010256/ENSG00000167792/ENSG00000139180/ENSG00000167985…	NDUFB8/NDUFS6/NDUFB7/SLC25A22/COX8A/NDUFB10/NDUFS8/NDUFS7/MYBBP1A/COX5B/COX5A/UQCRQ/NDUFA3/NDUFB1/NDUFC2/CHCHD2/SNCA/NDUFV3/NDUFA2/COX6A1/NDUFAB1/UQCRC1/NDUFV1/NDUFA9/SDHAF2/NDUFS5/PLEC/CYC1/UQCC3/GPD1/NDUFS3/UQCRH/NDUFB2/UQCR11/NDUFS1/SDHA/COX6C/COX4I1/NDUFB9/UQCR10/ISCU/COX7A2L/SLC25A12/CCNB1/SDHB/DGUOK/COX7B/NDUFC1/COX6B1/NDUFB5/NDUFA10/PPARGC1A/NDUFA1/COX7A1/UQCRFS1/NDUFA5/UQCRC2/NDUFA8/NDUFA…
ascending
(down-regulated)	Mitochondrial Metabolism	electron transport chain	GO:0042773	ATP synthesis coupled electron transport	1.4573238151614307	0.020487503891725205	ENSG00000166136/ENSG00000145494/ENSG00000099795/ENSG00000176340/ENSG00000140990/ENSG00000110717/ENSG00000115286/ENSG00000135940/ENSG00000178741/ENSG00000164405/ENSG00000170906/ENSG00000183648/ENSG00000151366/ENSG00000106153/ENSG00000145335/ENSG00000160194/ENSG00000131495/ENSG00000111775/ENSG00000004779/ENSG00000010256/ENSG00000167792/ENSG00000139180/ENSG00000167985/ENSG00000168653/ENSG00000179091…	NDUFB8/NDUFS6/NDUFB7/COX8A/NDUFB10/NDUFS8/NDUFS7/COX5B/COX5A/UQCRQ/NDUFA3/NDUFB1/NDUFC2/CHCHD2/SNCA/NDUFV3/NDUFA2/COX6A1/NDUFAB1/UQCRC1/NDUFV1/NDUFA9/SDHAF2/NDUFS5/CYC1/UQCC3/NDUFS3/UQCRH/NDUFB2/UQCR11/NDUFS1/SDHA/COX6C/COX4I1/NDUFB9/UQCR10/ISCU/COX7A2L/CCNB1/SDHB/DGUOK/COX7B/NDUFC1/COX6B1/NDUFB5/NDUFA10/NDUFA1/COX7A1/UQCRFS1/NDUFA5/UQCRC2/NDUFA8/NDUFA4/UQCRHL/GHITM/NDUFA6/NDUFAF1/NDUFS2/NDUFB6/C…
ascending
(down-regulated)	Mitochondrial Metabolism	electron transport chain	GO:0042775	mitochondrial ATP synthesis coupled electron transport	1.4573238151614307	0.020487503891725205	ENSG00000166136/ENSG00000145494/ENSG00000099795/ENSG00000176340/ENSG00000140990/ENSG00000110717/ENSG00000115286/ENSG00000135940/ENSG00000178741/ENSG00000164405/ENSG00000170906/ENSG00000183648/ENSG00000151366/ENSG00000106153/ENSG00000145335/ENSG00000160194/ENSG00000131495/ENSG00000111775/ENSG00000004779/ENSG00000010256/ENSG00000167792/ENSG00000139180/ENSG00000167985/ENSG00000168653/ENSG00000179091…	NDUFB8/NDUFS6/NDUFB7/COX8A/NDUFB10/NDUFS8/NDUFS7/COX5B/COX5A/UQCRQ/NDUFA3/NDUFB1/NDUFC2/CHCHD2/SNCA/NDUFV3/NDUFA2/COX6A1/NDUFAB1/UQCRC1/NDUFV1/NDUFA9/SDHAF2/NDUFS5/CYC1/UQCC3/NDUFS3/UQCRH/NDUFB2/UQCR11/NDUFS1/SDHA/COX6C/COX4I1/NDUFB9/UQCR10/ISCU/COX7A2L/CCNB1/SDHB/DGUOK/COX7B/NDUFC1/COX6B1/NDUFB5/NDUFA10/NDUFA1/COX7A1/UQCRFS1/NDUFA5/UQCRC2/NDUFA8/NDUFA4/UQCRHL/GHITM/NDUFA6/NDUFAF1/NDUFS2/NDUFB6/C…
descending
(up-regulated)	Immune Response	none	GO:0030219	megakaryocyte differentiation	1.4562673655171345	0.0279119	ENSG00000162367/ENSG00000150867/ENSG00000151702/ENSG00000180354/ENSG00000154727/ENSG00000179348/ENSG00000158195/ENSG00000178573/ENSG00000147883/ENSG00000158406/ENSG00000143995/ENSG00000172845/ENSG00000179295/ENSG00000170271/ENSG00000006747/ENSG00000111679/ENSG00000100393/ENSG00000136754/ENSG00000125686/ENSG00000196924/ENSG00000162775/ENSG00000089902/ENSG00000111252/ENSG00000080802/ENSG00000185043…	TAL1/PIP4K2A/FLI1/MTURN/GABPA/GATA2/WASF2/MAF/CDKN2B/H4C8/MEIS1/SP3/PTPN11/FAXDC2/SCIN/PTPN6/EP300/ABI1/MED1/FLNA/RBM15/RCOR1/SH2B3/CNOT4/CIB1/HMGB2/ZNF16/UBA5/ZNF385A/SRF
descending
(up-regulated)	Immune Response	none	GO:0043367	CD4-positive, alpha-beta T cell differentiation	1.4562295557460267	0.021928509893498083	ENSG00000067955/ENSG00000138795/ENSG00000006042/ENSG00000113916/ENSG00000122122/ENSG00000150782/ENSG00000115604/ENSG00000160685/ENSG00000077238/ENSG00000135046/ENSG00000115318/ENSG00000159216/ENSG00000168961/ENSG00000144802/ENSG00000020633/ENSG00000197471/ENSG00000184557/ENSG00000165240/ENSG00000069667/ENSG00000204287/ENSG00000101665/ENSG00000123338/ENSG00000168610/ENSG00000136630/ENSG00000196126…	CBFB/LEF1/TMEM98/BCL6/SASH3/IL18/IL18R1/ZBTB7B/IL4R/ANXA1/LOXL3/RUNX1/LGALS9/NFKBIZ/RUNX3/SPN/SOCS3/ATP7A/RORA/HLA-DRA/SMAD7/NCKAP1L/STAT3/HLX/HLA-DRB1/IL6R/SH3RF1/HMGB1/RIPK2/JAK1/MALT1/RC3H1/STAT6
ascending
(down-regulated)	Synapse	none	GO:0045055	regulated exocytosis	1.4547500178811343	0.00147312	ENSG00000168993/ENSG00000129990/ENSG00000171450/ENSG00000126583/ENSG00000099365/ENSG00000166501/ENSG00000099625/ENSG00000185236/ENSG00000102003/ENSG00000177380/ENSG00000089169/ENSG00000105649/ENSG00000220205/ENSG00000154710/ENSG00000149927/ENSG00000106089/ENSG00000156675/ENSG00000008056/ENSG00000067715/ENSG00000213023/ENSG00000127561/ENSG00000139220/ENSG00000173227/ENSG00000167371/ENSG00000130477…	CPLX1/SYT5/CDK5R2/PRKCG/STX1B/PRKCB/CBARP/RAB11B/SYP/PPFIA3/RPH3A/RAB3A/VAMP2/RABGEF1/DOC2A/STX1A/RAB11FIP1/SYN1/SYT1/SYT3/SYNGR3/PPFIA2/SYT12/PRRT2/UNC13A/STXBP1/PCLO/SDF4/SV2A/GRIK5/CORO1A/CHGA/SYN2/SYT7/NAPB/SEPTIN5/BAIAP3/KCNB1/SYT4/DNAJC5/SYT13/SV2B/CPLX2/DOC2B/CADPS/CDK5/SNAP25/OTOF/SNCA/ERC2/SLC4A8/NAPA/SYT15/RIMS3/FBXL20/SPHK2/PFN2/TRPV6/DVL1/TPRG1L/SCAMP5/SYNGR1/RAB26/PIP5K1C/RAB15/CRHBP…
descending
(up-regulated)	Structural Stabilization	actin filament organization	GO:0051496	positive regulation of stress fiber assembly	1.4540488017131104	0.028986	ENSG00000198121/ENSG00000119699/ENSG00000079337/ENSG00000102760/ENSG00000104728/ENSG00000073712/ENSG00000118523/ENSG00000106799/ENSG00000097007/ENSG00000198844/ENSG00000124145/ENSG00000167711/ENSG00000155366/ENSG00000197747/ENSG00000089159/ENSG00000079691/ENSG00000067560	LPAR1/TGFB3/RAPGEF3/RGCC/ARHGEF10/FERMT2/CCN2/TGFBR1/ABL1/ARHGEF15/SDC4/SERPINF2/RHOC/S100A10/PXN/CARMIL1/RHOA
descending
(up-regulated)	Structural Stabilization	cell-substrate adhesion	GO:0051893	regulation of focal adhesion assembly	1.4517413020878174	0.030351466496467822	ENSG00000071054/ENSG00000168309/ENSG00000139567/ENSG00000137076/ENSG00000157227/ENSG00000189058/ENSG00000164741/ENSG00000073712/ENSG00000097007/ENSG00000115109/ENSG00000046653/ENSG00000127603/ENSG00000128052/ENSG00000124145/ENSG00000197747/ENSG00000169756/ENSG00000149177/ENSG00000067560/ENSG00000120156/ENSG00000067900/ENSG00000173517/ENSG00000104332/ENSG00000047648/ENSG00000084636/ENSG00000166923…	MAP4K4/FAM107A/ACVRL1/TLN1/MMP14/APOD/DLC1/FERMT2/ABL1/EPB41L5/GPM6B/MACF1/KDR/SDC4/S100A10/LIMS1/PTPRJ/RHOA/TEK/ROCK1/PEAK1/SFRP1/ARHGAP6/COL16A1/GREM1/LIMCH1/PTEN/RCC2/VEGFA/NRP1
descending
(up-regulated)	Lipid Metabolism	fatty acid biosynthetic process	GO:0046889	positive regulation of lipid biosynthetic process	1.4515647674700591	0.018965310483153336	ENSG00000114166/ENSG00000186951/ENSG00000113578/ENSG00000162909/ENSG00000165175/ENSG00000153162/ENSG00000012660/ENSG00000153071/ENSG00000121039/ENSG00000158715/ENSG00000124253/ENSG00000168389/ENSG00000069122/ENSG00000214456/ENSG00000095637/ENSG00000140443/ENSG00000111269/ENSG00000130988/ENSG00000160179/ENSG00000118260/ENSG00000073060/ENSG00000164211/ENSG00000068903/ENSG00000019582/ENSG00000025434…	KAT2B/PPARA/FGF1/CAPN2/MID1IP1/BMP6/ELOVL5/DAB2/RDH10/SLC45A3/PCK1/MFSD2A/ADGRF5/PLIN5/SORBS1/IGF1R/CREBL2/RGN/ABCG1/CREB1/SCARB1/STARD4/SIRT2/CD74/NR1H3/SIRT4/OGT/CNEP1R1/ADM/SLC27A1/ABCD2/ABHD6/PRKAA1/AKT1/ABCD1/PTGS2/LDLR/CCN1/CTDNEP1
descending
(up-regulated)	Structural Stabilization	cell-cell junction organization	GO:0034332	adherens junction organization	1.451091973956066	0.032097784254036504	ENSG00000101542/ENSG00000104067/ENSG00000153162/ENSG00000071991/ENSG00000124215/ENSG00000166689/ENSG00000180370/ENSG00000073712/ENSG00000096696/ENSG00000163349/ENSG00000137845/ENSG00000179776/ENSG00000137710/ENSG00000151422/ENSG00000140937/ENSG00000101665/ENSG00000170558/ENSG00000039068/ENSG00000113361/ENSG00000166086/ENSG00000170873/ENSG00000112715/ENSG00000133961/ENSG00000125266/ENSG00000168036	CDH20/TJP1/BMP6/CDH19/CDH26/PLEKHA7/PAK2/FERMT2/DSP/HIPK1/ADAM10/CDH5/RDX/FER/CDH11/SMAD7/CDH2/CDH1/CDH6/JAM3/MTSS1/VEGFA/NUMB/EFNB2/CTNNB1
ascending
(down-regulated)	Synapse	none	GO:0007416	synapse assembly	1.4503762813469563	0.00231874	ENSG00000105376/ENSG00000131711/ENSG00000126243/ENSG00000174482/ENSG00000131409/ENSG00000128011/ENSG00000182256/ENSG00000172020/ENSG00000166159/ENSG00000173621/ENSG00000162951/ENSG00000139182/ENSG00000110076/ENSG00000173898/ENSG00000005810/ENSG00000165985/ENSG00000108684/ENSG00000160716/ENSG00000145864/ENSG00000120899/ENSG00000181790/ENSG00000081189/ENSG00000087085/ENSG00000186472/ENSG00000149571…	ICAM5/MAP1B/LRFN3/LINGO2/LRRC4B/LRFN1/GABRG3/GAP43/LRTM2/LRFN4/LRRTM1/CLSTN3/NRXN2/SPTBN2/MYCBP2/C1QL3/ASIC2/CHRNB2/GABRB2/PTK2B/ADGRB1/MEF2C/ACHE/PCLO/KIRREL3/PCDHB9/NEGR1/COLQ/LHFPL4/LRFN5/ROBO2/BSN/CUX2/EFNB3/LZTS1/GABRG2/TPBG/CDK5/SNAP25/SLIT1/CBLN4/GPRASP2/SNCA/CDH9/GABRA3/SHANK2/SYNDIG1/DBNL/CBLN2/GABRA1/ADD2/ARHGEF9/CBLN1/CLSTN1/VPS35/NPTX1/BDNF/SPOCK2/VSTM5/DVL1/NECTIN1/RAB17/LRRC4/SLITRK…
descending
(up-regulated)	Vasculature	none	GO:0030193	regulation of blood coagulation	1.4488808826516297	0.0477354	ENSG00000116044/ENSG00000139921/ENSG00000134853/ENSG00000177119/ENSG00000105974/ENSG00000003436/ENSG00000164344/ENSG00000182718/ENSG00000185532/ENSG00000132205/ENSG00000167711/ENSG00000010278/ENSG00000106366/ENSG00000173918/ENSG00000001561/ENSG00000011422/ENSG00000164867/ENSG00000184500/ENSG00000104368/ENSG00000178726/ENSG00000135919/ENSG00000078401/ENSG00000111252/ENSG00000117525/ENSG00000006638…	NFE2L2/TMX1/PDGFRA/ANO6/CAV1/TFPI/KLKB1/ANXA2/PRKG1/EMILIN2/SERPINF2/CD9/SERPINE1/C1QTNF1/ENPP4/PLAUR/NOS3/PROS1/PLAT/THBD/SERPINE2/EDN1/SH2B3/F3/TBXA2R/ST3GAL4/SERPING1
descending
[truncated: 229 more rows]
