# Supplementary material for: Identifying transcriptomic signatures that mediate the causal effect of genotype on Alzheimer's disease
Source: Front Neurosci. 2026 Mar 11;20:1716828. doi: 10.3389/fnins.2026.1716828 (PMC13044590; doi:10.3389/fnins.2026.1716828)
Supplement: Supplementary Table 2 — HDMA ranked genes featuring up-regulated genes (positive scores) and down-regulated genes (negative scores) with respective gene name and Ensembl ID. [file Table_2.xls]

## Sheet: Sheet 1
EnsembleGeneName	Score	GeneName
ENSG00000131097	0.759945	HIGD1B
ENSG00000162944	0.709631	RFTN2
ENSG00000145358	0.707295	DDIT4L
ENSG00000184481	0.703944	FOXO4
ENSG00000151414	0.700108	NEK7
ENSG00000074219	0.674984	TEAD2
ENSG00000176105	0.674279	YES1
ENSG00000150760	0.672814	DOCK1
ENSG00000164938	0.672235	TP53INP1
ENSG00000011426	0.669278	ANLN
ENSG00000139800	0.665033	ZIC5
ENSG00000111181	0.662078	SLC6A12
ENSG00000112851	0.661945	ERBIN
ENSG00000180573	0.658477	H2AC6
ENSG00000157833	0.656899	GAREM2
ENSG00000162367	0.656683	TAL1
ENSG00000137693	0.654582	YAP1
ENSG00000006831	0.653515	ADIPOR2
ENSG00000111961	0.650705	SASH1
ENSG00000260788	0.650578	CEDORA
ENSG00000102221	0.648614	JADE3
ENSG00000198121	0.646552	LPAR1
ENSG00000179314	0.643186	WSCD1
ENSG00000173530	0.641957	TNFRSF10D
ENSG00000125733	0.640258	TRIP10
ENSG00000082781	0.635509	ITGB5
ENSG00000154945	0.633738	ANKRD40
ENSG00000177234	0.629455	LINC01561
ENSG00000166508	0.627888	MCM7
ENSG00000119699	0.626467	TGFB3
ENSG00000079308	0.624869	TNS1
ENSG00000159176	0.622749	CSRP1
ENSG00000056736	0.621903	IL17RB
ENSG00000119729	0.619323	RHOQ
ENSG00000150457	0.618471	LATS2
ENSG00000164188	0.6183	RANBP3L
ENSG00000120729	0.617971	MYOT
ENSG00000224924	0.617679	LINC00320
ENSG00000168672	0.61752	LRATD2
ENSG00000018408	0.617376	WWTR1
ENSG00000069869	0.61421	NEDD4
ENSG00000165424	0.614081	ZCCHC24
ENSG00000225683	0.612535	PACRG-AS3
ENSG00000166387	0.611943	PPFIBP2
ENSG00000124942	0.611272	AHNAK
ENSG00000163820	0.609411	FYCO1
ENSG00000065809	0.606276	FAM107B
ENSG00000196154	0.605431	S100A4
ENSG00000118707	0.605212	TGIF2
ENSG00000120690	0.601921	ELF1
ENSG00000251372	0.601618	LINC00499
ENSG00000134569	0.600645	LRP4
ENSG00000112531	0.597478	QKI
ENSG00000039560	0.597091	RAI14
ENSG00000003989	0.596925	SLC7A2
ENSG00000173548	0.595373	SNX33
ENSG00000183580	0.595085	FBXL7
ENSG00000114166	0.594633	KAT2B
ENSG00000071054	0.594447	MAP4K4
ENSG00000256235	0.594391	SMIM3
ENSG00000127946	0.594133	HIP1
ENSG00000043355	0.590991	ZIC2
ENSG00000101974	0.590646	ATP11C
ENSG00000111817	0.59012	DSE
ENSG00000210196	0.589395	MT-TP
ENSG00000162618	0.588895	ADGRL4
ENSG00000129250	0.588496	KIF1C
ENSG00000126785	0.588247	RHOJ
ENSG00000165959	0.587374	CLMN
ENSG00000177807	0.583405	KCNJ10
ENSG00000183963	0.582874	SMTN
ENSG00000132256	0.582309	TRIM5
ENSG00000038427	0.582004	VCAN
ENSG00000183943	0.581839	PRKX
ENSG00000154864	0.581606	PIEZO2
ENSG00000160862	0.581339	AZGP1
ENSG00000197256	0.581036	KANK2
ENSG00000175215	0.578609	CTDSP2
ENSG00000136205	0.578246	TNS3
ENSG00000143412	0.577895	ANXA9
ENSG00000143127	0.577334	ITGA10
ENSG00000166912	0.576785	MTMR10
ENSG00000111907	0.575556	TPD52L1
ENSG00000166292	0.57554	TMEM100
ENSG00000021300	0.575426	PLEKHB1
ENSG00000124374	0.575381	PAIP2B
ENSG00000136518	0.575342	ACTL6A
ENSG00000133561	0.573838	GIMAP6
ENSG00000136451	0.573741	VEZF1
ENSG00000126878	0.573698	AIF1L
ENSG00000102362	0.573476	SYTL4
ENSG00000150093	0.573222	ITGB1
ENSG00000135111	0.572929	TBX3
ENSG00000168994	0.572884	PXDC1
ENSG00000105855	0.572541	ITGB8
ENSG00000143772	0.572055	ITPKB
ENSG00000128602	0.571964	SMO
ENSG00000168309	0.571115	FAM107A
ENSG00000109790	0.570676	KLHL5
ENSG00000214353	0.570305	VAC14-AS1
ENSG00000258056	0.569287	CD63-AS1
ENSG00000079335	0.568411	CDC14A
ENSG00000123094	0.568363	RASSF8
ENSG00000105854	0.567504	PON2
ENSG00000133789	0.567264	SWAP70
ENSG00000224536	0.566995	CSRP1-AS1
ENSG00000085276	0.566762	MECOM
ENSG00000158186	0.566631	MRAS
ENSG00000177917	0.566294	ARL6IP6
ENSG00000142961	0.566043	MOB3C
ENSG00000153822	0.565554	KCNJ16
ENSG00000116478	0.5653	HDAC1
ENSG00000101265	0.565138	RASSF2
ENSG00000129493	0.564734	HEATR5A
ENSG00000235823	0.564347	OLMALINC
ENSG00000204161	0.564083	TMEM273
ENSG00000128849	0.563381	CGNL1
ENSG00000237949	0.562982	LINC00844
ENSG00000248508	0.562175	SRP14-DT
ENSG00000076067	0.561917	RBMS2
ENSG00000171940	0.561751	ZNF217
ENSG00000165895	0.560679	ARHGAP42
ENSG00000104324	0.56031	CPQ
ENSG00000149922	0.559357	TBX6
ENSG00000084093	0.558163	REST
ENSG00000113732	0.558069	ATP6V0E1
ENSG00000103449	0.557895	SALL1
ENSG00000147459	0.557052	DOCK5
ENSG00000091317	0.556015	CMTM6
ENSG00000153048	0.555659	CARHSP1
ENSG00000031081	0.555565	ARHGAP31
ENSG00000105483	0.554681	CARD8
ENSG00000172380	0.554316	GNG12
ENSG00000187079	0.554312	TEAD1
ENSG00000198732	0.554116	SMOC1
ENSG00000132669	0.553518	RIN2
ENSG00000168792	0.553302	ABHD15
ENSG00000147127	0.553232	RAB41
ENSG00000133131	0.553164	MORC4
ENSG00000064393	0.552326	HIPK2
ENSG00000060237	0.552168	WNK1
ENSG00000135069	0.551737	PSAT1
ENSG00000137478	0.551378	FCHSD2
ENSG00000133195	0.550691	SLC39A11
ENSG00000188783	0.550161	PRELP
ENSG00000010310	0.550087	GIPR
ENSG00000067955	0.549956	CBFB
ENSG00000119403	0.548781	PHF19
ENSG00000184371	0.548509	CSF1
ENSG00000119950	0.548492	MXI1
ENSG00000178075	0.548461	GRAMD1C
ENSG00000135720	0.547534	DYNC1LI2
ENSG00000140262	0.54749	TCF12
ENSG00000004799	0.547485	PDK4
ENSG00000170759	0.547134	KIF5B
ENSG00000042062	0.54652	RIPOR3
ENSG00000152661	0.546197	GJA1
ENSG00000130147	0.545508	SH3BP4
ENSG00000166483	0.544997	WEE1
ENSG00000168461	0.544569	RAB31
ENSG00000165806	0.5443	CASP7
ENSG00000020577	0.542828	SAMD4A
ENSG00000236753	0.542637	MKLN1-AS
ENSG00000162946	0.542075	DISC1
ENSG00000162889	0.542033	MAPKAPK2
ENSG00000148498	0.541219	PARD3
ENSG00000132357	0.541036	CARD6
ENSG00000184384	0.540919	MAML2
ENSG00000261371	0.540897	PECAM1
ENSG00000137269	0.540805	LRRC1
ENSG00000186951	0.538776	PPARA
ENSG00000148841	0.538639	ITPRIP
ENSG00000183111	0.538594	ARHGEF37
ENSG00000122786	0.5375	CALD1
ENSG00000267107	0.537145	PCAT19
ENSG00000176714	0.536906	CCDC121
ENSG00000185591	0.535972	SP1
ENSG00000145832	0.535361	SLC25A48
ENSG00000256463	0.534867	SALL3
ENSG00000198740	0.534108	ZNF652
ENSG00000187800	0.533495	PEAR1
ENSG00000152049	0.533349	KCNE4
ENSG00000135414	0.532942	GDF11
ENSG00000233639	0.532662	PANTR1
ENSG00000108349	0.532474	CASC3
ENSG00000079337	0.532244	RAPGEF3
ENSG00000139946	0.532153	PELI2
ENSG00000166845	0.532078	C18orf54
ENSG00000116044	0.531326	NFE2L2
ENSG00000178764	0.530992	ZHX2
ENSG00000180537	0.530559	RNF182
ENSG00000109458	0.530539	GAB1
ENSG00000172888	0.530337	ZNF621
ENSG00000179195	0.529595	ZNF664
ENSG00000139350	0.52869	NEDD1
ENSG00000086159	0.527696	AQP6
ENSG00000100060	0.527171	MFNG
ENSG00000152558	0.526548	TMEM123
ENSG00000164050	0.525225	PLXNB1
ENSG00000069702	0.525204	TGFBR3
ENSG00000138795	0.525132	LEF1
ENSG00000120063	0.524779	GNA13
ENSG00000155368	0.52475	DBI
ENSG00000008282	0.524733	SYPL1
ENSG00000155324	0.524264	GRAMD2B
ENSG00000170802	0.523862	FOXN2
ENSG00000113594	0.523495	LIFR
ENSG00000030419	0.523185	IKZF2
ENSG00000148482	0.523075	SLC39A12
ENSG00000101096	0.522946	NFATC2
ENSG00000102760	0.522602	RGCC
ENSG00000129474	0.521352	AJUBA
ENSG00000166265	0.521168	CYYR1
ENSG00000171791	0.521119	BCL2
ENSG00000120279	0.521055	MYCT1
ENSG00000123374	0.520981	CDK2
ENSG00000135821	0.520674	GLUL
ENSG00000129116	0.520547	PALLD
ENSG00000136869	0.520533	TLR4
ENSG00000132613	0.519333	MTSS2
ENSG00000188549	0.518953	CCDC9B
ENSG00000196091	0.518878	MYBPC1
ENSG00000225472	0.518776	NFIB-AS1
ENSG00000101849	0.518146	TBL1X
ENSG00000092820	0.517721	EZR
ENSG00000114790	0.517406	ARHGEF26
ENSG00000140931	0.516656	CMTM3
ENSG00000188039	0.516209	NWD1
ENSG00000165458	0.515712	INPPL1
ENSG00000108622	0.51559	ICAM2
ENSG00000161638	0.515426	ITGA5
ENSG00000174099	0.51512	MSRB3
ENSG00000143028	0.514856	SYPL2
ENSG00000198804	0.514462	MT-CO1
ENSG00000016391	0.514041	CHDH
ENSG00000134294	0.514008	SLC38A2
ENSG00000213064	0.513893	SFT2D2
ENSG00000182118	0.513868	FAM89A
ENSG00000186522	0.513806	SEPTIN10
ENSG00000124126	0.513566	PREX1
ENSG00000143157	0.513141	POGK
ENSG00000179241	0.513121	LDLRAD3
ENSG00000147113	0.513076	DIPK2B
ENSG00000121966	0.512296	CXCR4
ENSG00000139433	0.511543	GLTP
ENSG00000113578	0.510624	FGF1
ENSG00000168874	0.510062	ATOH8
ENSG00000172987	0.509871	HPSE2
ENSG00000140022	0.509833	STON2
ENSG00000276043	0.509331	UHRF1
ENSG00000180229	0.509032	HERC2P3
ENSG00000109846	0.508846	CRYAB
ENSG00000090376	0.50798	IRAK3
ENSG00000136541	0.507606	ERMN
ENSG00000150907	0.5059	FOXO1
ENSG00000145908	0.505863	ZNF300
ENSG00000187554	0.505722	TLR5
ENSG00000102755	0.505658	FLT1
ENSG00000165029	0.504804	ABCA1
ENSG00000188511	0.504542	MIR3667HG
ENSG00000100968	0.504538	NFATC4
ENSG00000162433	0.504485	AK4
ENSG00000123080	0.504481	CDKN2C
ENSG00000185278	0.503746	ZBTB37
ENSG00000150867	0.503717	PIP4K2A
ENSG00000143842	0.502967	SOX13
ENSG00000151702	0.5027	FLI1
ENSG00000161940	0.502252	BCL6B
ENSG00000172716	0.501573	SLFN11
ENSG00000107104	0.501531	KANK1
ENSG00000101367	0.501468	MAPRE1
ENSG00000133574	0.500733	GIMAP4
ENSG00000146122	0.500709	DAAM2
ENSG00000182957	0.500676	SPATA13
ENSG00000184208	0.500143	C22orf46P
ENSG00000243069	0.5001	ARHGEF26-AS1
ENSG00000146535	0.499874	GNA12
ENSG00000228058	0.499767	LINC01736
ENSG00000080822	0.499382	CLDND1
ENSG00000271425	0.499273	NBPF10
ENSG00000064655	0.498837	EYA2
ENSG00000123700	0.498814	KCNJ2
ENSG00000149564	0.498753	ESAM
ENSG00000101187	0.498248	SLCO4A1
ENSG00000173473	0.498208	SMARCC1
ENSG00000027075	0.498103	PRKCH
ENSG00000163513	0.497949	TGFBR2
ENSG00000116117	0.497697	PARD3B
ENSG00000159658	0.497637	EFCAB14
ENSG00000139921	0.497527	TMX1
ENSG00000163762	0.497418	TM4SF18
ENSG00000111602	0.496794	TIMELESS
ENSG00000151491	0.496535	EPS8
ENSG00000171115	0.49634	GIMAP8
ENSG00000198743	0.495708	SLC5A3
ENSG00000119927	0.495658	GPAM
ENSG00000179144	0.49539	GIMAP7
ENSG00000100852	0.494662	ARHGAP5
ENSG00000188647	0.494548	PTAR1
ENSG00000227640	0.494423	SOX21-AS1
ENSG00000111058	0.494179	ACSS3
ENSG00000180354	0.494119	MTURN
ENSG00000113721	0.49392	PDGFRB
ENSG00000000938	0.493895	FGR
ENSG00000143815	0.49385	LBR
ENSG00000088826	0.493771	SMOX
ENSG00000054598	0.49359	FOXC1
ENSG00000154642	0.493121	C21orf91
ENSG00000135269	0.492812	TES
ENSG00000243244	0.492798	STON1
ENSG00000134716	0.492688	CYP2J2
ENSG00000165626	0.492493	BEND7
ENSG00000143545	0.492057	RAB13
ENSG00000182902	0.491292	SLC25A18
ENSG00000117280	0.491289	RAB29
ENSG00000152804	0.491087	HHEX
ENSG00000165406	0.490907	MARCHF8
ENSG00000200253	0.490785	RNU6-529P
ENSG00000172466	0.490724	ZNF24
ENSG00000164949	0.490413	GEM
ENSG00000166535	0.490278	A2ML1
ENSG00000166801	0.489888	FAM111A
ENSG00000198624	0.489843	CCDC69
ENSG00000135547	0.489771	HEY2
ENSG00000250722	0.489635	SELENOP
ENSG00000149289	0.48963	ZC3H12C
ENSG00000229847	0.489505	EMX2OS
ENSG00000095015	0.489488	MAP3K1
ENSG00000111145	0.489268	ELK3
ENSG00000138772	0.48889	ANXA3
ENSG00000180447	0.488734	GAS1
ENSG00000162733	0.488526	DDR2
ENSG00000187098	0.488378	MITF
ENSG00000100906	0.488306	NFKBIA
ENSG00000115468	0.488161	EFHD1
ENSG00000106025	0.487943	TSPAN12
ENSG00000175785	0.487689	PRIMA1
ENSG00000157827	0.487593	FMNL2
ENSG00000101276	0.486882	SLC52A3
ENSG00000140807	0.486754	NKD1
ENSG00000146648	0.486626	EGFR
ENSG00000174607	0.486588	UGT8
ENSG00000134802	0.486351	SLC43A3
ENSG00000110852	0.486346	CLEC2B
ENSG00000170385	0.486222	SLC30A1
ENSG00000011465	0.485867	DCN
ENSG00000196517	0.485439	SLC6A9
ENSG00000185634	0.485144	SHC4
ENSG00000145555	0.484786	MYO10
ENSG00000177426	0.484545	TGIF1
ENSG00000140575	0.484451	IQGAP1
ENSG00000105643	0.483412	ARRDC2
ENSG00000176624	0.48305	MEX3C
ENSG00000162738	0.482611	VANGL2
ENSG00000101608	0.482602	MYL12A
ENSG00000104267	0.482489	CA2
ENSG00000165566	0.482436	AMER2
ENSG00000241170	0.48183	RPL31P46
ENSG00000178202	0.481702	POGLUT3
ENSG00000197299	0.481432	BLM
ENSG00000064666	0.4814	CNN2
ENSG00000102218	0.481136	RP2
ENSG00000109787	0.480892	KLF3
ENSG00000064787	0.480659	BCAS1
ENSG00000170915	0.480592	PAQR8
ENSG00000164181	0.480448	ELOVL7
ENSG00000148175	0.480409	STOM
ENSG00000112378	0.480265	PERP
ENSG00000037280	0.480261	FLT4
ENSG00000119938	0.480163	PPP1R3C
ENSG00000164023	0.480097	SGMS2
ENSG00000122884	0.479907	P4HA1
ENSG00000089472	0.479458	HEPH
ENSG00000138434	0.479044	ITPRID2
ENSG00000112333	0.478967	NR2E1
ENSG00000152284	0.478711	TCF7L1
ENSG00000125285	0.477682	SOX21
ENSG00000081913	0.477121	PHLPP1
ENSG00000171016	0.477015	PYGO1
ENSG00000180008	0.477009	SOCS4
ENSG00000181481	0.476908	RNF135
ENSG00000171310	0.476905	CHST11
ENSG00000147488	0.476394	ST18
ENSG00000165185	0.476142	KIAA1958
ENSG00000157978	0.475887	LDLRAP1
ENSG00000134853	0.475512	PDGFRA
ENSG00000163285	0.475354	GABRG1
ENSG00000143819	0.475324	EPHX1
ENSG00000178537	0.474978	SLC25A20
ENSG00000065978	0.474954	YBX1
ENSG00000149489	0.474104	ROM1
ENSG00000175970	0.474087	UNC119B
ENSG00000134250	0.473939	NOTCH2
ENSG00000137507	0.473559	LRRC32
ENSG00000170989	0.473448	S1PR1
ENSG00000138646	0.473349	HERC5
ENSG00000177119	0.473009	ANO6
ENSG00000134453	0.472947	RBM17
ENSG00000005893	0.472229	LAMP2
ENSG00000163565	0.472032	IFI16
ENSG00000168306	0.471803	ACOX2
ENSG00000103241	0.471497	FOXF1
ENSG00000166348	0.471427	USP54
ENSG00000172037	0.470839	LAMB2
ENSG00000141756	0.470835	FKBP10
ENSG00000174944	0.470665	P2RY14
ENSG00000113328	0.470463	CCNG1
ENSG00000114698	0.469822	PLSCR4
ENSG00000158825	0.469697	CDA
ENSG00000152952	0.469646	PLOD2
ENSG00000170275	0.469323	CRTAP
ENSG00000106560	0.469001	GIMAP2
ENSG00000145685	0.468651	LHFPL2
ENSG00000164692	0.468503	COL1A2
ENSG00000164292	0.467999	RHOBTB3
ENSG00000118515	0.467896	SGK1
ENSG00000161896	0.467464	IP6K3
ENSG00000171388	0.467221	APLN
ENSG00000153944	0.467204	MSI2
ENSG00000115825	0.46716	PRKD3
ENSG00000115325	0.467012	DOK1
ENSG00000144843	0.46679	ADPRH
ENSG00000101311	0.466749	FERMT1
ENSG00000102699	0.466682	PARP4
ENSG00000139132	0.466546	FGD4
ENSG00000210082	0.466467	MT-RNR2
ENSG00000137177	0.465859	KIF13A
ENSG00000198464	0.465543	ZNF480
ENSG00000163884	0.46543	KLF15
ENSG00000101542	0.46476	CDH20
ENSG00000164111	0.464229	ANXA5
ENSG00000111077	0.464182	TNS2
ENSG00000091409	0.464043	ITGA6
ENSG00000169105	0.463899	CHST14
ENSG00000161912	0.46379	ADCY10P1
ENSG00000168209	0.463603	DDIT4
ENSG00000197971	0.463251	MBP
ENSG00000116574	0.463185	RHOU
ENSG00000198142	0.462969	SOWAHC
ENSG00000070214	0.462792	SLC44A1
ENSG00000111087	0.462609	GLI1
ENSG00000096060	0.462363	FKBP5
ENSG00000100439	0.462267	ABHD4
ENSG00000057704	0.462114	TMCC3
ENSG00000101888	0.462102	NXT2
ENSG00000196954	0.461237	CASP4
ENSG00000067167	0.460802	TRAM1
ENSG00000096717	0.460617	SIRT1
ENSG00000113658	0.460593	SMAD5
ENSG00000174059	0.460492	CD34
ENSG00000138496	0.460438	PARP9
ENSG00000165730	0.460376	STOX1
ENSG00000154727	0.460279	GABPA
ENSG00000172086	0.460211	KRCC1
ENSG00000162909	0.459949	CAPN2
ENSG00000171766	0.459661	GATM
ENSG00000007372	0.45963	PAX6
ENSG00000101166	0.459457	PRELID3B
ENSG00000076248	0.459343	UNG
ENSG00000184486	0.459123	POU3F2
ENSG00000165449	0.458873	SLC16A9
ENSG00000138119	0.458828	MYOF
ENSG00000183230	0.458663	CTNNA3
ENSG00000166263	0.458614	STXBP4
ENSG00000153208	0.458404	MERTK
ENSG00000139679	0.458347	LPAR6
ENSG00000185650	0.458148	ZFP36L1
ENSG00000167676	0.457091	PLIN4
ENSG00000114738	0.456701	MAPKAPK3
ENSG00000105974	0.456524	CAV1
ENSG00000280734	0.45614	LINC01232
ENSG00000148700	0.455879	ADD3
ENSG00000132688	0.455879	NES
ENSG00000173281	0.455737	PPP1R3B
ENSG00000196981	0.455224	WDR5B
ENSG00000072864	0.454935	NDE1
ENSG00000134769	0.454845	DTNA
ENSG00000168404	0.454769	MLKL
ENSG00000129675	0.454753	ARHGEF6
ENSG00000164751	0.45467	PEX2
ENSG00000122863	0.454554	CHST3
ENSG00000275830	0.45441	LINC03082
ENSG00000133138	0.454369	TBC1D8B
ENSG00000213949	0.454367	ITGA1
ENSG00000185862	0.454286	EVI2B
ENSG00000140299	0.453751	BNIP2
ENSG00000134954	0.453692	ETS1
ENSG00000123595	0.453686	RAB9A
ENSG00000183864	0.453419	TOB2
ENSG00000116473	0.453342	RAP1A
ENSG00000075234	0.453223	TTC38
ENSG00000148411	0.452694	NACC2
ENSG00000152990	0.45244	ADGRA3
ENSG00000139835	0.452408	GRTP1
ENSG00000167081	0.451887	PBX3
ENSG00000157110	0.451161	RBPMS
ENSG00000213366	0.451115	GSTM2
ENSG00000135678	0.450995	CPM
ENSG00000213859	0.450691	KCTD11
ENSG00000196132	0.45068	MYT1
ENSG00000187513	0.450379	GJA4
ENSG00000016602	0.450357	CLCA4
ENSG00000213719	0.450327	CLIC1
ENSG00000169908	0.450263	TM4SF1
ENSG00000163110	0.450213	PDLIM5
ENSG00000128284	0.449486	APOL3
ENSG00000106333	0.448601	PCOLCE
ENSG00000100330	0.448125	MTMR3
ENSG00000152492	0.448071	CCDC50
ENSG00000122986	0.447873	HVCN1
ENSG00000144283	0.447707	PKP4
ENSG00000166825	0.447689	ANPEP
ENSG00000130052	0.447617	STARD8
ENSG00000196411	0.44733	EPHB4
ENSG00000158813	0.447163	EDA
ENSG00000184678	0.447104	H2BC21
ENSG00000122591	0.44695	HYCC1
ENSG00000067177	0.446669	PHKA1
ENSG00000112280	0.446608	COL9A1
ENSG00000142632	0.446591	ARHGEF19
ENSG00000003436	0.44597	TFPI
ENSG00000129654	0.44571	FOXJ1
ENSG00000152207	0.445682	CYSLTR2
ENSG00000136235	0.445676	GPNMB
ENSG00000198712	0.445408	MT-CO2
ENSG00000184005	0.445398	ST6GALNAC3
ENSG00000211459	0.44511	MT-RNR1
ENSG00000101868	0.44473	POLA1
ENSG00000174705	0.444481	SH3PXD2B
ENSG00000174032	0.443507	SLC25A30
ENSG00000163840	0.443247	DTX3L
ENSG00000067141	0.443169	NEO1
ENSG00000146005	0.442932	PSD2
ENSG00000198719	0.442825	DLL1
ENSG00000164574	0.442691	GALNT10
ENSG00000137713	0.442609	PPP2R1B
ENSG00000143171	0.44233	RXRG
ENSG00000129422	0.442051	MTUS1
ENSG00000203797	0.441798	DDO
ENSG00000016402	0.441542	IL20RA
ENSG00000163297	0.441493	ANTXR2
ENSG00000282608	0.441362	ADORA3
ENSG00000124570	0.44121	SERPINB6
ENSG00000127920	0.441193	GNG11
ENSG00000081320	0.441106	STK17B
ENSG00000136048	0.44108	DRAM1
ENSG00000158865	0.440866	SLC5A11
ENSG00000157554	0.440622	ERG
ENSG00000178104	0.440578	PDE4DIP
ENSG00000231768	0.440577	LINC01354
ENSG00000101871	0.440296	MID1
ENSG00000260549	0.440206	MT1L
ENSG00000092531	0.440176	SNAP23
ENSG00000112276	0.439846	BVES
ENSG00000164039	0.439827	BDH2
ENSG00000111783	0.439522	RFX4
ENSG00000119139	0.43938	TJP2
ENSG00000143514	0.439257	TP53BP2
ENSG00000130024	0.438969	PHF10
ENSG00000038210	0.438948	PI4K2B
ENSG00000198959	0.438627	TGM2
ENSG00000146966	0.438459	DENND2A
ENSG00000118496	0.438372	FBXO30
ENSG00000172201	0.438296	ID4
ENSG00000055070	0.43773	SZRD1
ENSG00000165175	0.437562	MID1IP1
ENSG00000089356	0.437197	FXYD3
ENSG00000116815	0.437185	CD58
ENSG00000083444	0.43714	PLOD1
ENSG00000103540	0.436894	CCP110
ENSG00000175287	0.436885	PHYHD1
ENSG00000276550	0.436881	HERC2P2
ENSG00000213654	0.436877	GPSM3
ENSG00000137491	0.43621	SLCO2B1
ENSG00000179348	0.435751	GATA2
ENSG00000213694	0.435707	S1PR3
ENSG00000076053	0.435658	RBM7
ENSG00000138685	0.435213	FGF2
ENSG00000167565	0.434651	SERTAD3
ENSG00000070778	0.434476	PTPN21
ENSG00000123560	0.433907	PLP1
ENSG00000071967	0.433906	CYBRD1
ENSG00000104313	0.43388	EYA1
ENSG00000254726	0.433806	MEX3A
ENSG00000213390	0.4337	ARHGAP19
ENSG00000103852	0.433389	TTC23
ENSG00000095739	0.433163	BAMBI
ENSG00000196205	0.432993	EEF1A1P5
ENSG00000084453	0.432749	SLCO1A2
ENSG00000197324	0.432366	LRP10
ENSG00000257093	0.432239	DENND11
ENSG00000079215	0.432226	SLC1A3
ENSG00000150275	0.432201	PCDH15
ENSG00000152292	0.432095	SH2D6
ENSG00000104067	0.432072	TJP1
ENSG00000139567	0.43176	ACVRL1
ENSG00000142227	0.431696	EMP3
ENSG00000198786	0.431691	MT-ND5
ENSG00000122862	0.43162	SRGN
ENSG00000143952	0.431299	VPS54
ENSG00000168938	0.431098	PPIC
ENSG00000117318	0.430907	ID3
ENSG00000198682	0.430899	PAPSS2
ENSG00000105137	0.430841	SYDE1
ENSG00000163406	0.430692	SLC15A2
ENSG00000164976	0.430548	MYORG
ENSG00000110900	0.430536	TSPAN11
ENSG00000185022	0.430436	MAFF
ENSG00000179604	0.430292	CDC42EP4
ENSG00000164117	0.430285	FBXO8
ENSG00000120889	0.430083	TNFRSF10B
ENSG00000181450	0.429886	ZNF678
ENSG00000134352	0.429714	IL6ST
ENSG00000155760	0.429339	FZD7
ENSG00000145794	0.429192	MEGF10
ENSG00000080200	0.429167	CRYBG3
ENSG00000241839	0.429119	PLEKHO2
ENSG00000104447	0.428991	TRPS1
ENSG00000198805	0.428859	PNP
ENSG00000138835	0.428491	RGS3
ENSG00000164889	0.428357	SLC4A2
ENSG00000046889	0.42821	PREX2
ENSG00000147862	0.428119	NFIB
ENSG00000100485	0.427943	SOS2
ENSG00000019991	0.427789	HGF
ENSG00000147027	0.427681	TMEM47
ENSG00000147853	0.427489	AK3
ENSG00000196767	0.42718	POU3F4
ENSG00000106571	0.426885	GLI3
ENSG00000119280	0.426767	C1orf198
ENSG00000169715	0.426757	MT1E
ENSG00000047617	0.426658	ANO2
ENSG00000178878	0.426526	APOLD1
ENSG00000188613	0.426452	NANOS1
ENSG00000125871	0.426408	MGME1
ENSG00000137962	0.426287	ARHGAP29
ENSG00000085719	0.426226	CPNE3
ENSG00000165512	0.426188	ZNF22
ENSG00000088836	0.426002	SLC4A11
ENSG00000160219	0.425986	GAB3
ENSG00000107779	0.425984	BMPR1A
ENSG00000126803	0.425889	HSPA2
ENSG00000147872	0.425887	PLIN2
ENSG00000141506	0.425699	PIK3R5
ENSG00000151552	0.425681	QDPR
ENSG00000144909	0.425264	OSBPL11
ENSG00000138794	0.425032	CASP6
ENSG00000265972	0.424664	TXNIP
ENSG00000143384	0.424577	MCL1
ENSG00000158201	0.424444	ABHD3
ENSG00000224795	0.424118	NTM-AS1
ENSG00000204301	0.423925	NOTCH4
ENSG00000000971	0.423725	CFH
ENSG00000212907	0.423362	MT-ND4L
ENSG00000137509	0.423272	PRCP
ENSG00000172493	0.423076	AFF1
ENSG00000172164	0.423013	SNTB1
ENSG00000153162	0.422892	BMP6
ENSG00000095209	0.422693	TMEM38B
ENSG00000121691	0.422463	CAT
ENSG00000129566	0.421865	TEP1
ENSG00000107897	0.421725	ACBD5
ENSG00000163346	0.421313	PBXIP1
ENSG00000138449	0.421279	SLC40A1
ENSG00000158352	0.421253	SHROOM4
ENSG00000141232	0.421134	TOB1
ENSG00000149451	0.42109	ADAM33
ENSG00000170653	0.420689	ATF7
ENSG00000137767	0.420673	SQOR
ENSG00000196839	0.420608	ADA
ENSG00000133800	0.420497	LYVE1
ENSG00000104728	0.419633	ARHGEF10
ENSG00000100234	0.419603	TIMP3
ENSG00000170439	0.419284	METTL7B
ENSG00000101972	0.41925	STAG2
ENSG00000186635	0.419243	ARAP1
ENSG00000049245	0.418901	VAMP3
ENSG00000129151	0.418899	BBOX1
ENSG00000270629	0.418804	NBPF14
ENSG00000136160	0.418748	EDNRB
ENSG00000197943	0.418306	PLCG2
ENSG00000006042	0.418016	TMEM98
ENSG00000013441	0.417902	CLK1
ENSG00000067066	0.417893	SP100
ENSG00000111846	0.41761	GCNT2
ENSG00000247982	0.417604	LINC00926
ENSG00000165476	0.417591	REEP3
ENSG00000115112	0.417584	TFCP2L1
ENSG00000164649	0.417438	CDCA7L
ENSG00000144837	0.417371	PLA1A
ENSG00000164344	0.417325	KLKB1
ENSG00000091879	0.41729	ANGPT2
ENSG00000092621	0.416822	PHGDH
ENSG00000126016	0.416657	AMOT
ENSG00000137936	0.416634	BCAR3
ENSG00000206053	0.416629	JPT2
ENSG00000165389	0.416609	SPTSSA
ENSG00000169504	0.416586	CLIC4
ENSG00000198417	0.416472	MT1F
ENSG00000175895	0.415924	PLEKHF2
ENSG00000119630	0.415878	PGF
ENSG00000196739	0.415584	COL27A1
ENSG00000168268	0.415457	NT5DC2
ENSG00000245532	0.415387	NEAT1
ENSG00000205364	0.414959	MT1M
ENSG00000134532	0.414917	SOX5
ENSG00000139737	0.414659	SLAIN1
ENSG00000145246	0.413718	ATP10D
ENSG00000172671	0.413594	ZFAND4
ENSG00000104205	0.413471	SGK3
ENSG00000125398	0.412834	SOX9
ENSG00000184014	0.412718	DENND5A
ENSG00000118785	0.412362	SPP1
ENSG00000081479	0.412281	LRP2
ENSG00000100441	0.41223	KHNYN
ENSG00000124224	0.412083	PPP4R1L
ENSG00000128917	0.412036	DLL4
ENSG00000113140	0.411946	SPARC
ENSG00000161551	0.411765	ZNF577
ENSG00000121957	0.411598	GPSM2
ENSG00000158156	0.41143	XKR8
ENSG00000168918	0.411117	INPP5D
ENSG00000146112	0.411109	PPP1R18
ENSG00000155380	0.411102	SLC16A1
ENSG00000064989	0.410239	CALCRL
ENSG00000114541	0.410076	FRMD4B
ENSG00000003402	0.410038	CFLAR
ENSG00000150433	0.409845	TMEM218
ENSG00000198964	0.409819	SGMS1
ENSG00000076604	0.409731	TRAF4
ENSG00000182240	0.409596	BACE2
ENSG00000129521	0.408922	EGLN3
ENSG00000105810	0.408849	CDK6
ENSG00000128567	0.40859	PODXL
ENSG00000168246	0.408393	UBTD2
ENSG00000189190	0.408238	ZNF600
ENSG00000242808	0.408134	SOX2-OT
ENSG00000143603	0.407935	KCNN3
ENSG00000268388	0.407789	FENDRR
ENSG00000187837	0.407289	H1-2
ENSG00000133065	0.407254	SLC41A1
ENSG00000225177	0.407177	NHSL1-AS1
ENSG00000164330	0.407075	EBF1
ENSG00000137752	0.40693	CASP1
ENSG00000152689	0.406861	RASGRP3
ENSG00000153896	0.406795	ZNF599
ENSG00000172340	0.406535	SUCLG2
ENSG00000165801	0.406532	ARHGEF40
ENSG00000113916	0.406532	BCL6
ENSG00000183255	0.406378	PTTG1IP
ENSG00000132109	0.406179	TRIM21
ENSG00000130962	0.40583	PRRG1
ENSG00000197142	0.405567	ACSL5
ENSG00000114200	0.40556	BCHE
ENSG00000071991	0.405244	CDH19
ENSG00000120306	0.405193	CYSTM1
ENSG00000176046	0.405026	NUPR1
ENSG00000178996	0.404975	SNX18
ENSG00000185499	0.404762	MUC1
ENSG00000170677	0.404306	SOCS6
ENSG00000156273	0.404257	BACH1
ENSG00000132274	0.404107	TRIM22
ENSG00000155980	0.403936	KIF5A
ENSG00000001167	0.403923	NFYA
ENSG00000189067	0.403487	LITAF
ENSG00000083857	0.403419	FAT1
ENSG00000123268	0.403009	ATF1
ENSG00000177125	0.402926	ZBTB34
ENSG00000184743	0.402597	ATL3
ENSG00000136167	0.40258	LCP1
ENSG00000169604	0.40169	ANTXR1
ENSG00000132793	0.401389	LPIN3
ENSG00000186298	0.401347	PPP1CC
ENSG00000198130	0.4012	HIBCH
ENSG00000105655	0.401024	ISYNA1
ENSG00000078114	0.401016	NEBL
ENSG00000131724	0.400946	IL13RA1
ENSG00000119943	0.400682	PYROXD2
ENSG00000076716	0.400466	GPC4
ENSG00000060749	0.400389	QSER1
ENSG00000144476	0.400358	ACKR3
ENSG00000166224	0.399919	SGPL1
ENSG00000134215	0.399381	VAV3
ENSG00000124215	0.399333	CDH26
ENSG00000130413	0.398993	STK33
ENSG00000126860	0.39883	EVI2A
ENSG00000137076	0.398708	TLN1
ENSG00000170370	0.398556	EMX2
ENSG00000143891	0.398246	GALM
ENSG00000120129	0.398202	DUSP1
ENSG00000147421	0.397674	HMBOX1
ENSG00000181019	0.397184	NQO1
ENSG00000189184	0.396894	PCDH18
ENSG00000141540	0.39675	TTYH2
ENSG00000153721	0.396327	CNKSR3
ENSG00000135540	0.396048	NHSL1
ENSG00000169302	0.395929	STK32A
ENSG00000113504	0.395738	SLC12A7
ENSG00000076555	0.395673	ACACB
ENSG00000149257	0.395397	SERPINH1
ENSG00000154380	0.395353	ENAH
ENSG00000116132	0.395302	PRRX1
ENSG00000147437	0.395204	GNRH1
ENSG00000167191	0.394937	GPRC5B
ENSG00000228393	0.394812	LINC01004
ENSG00000139292	0.394752	LGR5
ENSG00000125753	0.394672	VASP
ENSG00000137273	0.394398	FOXF2
ENSG00000106278	0.394363	PTPRZ1
ENSG00000197712	0.394143	FAM114A1
ENSG00000138696	0.394141	BMPR1B
ENSG00000140848	0.394097	CPNE2
ENSG00000104472	0.39396	CHRAC1
ENSG00000115183	0.393823	TANC1
ENSG00000151239	0.393602	TWF1
ENSG00000089327	0.39337	FXYD5
ENSG00000189221	0.393209	MAOA
ENSG00000136044	0.393149	APPL2
ENSG00000204381	0.39307	LAYN
ENSG00000117115	0.392851	PADI2
ENSG00000167601	0.392751	AXL
ENSG00000142627	0.392546	EPHA2
ENSG00000101347	0.392544	SAMHD1
ENSG00000133639	0.392497	BTG1
ENSG00000205927	0.392471	OLIG2
ENSG00000012660	0.392306	ELOVL5
ENSG00000145907	0.39226	G3BP1
ENSG00000163083	0.392244	INHBB
ENSG00000185920	0.392171	PTCH1
ENSG00000160447	0.392163	PKN3
ENSG00000138867	0.392061	GUCD1
ENSG00000123609	0.392011	NMI
ENSG00000184007	0.391781	PTP4A2
ENSG00000185885	0.391645	IFITM1
ENSG00000104419	0.391426	NDRG1
ENSG00000108515	0.39113	ENO3
ENSG00000148204	0.391064	CRB2
ENSG00000186350	0.390892	RXRA
ENSG00000141934	0.390773	PLPP2
ENSG00000152518	0.390707	ZFP36L2
ENSG00000166682	0.390682	TMPRSS5
ENSG00000213445	0.39037	SIPA1
ENSG00000033327	0.390135	GAB2
ENSG00000104219	0.389811	ZDHHC2
ENSG00000143409	0.38964	MINDY1
ENSG00000012124	0.389563	CD22
ENSG00000115935	0.388998	WIPF1
ENSG00000198727	0.388699	MT-CYB
ENSG00000131196	0.38844	NFATC1
ENSG00000166689	0.388327	PLEKHA7
ENSG00000153071	0.388186	DAB2
ENSG00000177283	0.387602	FZD8
ENSG00000106404	0.38754	CLDN15
ENSG00000183888	0.387342	SRARP
ENSG00000023697	0.38733	DERA
ENSG00000173269	0.387055	MMRN2
ENSG00000183196	0.386586	CHST6
ENSG00000125703	0.386455	ATG4C
ENSG00000129515	0.386405	SNX6
ENSG00000055208	0.386229	TAB2
ENSG00000167315	0.385743	ACAA2
ENSG00000183621	0.385602	ZNF438
ENSG00000177469	0.385569	CAVIN1
ENSG00000171444	0.38536	MCC
ENSG00000163659	0.385264	TIPARP
ENSG00000197496	0.385182	SLC2A10
ENSG00000197291	0.38508	RAMP2-AS1
ENSG00000169813	0.38504	HNRNPF
ENSG00000145623	0.384478	OSMR
ENSG00000141338	0.384407	ABCA8
ENSG00000261716	0.384383	H2BC20P
ENSG00000168566	0.384313	SNRNP48
ENSG00000007866	0.384263	TEAD3
ENSG00000271601	0.383941	LIX1L
ENSG00000196935	0.383732	SRGAP1
ENSG00000163235	0.383696	TGFA
ENSG00000167895	0.383551	TMC8
ENSG00000135473	0.383364	PAN2
ENSG00000108854	0.383185	SMURF2
ENSG00000171860	0.383022	C3AR1
ENSG00000126561	0.382988	STAT5A
ENSG00000198886	0.382975	MT-ND4
ENSG00000099194	0.382872	SCD
ENSG00000138346	0.382756	DNA2
ENSG00000155363	0.382522	MOV10
ENSG00000186439	0.382383	TRDN
ENSG00000167723	0.382282	TRPV3
ENSG00000141646	0.382023	SMAD4
ENSG00000158710	0.381967	TAGLN2
ENSG00000104870	0.381772	FCGRT
ENSG00000164761	0.381711	TNFRSF11B
ENSG00000281404	0.381513	LINC01176
ENSG00000168264	0.381442	IRF2BP2
ENSG00000181804	0.381387	SLC9A9
ENSG00000138448	0.381374	ITGAV
ENSG00000140968	0.381251	IRF8
ENSG00000068976	0.381242	PYGM
ENSG00000154678	0.380982	PDE1C
ENSG00000112139	0.380944	MDGA1
ENSG00000027697	0.380858	IFNGR1
ENSG00000144228	0.380828	SPOPL
ENSG00000173039	0.38064	RELA
ENSG00000146409	0.380576	SLC18B1
ENSG00000126804	0.38038	ZBTB1
ENSG00000132825	0.380202	PPP1R3D
ENSG00000135917	0.379964	SLC19A3
ENSG00000145431	0.379885	PDGFC
ENSG00000167785	0.37985	ZNF558
ENSG00000083168	0.37954	KAT6A
ENSG00000146859	0.37948	TMEM140
ENSG00000066468	0.379444	FGFR2
ENSG00000008294	0.379426	SPAG9
ENSG00000026025	0.379015	VIM
ENSG00000102007	0.379013	PLP2
ENSG00000108381	0.379004	ASPA
ENSG00000109911	0.378988	ELP4
ENSG00000155111	0.378632	CDK19
ENSG00000121039	0.37862	RDH10
ENSG00000148730	0.378611	EIF4EBP2
ENSG00000134508	0.378532	CABLES1
ENSG00000164402	0.37843	SEPTIN8
ENSG00000078549	0.3784	ADCYAP1R1
ENSG00000120162	0.378208	MOB3B
ENSG00000077943	0.37819	ITGA8
ENSG00000197841	0.37809	ZNF181
ENSG00000100227	0.378026	POLDIP3
ENSG00000139352	0.378004	ASCL1
ENSG00000066056	0.377986	TIE1
ENSG00000136114	0.377944	THSD1
ENSG00000204592	0.377842	HLA-E
ENSG00000101144	0.377659	BMP7
ENSG00000156313	0.377351	RPGR
ENSG00000204580	0.377332	DDR1
ENSG00000182158	0.377256	CREB3L2
ENSG00000107738	0.3771	VSIR
ENSG00000243927	0.377009	MRPS6
ENSG00000104611	0.376971	SH2D4A
ENSG00000169554	0.376955	ZEB2
ENSG00000139668	0.376902	WDFY2
ENSG00000135365	0.376783	PHF21A
ENSG00000154124	0.376624	OTULIN
ENSG00000157890	0.376105	MEGF11
ENSG00000106078	0.375908	COBL
ENSG00000156162	0.375722	DPY19L4
ENSG00000028116	0.375678	VRK2
ENSG00000135272	0.375138	MDFIC
ENSG00000134873	0.374964	CLDN10
ENSG00000157227	0.374708	MMP14
ENSG00000124782	0.374625	RREB1
ENSG00000143418	0.374357	CERS2
ENSG00000205978	0.37426	NYNRIN
ENSG00000112312	0.374082	GMNN
ENSG00000142910	0.374057	TINAGL1
ENSG00000167107	0.37396	ACSF2
ENSG00000111328	0.373812	CDK2AP1
ENSG00000143337	0.373791	TOR1AIP1
ENSG00000254087	0.373664	LYN
ENSG00000115993	0.373606	TRAK2
ENSG00000138029	0.373533	HADHB
ENSG00000065361	0.373406	ERBB3
ENSG00000154783	0.373249	FGD5
ENSG00000066027	0.373008	PPP2R5A
ENSG00000116679	0.372868	IVNS1ABP
ENSG00000174306	0.372844	ZHX3
ENSG00000185437	0.372786	SH3BGR
ENSG00000166710	0.372464	B2M
ENSG00000102032	0.371884	RENBP
ENSG00000118777	0.371848	ABCG2
ENSG00000097033	0.371514	SH3GLB1
ENSG00000101017	0.371428	CD40
ENSG00000122122	0.371392	SASH3
ENSG00000177464	0.371321	GPR4
ENSG00000149782	0.370998	PLCB3
ENSG00000114978	0.370635	MOB1A
ENSG00000085063	0.370423	CD59
ENSG00000185432	0.370418	METTL7A
ENSG00000087245	0.370252	MMP2
ENSG00000132842	0.370203	AP3B1
ENSG00000011198	0.370154	ABHD5
ENSG00000198087	0.370121	CD2AP
ENSG00000169439	0.370104	SDC2
ENSG00000100365	0.370016	NCF4
ENSG00000012983	0.369976	MAP4K5
ENSG00000164199	0.369773	ADGRV1
ENSG00000116016	0.369515	EPAS1
ENSG00000138413	0.369311	IDH1
ENSG00000189058	0.369	APOD
ENSG00000164741	0.368635	DLC1
ENSG00000177425	0.368318	PAWR
ENSG00000103710	0.368008	RASL12
ENSG00000155659	0.367917	VSIG4
ENSG00000068001	0.367888	HYAL2
ENSG00000107249	0.367835	GLIS3
ENSG00000105856	0.367798	HBP1
ENSG00000180370	0.367741	PAK2
ENSG00000150782	0.367505	IL18
ENSG00000235750	0.367468	KIAA0040
ENSG00000187164	0.367453	SHTN1
ENSG00000140497	0.367298	SCAMP2
ENSG00000175832	0.36727	ETV4
ENSG00000198604	0.367077	BAZ1A
ENSG00000165025	0.367056	SYK
ENSG00000137393	0.366772	RNF144B
ENSG00000197093	0.366522	GAL3ST4
ENSG00000145390	0.366517	USP53
ENSG00000160801	0.36609	PTH1R
ENSG00000163909	0.366033	HEYL
ENSG00000124440	0.36598	HIF3A
ENSG00000096746	0.365722	HNRNPH3
ENSG00000198081	0.365547	ZBTB14
ENSG00000198938	0.365474	MT-CO3
ENSG00000164684	0.365321	ZNF704
ENSG00000079482	0.364762	OPHN1
ENSG00000135766	0.364569	EGLN1
ENSG00000104365	0.364468	IKBKB
ENSG00000072952	0.364382	IRAG1
ENSG00000005243	0.364341	COPZ2
ENSG00000154930	0.364114	ACSS1
ENSG00000274118	0.364099	Y_RNA
ENSG00000173905	0.364071	GOLIM4
ENSG00000171885	0.363826	AQP4
ENSG00000237441	0.363743	RGL2
ENSG00000124226	0.363695	RNF114
ENSG00000158373	0.363259	H2BC5
ENSG00000051620	0.363186	HEBP2
ENSG00000205213	0.363144	LGR4
ENSG00000135773	0.362895	CAPN9
ENSG00000158195	0.362811	WASF2
ENSG00000172572	0.362516	PDE3A
ENSG00000136830	0.362431	NIBAN2
ENSG00000147592	0.362423	LACTB2
ENSG00000197329	0.36237	PELI1
ENSG00000089041	0.362364	P2RX7
ENSG00000182963	0.3622	GJC1
ENSG00000172936	0.362193	MYD88
ENSG00000142102	0.36218	PGGHG
ENSG00000174749	0.361837	FAM241A
ENSG00000112079	0.361827	STK38
ENSG00000107736	0.361666	CDH23
ENSG00000073712	0.361653	FERMT2
ENSG00000203805	0.361458	PLPP4
ENSG00000119900	0.361395	OGFRL1
ENSG00000281026	0.361344	N4BP2L2-IT2
ENSG00000096696	0.361332	DSP
ENSG00000158467	0.361097	AHCYL2
ENSG00000185811	0.36108	IKZF1
ENSG00000238276	0.360586	LINC02944
ENSG00000000003	0.360579	TSPAN6
ENSG00000228716	0.360055	DHFR
ENSG00000147065	0.360011	MSN
ENSG00000169247	0.359945	SH3TC2
ENSG00000176641	0.359766	RNF152
ENSG00000115604	0.359478	IL18R1
ENSG00000130449	0.359369	ZSWIM6
ENSG00000138964	0.359319	PARVG
ENSG00000135362	0.359166	PRR5L
ENSG00000158715	0.35911	SLC45A3
ENSG00000112893	0.359097	MAN2A1
ENSG00000160685	0.358957	ZBTB7B
ENSG00000232044	0.358733	SILC1
ENSG00000163239	0.358676	TDRD10
ENSG00000202198	0.358611	7SK
ENSG00000095397	0.358552	WHRN
ENSG00000119922	0.358389	IFIT2
ENSG00000154721	0.35832	JAM2
ENSG00000005889	0.358319	ZFX
ENSG00000180263	0.357972	FGD6
ENSG00000100802	0.357951	C14orf93
ENSG00000056487	0.357822	PHF21B
ENSG00000136826	0.357155	KLF4
ENSG00000144214	0.357123	LYG1
ENSG00000168899	0.357025	VAMP5
ENSG00000125144	0.356877	MT1G
ENSG00000143416	0.356708	SELENBP1
ENSG00000121933	0.35668	TMIGD3
ENSG00000125148	0.356638	MT2A
ENSG00000075539	0.35636	FRYL
ENSG00000236778	0.356216	INTS6-AS1
ENSG00000130958	0.356005	SLC35D2
ENSG00000134042	0.356	MRO
ENSG00000234224	0.355532	TMEM229A
ENSG00000173546	0.355367	CSPG4
ENSG00000160191	0.355057	PDE9A
ENSG00000227544	0.354933	LINC03013
ENSG00000187049	0.354898	TMEM216
ENSG00000118523	0.35448	CCN2
ENSG00000131873	0.354452	CHSY1
ENSG00000124181	0.354351	PLCG1
ENSG00000267519	0.354269	MIR23AHG
ENSG00000028137	0.354227	TNFRSF1B
ENSG00000105227	0.354218	PRX
ENSG00000151726	0.353986	ACSL1
ENSG00000264522	0.353702	OTUD7B
ENSG00000198826	0.35329	ARHGAP11A
ENSG00000106799	0.352934	TGFBR1
ENSG00000135736	0.352919	CCDC102A
ENSG00000166478	0.352828	ZNF143
ENSG00000001629	0.352763	ANKIB1
ENSG00000004534	0.352347	RBM6
ENSG00000134531	0.352126	EMP1
ENSG00000047644	0.352083	WWC3
ENSG00000077238	0.352046	IL4R
ENSG00000183765	0.351746	CHEK2
ENSG00000188313	0.351694	PLSCR1
ENSG00000010610	0.351632	CD4
ENSG00000144847	0.351539	IGSF11
ENSG00000150281	0.351444	CTF1
ENSG00000205403	0.351424	CFI
ENSG00000257103	0.351334	LSM14A
ENSG00000180198	0.351287	RCC1
ENSG00000198744	0.351178	MTCO3P12
ENSG00000198156	0.350889	NPIPB6
ENSG00000047365	0.350874	ARAP2
ENSG00000141179	0.350761	PCTP
ENSG00000117394	0.350671	SLC2A1
ENSG00000134533	0.350454	RERG
ENSG00000266916	0.350256	ZNF793-AS1
ENSG00000224189	0.350021	HAGLR
ENSG00000157483	0.349935	MYO1E
ENSG00000111859	0.349926	NEDD9
ENSG00000088451	0.349921	TGDS
ENSG00000130066	0.349626	SAT1
ENSG00000166295	0.349562	ANAPC16
ENSG00000173041	0.349497	ZNF680
ENSG00000198113	0.349317	TOR4A
ENSG00000140853	0.349258	NLRC5
ENSG00000132196	0.349176	HSD17B7
ENSG00000185088	0.349147	RPS27L
ENSG00000117594	0.348974	HSD11B1
ENSG00000198876	0.348669	DCAF12
ENSG00000225697	0.348333	SLC26A6
ENSG00000080493	0.348199	SLC4A4
ENSG00000214189	0.348145	ZNF788P
ENSG00000140450	0.348052	ARRDC4
ENSG00000018625	0.348014	ATP1A2
ENSG00000137819	0.347905	PAQR5
ENSG00000139263	0.347862	LRIG3
ENSG00000104518	0.347543	GSDMD
ENSG00000155729	0.3474	KCTD18
ENSG00000174804	0.347044	FZD4
ENSG00000166068	0.346846	SPRED1
ENSG00000276045	0.346844	ORAI1
ENSG00000229344	0.346832	MTCO2P12
ENSG00000251429	0.34683	AIDAP2
ENSG00000066855	0.346827	MTFR1
ENSG00000140682	0.346823	TGFB1I1
ENSG00000180917	0.346768	CMTR2
ENSG00000157869	0.346759	RAB28
ENSG00000137462	0.346153	TLR2
ENSG00000008394	0.346037	MGST1
ENSG00000105366	0.345953	SIGLEC8
ENSG00000110077	0.345804	MS4A6A
ENSG00000172733	0.345774	PURG
ENSG00000206337	0.345638	HCP5
ENSG00000105281	0.345634	SLC1A5
ENSG00000127947	0.34551	PTPN12
ENSG00000173451	0.34543	THAP2
ENSG00000271383	0.345365	NBPF19
ENSG00000173706	0.345356	HEG1
ENSG00000170175	0.345261	CHRNB1
ENSG00000145386	0.34523	CCNA2
ENSG00000246022	0.345194	ALDH1L1-AS2
ENSG00000196159	0.345129	FAT4
ENSG00000213928	0.345011	IRF9
ENSG00000212694	0.344645	LINC01089
ENSG00000158169	0.344374	FANCC
ENSG00000162600	0.344061	OMA1
ENSG00000124508	0.343998	BTN2A2
ENSG00000171659	0.343909	GPR34
ENSG00000261701	0.343504	HPR
ENSG00000065243	0.343458	PKN2
ENSG00000198538	0.343411	ZNF28
ENSG00000228624	0.343378	HDAC2-AS2
ENSG00000197965	0.343191	MPZL1
ENSG00000163785	0.34297	RYK
ENSG00000128915	0.342935	ICE2
ENSG00000087842	0.342693	PIR
ENSG00000138376	0.3426	BARD1
ENSG00000197879	0.342504	MYO1C
ENSG00000151233	0.342416	GXYLT1
ENSG00000121742	0.342414	GJB6
ENSG00000166225	0.342171	FRS2
ENSG00000071246	0.342159	VASH1
ENSG00000136960	0.342025	ENPP2
ENSG00000131386	0.341739	GALNT15
ENSG00000161791	0.341699	FMNL3
ENSG00000148734	0.341278	NPFFR1
ENSG00000155850	0.341255	SLC26A2
ENSG00000170425	0.340829	ADORA2B
ENSG00000163605	0.340768	PPP4R2
ENSG00000176771	0.340721	NCKAP5
ENSG00000152953	0.340617	STK32B
ENSG00000224470	0.340437	ATXN1L
ENSG00000147050	0.34035	KDM6A
ENSG00000144579	0.340262	CTDSP1
ENSG00000136144	0.340135	RCBTB1
ENSG00000164035	0.340053	EMCN
ENSG00000173218	0.339896	VANGL1
ENSG00000151012	0.339887	SLC7A11
ENSG00000257815	0.339856	PRANCR
ENSG00000213398	0.339684	LCAT
ENSG00000054654	0.339614	SYNE2
ENSG00000144791	0.339592	LIMD1
ENSG00000165633	0.339513	VSTM4
ENSG00000149212	0.339398	SESN3
ENSG00000187735	0.339397	TCEA1
ENSG00000168497	0.339395	CAVIN2
ENSG00000137502	0.339338	RAB30
ENSG00000173926	0.339309	MARCHF3
ENSG00000177932	0.339241	ZNF354C
ENSG00000165195	0.33923	PIGA
ENSG00000102158	0.339216	MAGT1
ENSG00000107815	0.339079	TWNK
ENSG00000227671	0.338739	ZNF731P
ENSG00000121644	0.338598	DESI2
ENSG00000117519	0.338585	CNN3
ENSG00000172469	0.338144	MANEA
ENSG00000100796	0.337917	PPP4R3A
ENSG00000010327	0.337877	STAB1
ENSG00000008405	0.337819	CRY1
ENSG00000130158	0.33781	DOCK6
ENSG00000059378	0.337604	PARP12
ENSG00000073350	0.337435	LLGL2
ENSG00000128309	0.337404	MPST
ENSG00000154493	0.337281	C10orf90
ENSG00000100504	0.337016	PYGL
ENSG00000198763	0.336984	MT-ND2
ENSG00000112144	0.336859	CILK1
ENSG00000197724	0.336831	PHF2
ENSG00000177575	0.336629	CD163
ENSG00000253352	0.336613	TUG1
ENSG00000117592	0.336524	PRDX6
ENSG00000068697	0.336462	LAPTM4A
ENSG00000178573	0.336382	MAF
ENSG00000168310	0.336229	IRF2
ENSG00000119655	0.336147	NPC2
ENSG00000168152	0.336031	THAP9
ENSG00000166016	0.336023	ABTB2
ENSG00000090060	0.335604	PAPOLA
ENSG00000133104	0.335301	SPART
ENSG00000159873	0.33525	CCDC117
ENSG00000011114	0.335054	BTBD7
ENSG00000143570	0.335049	SLC39A1
ENSG00000100181	0.33492	TPTEP1
ENSG00000092969	0.334885	TGFB2
ENSG00000112773	0.334881	TENT5A
ENSG00000091513	0.334778	TF
ENSG00000085563	0.334663	ABCB1
ENSG00000065413	0.334635	ANKRD44
ENSG00000065320	0.33449	NTN1
ENSG00000112343	0.333878	TRIM38
ENSG00000007384	0.333851	RHBDF1
ENSG00000281332	0.333741	LINC00997
ENSG00000142611	0.333609	PRDM16
ENSG00000157191	0.333574	NECAP2
ENSG00000070018	0.333421	LRP6
ENSG00000099139	0.333232	PCSK5
ENSG00000224383	0.333208	PRR29
ENSG00000197771	0.333136	MCMBP
ENSG00000154734	0.33291	ADAMTS1
ENSG00000175029	0.332529	CTBP2
ENSG00000182718	0.332189	ANXA2
ENSG00000168887	0.332135	C2orf68
ENSG00000141639	0.332052	MAPK4
ENSG00000173193	0.331843	PARP14
ENSG00000055609	0.331802	KMT2C
ENSG00000147533	0.33168	GOLGA7
ENSG00000215452	0.331403	ZNF663P
ENSG00000198914	0.331256	POU3F3
ENSG00000186340	0.331079	THBS2
ENSG00000114993	0.330925	RTKN
ENSG00000229320	0.330654	KRT8P12
ENSG00000181026	0.330626	AEN
ENSG00000162645	0.330543	GBP2
ENSG00000188493	0.330246	ACTMAP
ENSG00000123066	0.33023	MED13L
ENSG00000111666	0.330193	CHPT1
ENSG00000075275	0.330015	CELSR1
ENSG00000158711	0.329703	ELK4
ENSG00000165097	0.329693	KDM1B
ENSG00000143970	0.329605	ASXL2
ENSG00000162616	0.329595	DNAJB4
ENSG00000182185	0.329499	RAD51B
ENSG00000236859	0.329452	NIFK-AS1
ENSG00000176438	0.329361	SYNE3
ENSG00000077942	0.328927	FBLN1
ENSG00000181264	0.328545	TLCD5
ENSG00000181449	0.328486	SOX2
ENSG00000177697	0.328474	CD151
ENSG00000124479	0.328433	NDP
ENSG00000181315	0.328273	ZNF322
ENSG00000180769	0.328198	WDFY3-AS2
ENSG00000235387	0.328167	SPAAR
ENSG00000102287	0.327987	GABRE
ENSG00000117266	0.327217	CDK18
ENSG00000152620	0.327108	NADK2
ENSG00000069493	0.326894	CLEC2D
ENSG00000058673	0.326686	ZC3H11A
ENSG00000095585	0.326591	BLNK
ENSG00000084073	0.326476	ZMPSTE24
ENSG00000101605	0.326472	MYOM1
ENSG00000168487	0.325726	BMP1
ENSG00000160285	0.325699	LSS
ENSG00000135046	0.325536	ANXA1
ENSG00000132840	0.325454	BHMT2
ENSG00000082196	0.325336	C1QTNF3
ENSG00000183160	0.325149	TMEM119
ENSG00000081052	0.325036	COL4A4
ENSG00000101493	0.324859	ZNF516
ENSG00000123243	0.324554	ITIH5
ENSG00000198948	0.324481	MFAP3L
ENSG00000137404	0.324444	NRM
ENSG00000165810	0.32431	BTNL9
ENSG00000112309	0.324308	B3GAT2
ENSG00000171100	0.324144	MTM1
ENSG00000086062	0.323901	B4GALT1
ENSG00000101844	0.323847	ATG4A
ENSG00000189079	0.323713	ARID2
ENSG00000128791	0.323701	TWSG1
ENSG00000181381	0.323425	DDX60L
ENSG00000244617	0.32337	ASPRV1
ENSG00000120278	0.323289	PLEKHG1
ENSG00000130309	0.32327	COLGALT1
ENSG00000198001	0.323241	IRAK4
ENSG00000047849	0.323058	MAP4
ENSG00000147883	0.32293	CDKN2B
ENSG00000153140	0.322889	CETN3
ENSG00000107719	0.322879	PALD1
ENSG00000110876	0.322802	SELPLG
ENSG00000157240	0.322404	FZD1
ENSG00000115267	0.322335	IFIH1
ENSG00000158406	0.322285	H4C8
ENSG00000115282	0.321916	TTC31
ENSG00000187266	0.321552	EPOR
ENSG00000184304	0.321532	PRKD1
ENSG00000117500	0.32137	TMED5
ENSG00000135837	0.321367	CEP350
ENSG00000168795	0.32127	ZBTB5
ENSG00000087903	0.321051	RFX2
ENSG00000197977	0.320961	ELOVL2
ENSG00000064300	0.320848	NGFR
ENSG00000180353	0.320844	HCLS1
ENSG00000143321	0.320803	HDGF
ENSG00000174718	0.320474	RESF1
ENSG00000115318	0.320252	LOXL3
ENSG00000100242	0.320244	SUN2
ENSG00000100532	0.32	CGRRF1
ENSG00000075420	0.319965	FNDC3B
ENSG00000087086	0.319919	FTL
ENSG00000131400	0.319909	NAPSA
ENSG00000143995	0.319826	MEIS1
ENSG00000119537	0.319793	KDSR
ENSG00000165795	0.319221	NDRG2
ENSG00000155629	0.319119	PIK3AP1
ENSG00000101190	0.319065	TCFL5
ENSG00000074047	0.318996	GLI2
ENSG00000185697	0.318978	MYBL1
ENSG00000176142	0.31893	TMEM39A
ENSG00000050405	0.318733	LIMA1
ENSG00000188763	0.318691	FZD9
ENSG00000116962	0.318628	NID1
ENSG00000214194	0.318617	SMIM30
ENSG00000097007	0.318374	ABL1
ENSG00000163629	0.318272	PTPN13
ENSG00000078596	0.318051	ITM2A
ENSG00000220842	0.318027	RPL21P16
ENSG00000135363	0.317895	LMO2
ENSG00000113300	0.317733	CNOT6
ENSG00000099954	0.31752	CECR2
ENSG00000197892	0.317427	KIF13B
ENSG00000159216	0.317331	RUNX1
ENSG00000183853	0.317276	KIRREL1
ENSG00000135929	0.31724	CYP27A1
ENSG00000146592	0.317218	CREB5
ENSG00000163132	0.317094	MSX1
ENSG00000113645	0.317042	WWC1
ENSG00000053254	0.316942	FOXN3
ENSG00000134970	0.316855	TMED7
ENSG00000178695	0.316748	KCTD12
ENSG00000001617	0.316648	SEMA3F
ENSG00000110446	0.316625	SLC15A3
ENSG00000105176	0.3166	URI1
ENSG00000116266	0.316521	STXBP3
ENSG00000089006	0.316373	SNX5
ENSG00000123427	0.316251	EEF1AKMT3
ENSG00000146425	0.316188	DYNLT1
ENSG00000198075	0.316002	SULT1C4
ENSG00000189266	0.315982	PNRC2
ENSG00000101752	0.315808	MIB1
ENSG00000066084	0.3158	DIP2B
ENSG00000163349	0.315785	HIPK1
ENSG00000078804	0.315612	TP53INP2
ENSG00000213853	0.315576	EMP2
ENSG00000132965	0.3154	ALOX5AP
ENSG00000182253	0.315304	SYNM
ENSG00000152818	0.315289	UTRN
ENSG00000213799	0.315165	ZNF845
ENSG00000111266	0.315	DUSP16
ENSG00000127951	0.314917	FGL2
ENSG00000156535	0.314888	CD109
ENSG00000167693	0.314777	NXN
ENSG00000235568	0.314681	NFAM1
ENSG00000143110	0.314536	C1orf162
ENSG00000132122	0.314484	SPATA6
ENSG00000100987	0.31415	VSX1
ENSG00000176018	0.314012	LYSMD3
ENSG00000181016	0.313865	LSMEM1
ENSG00000234899	0.313837	SOX9-AS1
ENSG00000278318	0.313633	ZNF229
ENSG00000160336	0.31336	ZNF761
ENSG00000245060	0.312877	LINC00847
ENSG00000075651	0.31283	PLD1
ENSG00000163430	0.31281	FSTL1
ENSG00000162337	0.312705	LRP5
ENSG00000258655	0.312696	ARHGAP5-AS1
ENSG00000197822	0.312542	OCLN
ENSG00000060138	0.31249	YBX3
ENSG00000188153	0.312377	COL4A5
ENSG00000170412	0.312311	GPRC5C
ENSG00000078246	0.312204	TULP3
ENSG00000213341	0.312169	CHUK
ENSG00000081059	0.312135	TCF7
ENSG00000198818	0.312032	SFT2D1
ENSG00000188641	0.311984	DPYD
ENSG00000137845	0.311909	ADAM10
ENSG00000164300	0.31158	SERINC5
ENSG00000115896	0.311271	PLCL1
ENSG00000196169	0.311126	KIF19
ENSG00000080839	0.311069	RBL1
ENSG00000095574	0.310855	IKZF5
ENSG00000077585	0.310844	GPR137B
ENSG00000137831	0.310768	UACA
ENSG00000273373	0.310764	SLC16A4-AS1
ENSG00000080573	0.31043	COL5A3
ENSG00000139289	0.310424	PHLDA1
ENSG00000083312	0.310366	TNPO1
ENSG00000059377	0.310246	TBXAS1
ENSG00000154856	0.310105	APCDD1
ENSG00000251442	0.310093	LINC01094
ENSG00000155115	0.309969	GTF3C6
ENSG00000117450	0.309674	PRDX1
ENSG00000130303	0.309668	BST2
ENSG00000062370	0.309616	ZNF112
ENSG00000143622	0.309608	RIT1
ENSG00000006652	0.309422	IFRD1
ENSG00000148516	0.309235	ZEB1
ENSG00000162407	0.309211	PLPP3
ENSG00000175899	0.309139	A2M
ENSG00000086475	0.309047	SEPHS1
ENSG00000073417	0.309041	PDE8A
ENSG00000228672	0.308992	PROB1
ENSG00000076351	0.308875	SLC46A1
ENSG00000110934	0.308729	BIN2
ENSG00000162819	0.308666	BROX
ENSG00000261556	0.308631	SMG1P7
ENSG00000169871	0.308328	TRIM56
ENSG00000125355	0.308225	TMEM255A
ENSG00000152977	0.307959	ZIC1
ENSG00000078061	0.307795	ARAF
ENSG00000146373	0.307485	RNF217
ENSG00000147874	0.307479	HAUS6
ENSG00000127418	0.306745	FGFRL1
ENSG00000077150	0.306724	NFKB2
ENSG00000197019	0.306666	SERTAD1
ENSG00000141458	0.306587	NPC1
ENSG00000168884	0.306535	TNIP2
ENSG00000164176	0.306416	EDIL3
ENSG00000150403	0.3061	TMCO3
ENSG00000117298	0.306096	ECE1
ENSG00000123104	0.305437	ITPR2
ENSG00000157107	0.305303	FCHO2
ENSG00000164171	0.305184	ITGA2
ENSG00000154330	0.30518	PGM5
ENSG00000204264	0.305039	PSMB8
ENSG00000117676	0.304998	RPS6KA1
ENSG00000109099	0.304949	PMP22
ENSG00000157510	0.304912	AFAP1L1
ENSG00000178538	0.304895	CA8
ENSG00000081237	0.30466	PTPRC
ENSG00000105122	0.304508	RASAL3
ENSG00000166734	0.30446	GOLM2
ENSG00000169299	0.304437	PGM2
ENSG00000120693	0.304136	SMAD9
ENSG00000118640	0.303891	VAMP8
ENSG00000070759	0.303835	TESK2
ENSG00000134376	0.303629	CRB1
ENSG00000213625	0.303609	LEPROT
ENSG00000165949	0.303606	IFI27
ENSG00000115109	0.303215	EPB41L5
ENSG00000012211	0.303114	PRICKLE3
ENSG00000031691	0.302928	CENPQ
ENSG00000163697	0.302892	APBB2
ENSG00000196323	0.302856	ZBTB44
ENSG00000167613	0.302834	LAIR1
ENSG00000103966	0.30276	EHD4
ENSG00000046653	0.302719	GPM6B
ENSG00000101384	0.302714	JAG1
ENSG00000196247	0.302706	ZNF107
ENSG00000115594	0.30262	IL1R1
ENSG00000161921	0.302541	CXCL16
ENSG00000082898	0.30223	XPO1
ENSG00000144468	0.302158	RHBDD1
ENSG00000139832	0.302077	RAB20
ENSG00000170775	0.302022	GPR37
ENSG00000134186	0.302004	PRPF38B
ENSG00000185532	0.301936	PRKG1
ENSG00000105939	0.301808	ZC3HAV1
ENSG00000129595	0.30171	EPB41L4A
ENSG00000132541	0.301608	RIDA
ENSG00000198844	0.301566	ARHGEF15
ENSG00000227115	0.301441	LINC01630
ENSG00000182578	0.301321	CSF1R
ENSG00000167202	0.301292	TBC1D2B
ENSG00000124920	0.301199	MYRF
ENSG00000187699	0.301174	C2orf88
ENSG00000186660	0.300899	ZFP91
ENSG00000139687	0.300864	RB1
ENSG00000124067	0.300768	SLC12A4
ENSG00000205336	0.300373	ADGRG1
ENSG00000141524	0.300267	TMC6
ENSG00000169740	0.300231	ZNF32
ENSG00000169242	0.300121	EFNA1
ENSG00000117528	0.299942	ABCD3
ENSG00000137310	0.299829	TCF19
ENSG00000180628	0.299805	PCGF5
ENSG00000174348	0.299632	PODN
ENSG00000162383	0.299526	SLC1A7
ENSG00000105355	0.299181	PLIN3
ENSG00000198795	0.298864	ZNF521
ENSG00000111452	0.298763	ADGRD1
ENSG00000090924	0.298623	PLEKHG2
ENSG00000164125	0.298528	GASK1B
ENSG00000205189	0.298505	ZBTB10
ENSG00000242574	0.298353	HLA-DMB
ENSG00000205683	0.298205	DPF3
ENSG00000130150	0.29801	MOSPD2
ENSG00000139155	0.297803	SLCO1C1
ENSG00000148123	0.297673	PLPPR1
ENSG00000138821	0.297657	SLC39A8
ENSG00000110324	0.29749	IL10RA
ENSG00000176720	0.29743	BOK
ENSG00000118507	0.297321	AKAP7
ENSG00000046651	0.297221	OFD1
ENSG00000170836	0.297042	PPM1D
ENSG00000197702	0.297013	PARVA
ENSG00000172845	0.296895	SP3
ENSG00000187123	0.296693	LYPD6
ENSG00000154217	0.296641	PITPNC1
ENSG00000158636	0.296492	EMSY
ENSG00000180776	0.296447	ZDHHC20
ENSG00000198695	0.29642	MT-ND6
ENSG00000074695	0.296413	LMAN1
ENSG00000118503	0.296361	TNFAIP3
ENSG00000111875	0.296298	ASF1A
ENSG00000135446	0.296023	CDK4
ENSG00000163584	0.295885	RPL22L1
ENSG00000133704	0.295521	IPO8
ENSG00000105971	0.295362	CAV2
ENSG00000144230	0.295094	GPR17
ENSG00000107099	0.295004	DOCK8
ENSG00000166822	0.294811	TMEM170A
ENSG00000154133	0.294514	ROBO4
ENSG00000164161	0.294447	HHIP
ENSG00000122482	0.294392	ZNF644
ENSG00000162627	0.294363	SNX7
ENSG00000182551	0.294303	ADI1
ENSG00000185610	0.294214	DBX2
ENSG00000205358	0.294017	MT1H
ENSG00000101574	0.293987	METTL4
ENSG00000118960	0.293895	HS1BP3
ENSG00000115107	0.293747	STEAP3
ENSG00000168961	0.293632	LGALS9
ENSG00000115170	0.293591	ACVR1
ENSG00000173991	0.29341	TCAP
ENSG00000262902	0.293394	MTCO1P40
ENSG00000110422	0.293366	HIPK3
ENSG00000152433	0.293262	ZNF547
ENSG00000139644	0.293246	TMBIM6
ENSG00000139926	0.293182	FRMD6
ENSG00000127603	0.293164	MACF1
ENSG00000108639	0.293097	SYNGR2
ENSG00000269743	0.293077	SLC25A53
ENSG00000185222	0.293074	TCEAL9
ENSG00000138032	0.29301	PPM1B
ENSG00000144802	0.292991	NFKBIZ
ENSG00000124253	0.292747	PCK1
ENSG00000129657	0.292491	SEC14L1
ENSG00000164434	0.292485	FABP7
ENSG00000166272	0.292481	WBP1L
ENSG00000170743	0.292474	SYT9
ENSG00000141380	0.292443	SS18
ENSG00000154845	0.292269	PPP4R1
ENSG00000164850	0.292232	GPER1
ENSG00000176485	0.2922	PLAAT3
ENSG00000125734	0.292104	GPR108
ENSG00000168385	0.291945	SEPTIN2
ENSG00000122026	0.291825	RPL21
ENSG00000166123	0.2917	GPT2
ENSG00000187527	0.291633	ATP13A5
ENSG00000166394	0.291597	CYB5R2
ENSG00000138594	0.291596	TMOD3
ENSG00000104375	0.291456	STK3
ENSG00000136636	0.291405	KCTD3
ENSG00000225733	0.2914	FGD5-AS1
ENSG00000105329	0.291394	TGFB1
ENSG00000183579	0.291326	ZNRF3
ENSG00000174579	0.291206	MSL2
ENSG00000138735	0.291161	PDE5A
ENSG00000137561	0.291158	TTPA
ENSG00000183760	0.290925	ACP7
ENSG00000164904	0.290862	ALDH7A1
ENSG00000090776	0.290793	EFNB1
ENSG00000143226	0.290788	FCGR2A
ENSG00000155962	0.29069	CLIC2
ENSG00000125810	0.290628	CD93
ENSG00000168214	0.29051	RBPJ
ENSG00000204389	0.290498	HSPA1A
ENSG00000116096	0.290414	SPR
ENSG00000135838	0.290296	NPL
ENSG00000204682	0.290128	MIR1915HG
ENSG00000250317	0.290069	SMIM20
ENSG00000159086	0.289997	PAXBP1
ENSG00000225630	0.289997	MTND2P28
ENSG00000241852	0.289976	C8orf58
ENSG00000131781	0.289817	FMO5
ENSG00000228638	0.289806	FCF1P2
ENSG00000119778	0.289651	ATAD2B
ENSG00000146281	0.289606	PM20D2
ENSG00000173402	0.289506	DAG1
ENSG00000170242	0.289499	USP47
ENSG00000162511	0.28944	LAPTM5
ENSG00000175164	0.28915	ABO
ENSG00000128052	0.289134	KDR
ENSG00000138600	0.288869	SPPL2A
ENSG00000104972	0.288792	LILRB1
ENSG00000142534	0.288727	RPS11
ENSG00000143375	0.288521	CGN
ENSG00000132692	0.288393	BCAN
ENSG00000111321	0.288096	LTBR
ENSG00000088881	0.287892	EBF4
ENSG00000113811	0.28773	SELENOK
ENSG00000070495	0.287692	JMJD6
ENSG00000043093	0.28769	DCUN1D1
ENSG00000086730	0.287461	LAT2
ENSG00000159399	0.287332	HK2
ENSG00000197798	0.287197	FAM118B
ENSG00000108510	0.287097	MED13
ENSG00000171448	0.286987	ZBTB26
ENSG00000003400	0.286971	CASP10
ENSG00000147475	0.286954	ERLIN2
ENSG00000117226	0.286899	GBP3
ENSG00000251396	0.286821	LINC01301
ENSG00000111335	0.286783	OAS2
ENSG00000173801	0.286513	JUP
ENSG00000164576	0.286502	SAP30L
ENSG00000235501	0.286453	CNN3-DT
ENSG00000219607	0.286382	PPP1R3G
ENSG00000078177	0.28619	N4BP2
ENSG00000108828	0.286168	VAT1
ENSG00000197928	0.286104	ZNF677
ENSG00000007062	0.285986	PROM1
ENSG00000176435	0.285943	CLEC14A
ENSG00000162174	0.285772	ASRGL1
ENSG00000144369	0.285643	FAM171B
ENSG00000151929	0.285601	BAG3
ENSG00000103671	0.285513	TRIP4
ENSG00000131095	0.285483	GFAP
ENSG00000145391	0.285473	SETD7
ENSG00000122435	0.285309	TRMT13
ENSG00000161955	0.285187	TNFSF13
ENSG00000006327	0.285118	TNFRSF12A
ENSG00000135862	0.285036	LAMC1
ENSG00000186625	0.284923	KATNA1
ENSG00000028528	0.284866	SNX1
ENSG00000241404	0.284845	EGFL8
ENSG00000156171	0.284816	DRAM2
ENSG00000150540	0.284782	HNMT
ENSG00000184232	0.284712	OAF
ENSG00000133466	0.284625	C1QTNF6
ENSG00000188428	0.28453	BLOC1S5
ENSG00000163072	0.284481	NOSTRIN
ENSG00000146278	0.284282	PNRC1
ENSG00000104325	0.284136	DECR1
ENSG00000111275	0.284073	ALDH2
ENSG00000099875	0.283923	MKNK2
ENSG00000168890	0.283746	TMEM150A
ENSG00000071564	0.283733	TCF3
ENSG00000162402	0.283583	USP24
ENSG00000162599	0.283347	NFIA
ENSG00000170903	0.283138	MSANTD4
ENSG00000137834	0.283133	SMAD6
ENSG00000175928	0.283121	LRRN1
ENSG00000115307	0.282865	AUP1
ENSG00000178177	0.282856	LCORL
ENSG00000168314	0.282773	MOBP
ENSG00000204070	0.282766	SYS1
ENSG00000233369	0.282556	GTF2IP4
ENSG00000134516	0.282342	DOCK2
ENSG00000184786	0.282293	DYNLT2
ENSG00000136051	0.282241	WASHC4
ENSG00000145012	0.281999	LPP
ENSG00000147588	0.281989	PMP2
ENSG00000158411	0.281967	MITD1
ENSG00000065600	0.281886	PACC1
ENSG00000179295	0.281853	PTPN11
ENSG00000104412	0.281821	EMC2
ENSG00000220785	0.281727	MTMR9LP
ENSG00000127325	0.281663	BEST3
ENSG00000025423	0.281314	HSD17B6
ENSG00000179776	0.2812	CDH5
ENSG00000072134	0.281194	EPN2
ENSG00000144043	0.280973	TEX261
ENSG00000069431	0.28065	ABCC9
ENSG00000064102	0.280412	INTS13
ENSG00000091656	0.280334	ZFHX4
ENSG00000257315	0.280332	ZBED6
ENSG00000036549	0.280222	ZZZ3
ENSG00000140836	0.280184	ZFHX3
ENSG00000100065	0.279625	CARD10
ENSG00000140265	0.279603	ZSCAN29
ENSG00000115414	0.279449	FN1
ENSG00000065534	0.279426	MYLK
ENSG00000100427	0.279228	MLC1
ENSG00000148110	0.279092	MFSD14B
ENSG00000112425	0.278986	EPM2A
ENSG00000064651	0.278907	SLC12A2
ENSG00000106565	0.278898	TMEM176B
ENSG00000119711	0.27887	ALDH6A1
ENSG00000148143	0.278856	ZNF462
ENSG00000169860	0.278775	P2RY1
ENSG00000204366	0.278751	ZBTB12
ENSG00000262655	0.27871	SPON1
ENSG00000162437	0.278514	RAVER2
ENSG00000164190	0.278466	NIPBL
ENSG00000082146	0.278451	STRADB
ENSG00000144908	0.278175	ALDH1L1
ENSG00000049323	0.277939	LTBP1
ENSG00000175548	0.277908	ALG10B
ENSG00000151748	0.277863	SAV1
ENSG00000166532	0.277665	RIMKLB
ENSG00000204611	0.277363	ZNF616
ENSG00000135926	0.277226	TMBIM1
ENSG00000095794	0.277186	CREM
ENSG00000198252	0.277164	STYX
ENSG00000164305	0.277107	CASP3
ENSG00000196187	0.276976	TMEM63A
ENSG00000113742	0.276952	CPEB4
ENSG00000166482	0.276877	MFAP4
ENSG00000135974	0.276861	C2orf49
ENSG00000011304	0.276582	PTBP1
ENSG00000134548	0.276576	SPX
ENSG00000114796	0.276225	KLHL24
ENSG00000155465	0.276143	SLC7A7
ENSG00000123096	0.276119	SSPN
ENSG00000062650	0.275848	WAPL
ENSG00000168389	0.275304	MFSD2A
ENSG00000073921	0.275213	PICALM
ENSG00000125257	0.275165	ABCC4
ENSG00000135048	0.274979	CEMIP2
ENSG00000118292	0.274751	C1orf54
ENSG00000144749	0.274711	LRIG1
ENSG00000131931	0.27469	THAP1
ENSG00000186918	0.274446	ZNF395
ENSG00000107968	0.274443	MAP3K8
ENSG00000166164	0.2743	BRD7
ENSG00000116729	0.274283	WLS
ENSG00000182310	0.273883	SPACA6
ENSG00000168283	0.27381	BMI1
ENSG00000166927	0.273596	MS4A7
ENSG00000164930	0.273394	FZD6
ENSG00000106689	0.272798	LHX2
ENSG00000164219	0.272764	PGGT1B
ENSG00000185551	0.27273	NR2F2
ENSG00000206149	0.272664	HERC2P9
ENSG00000120992	0.272634	LYPLA1
ENSG00000129467	0.272551	ADCY4
ENSG00000167216	0.272521	KATNAL2
ENSG00000179152	0.272497	TCAIM
ENSG00000174695	0.272492	TMEM167A
ENSG00000149633	0.272365	KIAA1755
ENSG00000150756	0.272193	ATPSCKMT
ENSG00000167851	0.27218	CD300A
ENSG00000198160	0.272031	MIER1
ENSG00000163069	0.271988	SGCB
ENSG00000143971	0.271843	ETAA1
ENSG00000005812	0.27181	FBXL3
ENSG00000184677	0.271769	ZBTB40
ENSG00000228878	0.271486	SEPTIN7-DT
ENSG00000186063	0.271336	AIDA
ENSG00000255529	0.271185	POLR2M
ENSG00000167755	0.271146	KLK6
ENSG00000174021	0.271009	GNG5
ENSG00000163320	0.270996	CGGBP1
ENSG00000142583	0.270943	SLC2A5
ENSG00000158966	0.270851	CACHD1
ENSG00000116678	0.270813	LEPR
ENSG00000069122	0.270711	ADGRF5
ENSG00000138035	0.270602	PNPT1
ENSG00000144642	0.27057	RBMS3
ENSG00000154240	0.27024	CEP112
ENSG00000169762	0.270224	TAPT1
ENSG00000026103	0.270084	FAS
ENSG00000170271	0.270001	FAXDC2
ENSG00000148180	0.27	GSN
ENSG00000225877	0.269825	PSG8-AS1
ENSG00000186814	0.269805	ZSCAN30
ENSG00000160183	0.2698	TMPRSS3
ENSG00000087253	0.269497	LPCAT2
ENSG00000196975	0.269347	ANXA4
ENSG00000075142	0.269198	SRI
ENSG00000138468	0.269095	SENP7
ENSG00000069974	0.268887	RAB27A
ENSG00000136861	0.268796	CDK5RAP2
ENSG00000065135	0.268781	GNAI3
ENSG00000117036	0.268639	ETV3
ENSG00000166033	0.268479	HTRA1
ENSG00000115956	0.268403	PLEK
ENSG00000165821	0.268396	SALL2
ENSG00000251364	0.26811	SYT9-AS1
ENSG00000170185	0.268098	USP38
ENSG00000159388	0.268043	BTG2
ENSG00000167635	0.267959	ZNF146
ENSG00000164323	0.267916	CFAP97
ENSG00000267355	0.267818	RPL9P29
ENSG00000241015	0.267772	TPM3P9
ENSG00000197442	0.267631	MAP3K5
ENSG00000127314	0.267623	RAP1B
ENSG00000213722	0.267546	DDAH2
ENSG00000137965	0.267349	IFI44
ENSG00000010810	0.267108	FYN
ENSG00000188725	0.267013	SMIM15
ENSG00000182179	0.266791	UBA7
ENSG00000197978	0.266368	GOLGA6L9
ENSG00000162664	0.266088	ZNF326
ENSG00000132205	0.266047	EMILIN2
ENSG00000270344	0.266032	POC1B-AS1
ENSG00000214456	0.26601	PLIN5
ENSG00000137710	0.265986	RDX
ENSG00000164106	0.265949	SCRG1
ENSG00000130699	0.265847	TAF4
ENSG00000095637	0.265792	SORBS1
ENSG00000119535	0.265686	CSF3R
ENSG00000127483	0.265609	HP1BP3
ENSG00000159792	0.265537	PSKH1
ENSG00000185201	0.265533	IFITM2
ENSG00000081377	0.26542	CDC14B
ENSG00000160410	0.265293	SHKBP1
ENSG00000128585	0.265141	MKLN1
ENSG00000072501	0.265093	SMC1A
ENSG00000142556	0.26491	ZNF614
ENSG00000169291	0.264874	SHE
ENSG00000152484	0.26474	USP12
ENSG00000155508	0.264701	CNOT8
ENSG00000205517	0.264401	RGL3
ENSG00000198894	0.26429	CIPC
ENSG00000182985	0.264281	CADM1
ENSG00000124145	0.264197	SDC4
ENSG00000020633	0.264172	RUNX3
ENSG00000042980	0.264156	ADAM28
ENSG00000197471	0.264152	SPN
ENSG00000153179	0.264136	RASSF3
ENSG00000134748	0.26411	PRPF38A
ENSG00000236397	0.264004	DDX11L2
ENSG00000086666	0.263967	ZFAND6
ENSG00000169857	0.263932	AVEN
ENSG00000130787	0.263891	HIP1R
ENSG00000099840	0.263658	IZUMO4
ENSG00000107882	0.263653	SUFU
ENSG00000006747	0.263432	SCIN
ENSG00000163191	0.263212	S100A11
ENSG00000085982	0.263174	USP40
ENSG00000103811	0.26312	CTSH
ENSG00000112039	0.263114	FANCE
ENSG00000167842	0.263079	MIS12
ENSG00000005513	0.262855	SOX8
ENSG00000174600	0.262783	CMKLR1
ENSG00000214106	0.262598	PAXIP1-AS2
ENSG00000116641	0.26245	DOCK7
ENSG00000165156	0.262441	ZHX1
ENSG00000168476	0.262345	REEP4
ENSG00000171928	0.262344	TVP23B
ENSG00000130224	0.262316	LRCH2
ENSG00000227036	0.26196	LINC00511
ENSG00000066322	0.261739	ELOVL1
ENSG00000102580	0.261697	DNAJC3
ENSG00000121361	0.261558	KCNJ8
ENSG00000121879	0.261335	PIK3CA
ENSG00000110395	0.261316	CBL
ENSG00000064490	0.261309	RFXANK
ENSG00000118508	0.260954	RAB32
ENSG00000108239	0.260948	TBC1D12
ENSG00000172890	0.260943	NADSYN1
ENSG00000079819	0.260886	EPB41L2
ENSG00000186446	0.26069	ZNF501
ENSG00000173805	0.260678	HAP1
ENSG00000079150	0.260665	FKBP7
ENSG00000179104	0.260486	TMTC2
ENSG00000143258	0.26048	USP21
ENSG00000085491	0.26038	SLC25A24
ENSG00000087266	0.260339	SH3BP2
ENSG00000013297	0.260133	CLDN11
ENSG00000159592	0.259815	GPBP1L1
ENSG00000250802	0.259802	ZBED3-AS1
ENSG00000102886	0.259672	GDPD3
ENSG00000106780	0.259611	MEGF9
ENSG00000112406	0.259555	HECA
ENSG00000139629	0.25955	GALNT6
ENSG00000179562	0.259256	GCC1
ENSG00000096433	0.259237	ITPR3
ENSG00000115159	0.259187	GPD2
ENSG00000183690	0.259114	EFHC2
ENSG00000247271	0.259088	ZBED5-AS1
ENSG00000114416	0.259059	FXR1
ENSG00000010292	0.259008	NCAPD2
ENSG00000219481	0.258837	NBPF1
ENSG00000151632	0.258787	AKR1C2
ENSG00000112561	0.25873	TFEB
ENSG00000120594	0.258626	PLXDC2
ENSG00000005844	0.258514	ITGAL
ENSG00000135316	0.258129	SYNCRIP
ENSG00000151665	0.257934	PIGF
ENSG00000099256	0.257689	PRTFDC1
ENSG00000167711	0.257594	SERPINF2
ENSG00000186517	0.25745	ARHGAP30
ENSG00000140443	0.257386	IGF1R
ENSG00000104497	0.257357	SNX16
ENSG00000056558	0.257303	TRAF1
ENSG00000115084	0.25722	SLC35F5
ENSG00000155366	0.257197	RHOC
ENSG00000127329	0.257144	PTPRB
ENSG00000164164	0.257054	OTUD4
ENSG00000184557	0.256872	SOCS3
ENSG00000164754	0.256771	RAD21
ENSG00000134851	0.256724	TMEM165
ENSG00000204520	0.25671	MICA
ENSG00000253696	0.256521	KBTBD11-OT1
ENSG00000158092	0.256062	NCK1
ENSG00000205707	0.255998	ETFRF1
ENSG00000151422	0.255966	FER
ENSG00000177311	0.2559	ZBTB38
ENSG00000111450	0.255862	STX2
ENSG00000257267	0.25573	ZNF271P
ENSG00000166831	0.255636	RBPMS2
ENSG00000168876	0.255586	ANKRD49
ENSG00000105866	0.25543	SP4
ENSG00000044115	0.255356	CTNNA1
ENSG00000133818	0.255262	RRAS2
ENSG00000177409	0.255049	SAMD9L
ENSG00000156639	0.255048	ZFAND3
ENSG00000196865	0.254971	NHLRC2
ENSG00000072840	0.254922	EVC
ENSG00000166821	0.254739	PEX11A
ENSG00000116668	0.254644	SWT1
ENSG00000197045	0.254608	GMFB
ENSG00000159256	0.254589	MORC3
ENSG00000154309	0.254552	DISP1
ENSG00000119471	0.254379	HSDL2
ENSG00000155545	0.25436	MIER3
ENSG00000177674	0.254256	AGTRAP
ENSG00000072274	0.254234	TFRC
ENSG00000244509	0.254209	APOBEC3C
ENSG00000211448	0.254138	DIO2
ENSG00000140577	0.254004	CRTC3
ENSG00000151322	0.253883	NPAS3
ENSG00000151914	0.253861	DST
ENSG00000143149	0.253826	ALDH9A1
ENSG00000149480	0.253739	MTA2
ENSG00000197747	0.253709	S100A10
ENSG00000135063	0.253707	ENTREP1
ENSG00000172819	0.253657	RARG
ENSG00000163738	0.25365	MTHFD2L
ENSG00000162441	0.253501	LZIC
ENSG00000144857	0.253488	BOC
ENSG00000130517	0.253391	PGPEP1
ENSG00000134755	0.253373	DSC2
ENSG00000198899	0.253363	MT-ATP6
ENSG00000155621	0.253302	C9orf85
ENSG00000169826	0.253297	CSGALNACT2
ENSG00000172893	0.253215	DHCR7
ENSG00000149311	0.253102	ATM
ENSG00000125124	0.253009	BBS2
ENSG00000187244	0.25292	BCAM
ENSG00000168394	0.252894	TAP1
ENSG00000198888	0.2528	MT-ND1
ENSG00000134371	0.25261	CDC73
ENSG00000143036	0.252548	SLC44A3
ENSG00000095303	0.252513	PTGS1
ENSG00000176623	0.25243	RMDN1
ENSG00000261087	0.252037	ZNNT1
ENSG00000110315	0.251963	RNF141
ENSG00000129667	0.25193	RHBDF2
ENSG00000181856	0.251817	SLC2A4
ENSG00000213516	0.251666	RBMXL1
ENSG00000132970	0.251645	WASF3
ENSG00000073331	0.25145	ALPK1
ENSG00000033030	0.251388	ZCCHC8
ENSG00000160808	0.251378	MYL3
ENSG00000140750	0.251215	ARHGAP17
ENSG00000065802	0.25111	ASB1
[truncated: 12,711 more rows]
